# Supplementary material for: MtDNA‐depleted neuronal cell transcriptomes reveal Alzheimer's disease‐related changes
Source: Alzheimers Dement. 2025 Nov 26;21(11):e70929. doi: 10.1002/alz.70929 (PMC12647984; doi:10.1002/alz.70929)
Supplement: Supplementary file 2 — Supporting Information [file ALZ-21-e70929-s002.xlsx]

## Sheet: 2
Supplementary Table 2: Results from testing differential expression in ρ0 versus ρ+ in NT2 and SY5Y cell lines
NT2								SY5Y
Gene	log2FC	log2CPM	F	PValue	fdr			Gene	log2FC	log2CPM	F	PValue	fdr
TDRD12	7.75081	6.23641	11128.8	4.65175e-32	7.45629e-28			MT-RNR2	-17.3226	12.0876	24748	2.00429e-39	3.18963e-35
MT-ND4L	-14.2578	8.04655	8627.82	8.31433e-31	6.66352e-27			MT-ND4L	-15.9476	8.80966	22886.6	5.39371e-39	4.29177e-35
MT-ND3	-15.0023	7.84857	7905.49	2.23751e-30	1.1955e-26			MT-ATP8	-16.4333	9.29556	18400.2	8.53806e-38	4.52916e-34
MT-ND4	-14.1889	11.7863	6957.97	9.49244e-30	3.80386e-26			MT-ND1	-17.6061	11.4042	17799.7	1.2994e-37	5.16966e-34
KIAA0101	-7.40103	5.44154	6353.33	2.65535e-29	8.51252e-26			MT-ND4	-16.0889	12.5312	16655.9	3.0113e-37	9.58437e-34
MT-ND5	-13.7877	10.1524	6189.39	3.56916e-29	9.535e-26			GLDC	-5.02052	5.90162	15830	5.73127e-37	1.52012e-33
MT-CO3	-14.6564	11.7183	6070.11	4.44798e-29	9.89997e-26			MT-CYB	-16.3054	11.7208	15288.3	8.9046e-37	2.0244e-33
MT-CO2	-14.453	10.9985	5975.33	5.31464e-29	9.89997e-26			MT-CO2	-16.8975	11.8801	13955	2.82497e-36	5.61957e-33
MT-RNR2	-15.423	11.9372	5898.3	6.15477e-29	9.89997e-26			DKK2	5.13162	7.05991	12664.1	9.64434e-36	1.70533e-32
MT-ATP8	-14.14	8.49482	5896.48	6.17629e-29	9.89997e-26			PLCXD3	5.44416	6.88232	12337.7	1.34186e-35	1.96709e-32
MAGEC1	11.3708	4.23503	5843.7	6.83749e-29	9.96346e-26			CHRM1	-5.95155	5.75434	12324.8	1.35968e-35	1.96709e-32
MT-CYB	-14.1777	10.7291	5629.34	1.0434e-28	1.39372e-25			ARHGEF9	6.17649	4.00783	12177.6	1.58298e-35	1.97866e-32
EIF2S3	-2.56925	8.42371	5297.22	2.07527e-28	2.55881e-25			MT-ND6	-14.1587	8.51918	12157.5	1.61635e-35	1.97866e-32
AURKC	7.39302	4.03779	5175.73	2.69769e-28	2.99416e-25			MT-ND3	-16.2473	8.58611	11892	2.13713e-35	2.4293e-32
MT-RNR1	-13.7483	10.0733	5158.4	2.80194e-28	2.99416e-25			DPYSL5	-4.4811	7.95782	11381.7	3.72145e-35	3.94821e-32
MT-ND6	-13.1689	7.80523	5053.75	3.53247e-28	3.53888e-25			ITM2A	6.48854	6.56571	11256.5	4.28001e-35	4.257e-32
MT-ATP6	-15.1457	11.2603	4801.42	6.3022e-28	5.94223e-25			MT-ND5	-15.4264	10.8416	11094.4	5.14182e-35	4.81335e-32
MID1IP1	7.07692	5.36106	3993.21	5.05512e-27	4.50158e-24			MT-ATP6	-16.6481	11.987	10976.4	5.88611e-35	5.20397e-32
DUSP23	11.2357	4.10114	3957.54	5.59397e-27	4.71925e-24			HAND1	-5.23518	6.99381	10903.3	6.4055e-35	5.36511e-32
LINC01234	5.82478	4.66117	3925.33	6.13471e-27	4.91667e-24			MT-CO3	-16.7298	12.6988	10741.8	7.73551e-35	6.15515e-32
MT-ND2	-14.7837	11.1137	3892.13	6.75201e-27	5.15371e-24			IGF2	-6.86941	11.4317	10140.1	1.60338e-34	1.21505e-31
NLRP2	7.32512	5.43664	3640.18	1.43713e-26	1.04708e-23			BMP7	-5.80618	5.06939	9898.52	2.17475e-34	1.57313e-31
MT-ND1	-14.7041	10.7741	3449.54	2.63681e-26	1.77269e-23			APOE	5.4234	5.25428	9741.06	2.66346e-34	1.84288e-31
AC003973.3	11.3897	3.72458	3447.53	2.65422e-26	1.77269e-23			SYK	-4.37312	5.17712	9701.38	2.80451e-34	1.85962e-31
GPX7	-9.84986	3.86273	3309.39	4.20991e-26	2.69923e-23			NTRK2	7.32967	5.58137	9626.64	3.09255e-34	1.96859e-31
LRRC61	6.97673	4.16363	3242.71	5.2961e-26	3.26505e-23			ELAVL3	-4.03703	4.98045	8586.73	1.31166e-33	8.02836e-31
MMP15	2.58753	7.26487	3227.21	5.59013e-26	3.31867e-23			SYT4	3.70342	9.41329	8264.34	2.12732e-33	1.22668e-30
SERPINB6	-7.22684	4.34438	3123.44	8.08101e-26	4.62609e-23			CYB561	-3.21564	8.98774	8254.9	2.15829e-33	1.22668e-30
SIGMAR1	-2.7885	6.98538	3036.76	1.1098e-25	6.13415e-23			C1QTNF1	5.29918	5.5307	8026.68	3.07575e-33	1.68785e-30
FLT1	4.13993	6.77516	2999.52	1.27542e-25	6.81459e-23			DBH	-4.11595	10.3867	7959.71	3.4192e-33	1.81377e-30
CD97	-5.21158	2.9098	2895.6	1.89762e-25	9.81194e-23			CD99	-4.43623	5.17034	7881.89	3.87115e-33	1.98727e-30
CADM1	6.78482	4.10159	2870.2	2.09571e-25	1.04976e-22			TLE2	4.27746	5.94988	7731.37	4.9389e-33	2.45618e-30
SMG5	-1.59828	8.11632	2765.79	3.18145e-25	1.54532e-22			BRINP1	11.965	4.361	7680.88	5.36512e-33	2.58729e-30
C9orf64	-9.67812	3.87639	2728.38	3.70879e-25	1.70954e-22			GRIK5	6.82964	5.31578	7587.67	6.2599e-33	2.93e-30
PGK1	-1.34825	8.73448	2726.82	3.73285e-25	1.70954e-22			IGF2BP2	-5.92246	4.93383	7496.5	7.29257e-33	3.31583e-30
SND1	-1.48867	7.6121	2718.25	3.86746e-25	1.72199e-22			DLK1	-4.07236	9.0282	7445.81	7.94515e-33	3.5122e-30
TRIP10	-8.94737	5.23938	2710.99	3.98575e-25	1.72669e-22			MT-ND2	-16.5846	11.9239	7399.34	8.59898e-33	3.69849e-30
SDC1	2.44142	5.81457	2569.79	7.2789e-25	3.07036e-22			FGFRL1	-4.07303	5.75004	6967.74	1.83702e-32	7.52283e-30
FBLN2	-7.42546	3.88327	2512.03	9.40162e-25	3.86406e-22			GALNT14	4.51611	5.40793	6965.77	1.8436e-32	7.52283e-30
MXRA8	-5.09726	5.33309	2361.99	1.87993e-24	7.3639e-22			CDCA7L	-4.11318	5.49565	6734.15	2.82573e-32	1.12422e-29
MT-CO1	-14.9486	12.3028	2361.59	1.88359e-24	7.3639e-22			CDC42EP1	4.92676	5.29802	6661.59	3.23997e-32	1.25758e-29
NEFH	-7.97314	4.62782	2330.39	2.18744e-24	8.34819e-22			HR	2.9769	5.43374	6452.97	4.84183e-32	1.83459e-29
EPB41L3	7.79004	3.08047	2311.89	2.39267e-24	8.91911e-22			TNNT2	-8.66377	4.67967	6395.42	5.42163e-32	1.96382e-29
DCTPP1	-2.49353	5.45093	2273.9	2.88273e-24	1.02689e-21			PPAP2C	5.69468	4.95338	6384.11	5.54417e-32	1.96382e-29
PTPN1	-1.40012	6.39917	2273.68	2.88584e-24	1.02689e-21			DCN	4.01666	6.52347	6383.3	5.55309e-32	1.96382e-29
DNER	8.29538	2.68924	2265.33	3.00764e-24	1.02689e-21			DOK4	-3.24639	8.54714	6312.05	6.39843e-32	2.21358e-29
POSTN	6.63436	4.97724	2265.11	3.01104e-24	1.02689e-21			MT-CO1	-16.8055	13.0525	6258.32	7.12767e-32	2.4134e-29
CYP2R1	6.78518	2.45401	2206.35	4.0461e-24	1.35114e-21			CYBRD1	3.01492	4.97128	6224.3	7.63535e-32	2.53144e-29
HOXA7	5.59537	2.67028	2198.85	4.20413e-24	1.37526e-21			NTM	6.09282	4.50338	6051.75	1.08881e-31	3.53617e-29
TRIM26	1.33605	6.13374	2177.59	4.68918e-24	1.50326e-21			ADAMTS1	3.30068	7.28069	5987.86	1.24488e-31	3.96221e-29
TNFRSF10A	-8.90764	3.37482	2166.32	4.97084e-24	1.55097e-21			ADD2	-2.5207	6.62084	5763.64	2.01518e-31	6.28814e-29
COL11A1	7.43592	5.75027	2163.98	5.03154e-24	1.55097e-21			KIF26B	4.08015	7.43372	5698.58	2.32558e-31	7.11716e-29
PSIP1	-1.71761	7.99452	2093.43	7.3024e-24	2.20849e-21			CAMK2N1	6.93345	4.44488	5583.34	3.00947e-31	9.03635e-29
THEM6	-6.8844	4.51134	2087.46	7.5404e-24	2.23824e-21			EBF3	-4.87445	4.17602	5552.05	3.23067e-31	9.49972e-29
SYAP1	-1.37068	6.32263	2081.58	7.7832e-24	2.26831e-21			CKMT1B	-4.77858	4.54086	5538.95	3.32844e-31	9.49972e-29
ZNF208	8.66168	4.27009	2039.15	9.80939e-24	2.80776e-21			C7	3.93047	9.00017	5537.05	3.34287e-31	9.49972e-29
TPD52L2	-1.34864	7.39387	2031.45	1.02349e-23	2.87816e-21			RIMS1	5.21865	4.95757	5528.76	3.40663e-31	9.51108e-29
KCTD12	4.34969	3.08843	2003.8	1.19381e-23	3.29923e-21			TACC2	-4.30104	4.0386	5445.57	4.1248e-31	1.13176e-28
GHITM	-1.37374	7.44554	1942.65	1.69071e-23	4.59329e-21			CNKSR3	2.55707	6.47133	5351.34	5.14097e-31	1.38667e-28
RARRES2	-5.77434	4.92786	1919.02	1.93967e-23	5.18182e-21			FRMD4B	3.04802	5.16686	5336.81	5.32032e-31	1.40155e-28
NPEPL1	-3.99229	4.88696	1903.09	2.12997e-23	5.59693e-21			INSM2	-5.36948	6.86579	5332.7	5.37227e-31	1.40155e-28
HGH1	-1.96794	6.03361	1899.74	2.17254e-23	5.6167e-21			SPSB4	-4.3378	4.52451	5259.3	6.39872e-31	1.64241e-28
FKBP9	-4.98974	3.69981	1872.84	2.54956e-23	6.4868e-21			GBP4	-5.79384	5.11647	5190.04	7.56345e-31	1.91055e-28
PITX2	-8.12486	3.87709	1860.23	2.75043e-23	6.88853e-21			S100A10	-6.46026	5.62087	5113.1	9.1314e-31	2.27058e-28
AP2A2	1.36567	6.58891	1829.57	3.31421e-23	8.17284e-21			CHRM2	7.51447	4.27176	5105.3	9.30891e-31	2.27911e-28
TPM2	-3.95127	7.63995	1788.06	4.28731e-23	1.04123e-20			MT-RNR1	-13.9299	9.94687	5062.68	1.0347e-30	2.49489e-28
GPR108	-4.07094	3.91814	1777.02	4.59576e-23	1.09948e-20			LMO4	-4.08889	4.12431	5056.56	1.05061e-30	2.49544e-28
CRACR2A	-4.67151	3.12809	1765.75	4.93543e-23	1.16338e-20			SPRY1	3.62009	5.85435	5017.33	1.15904e-30	2.7125e-28
CUL1	-1.09771	6.83705	1762.18	5.04868e-23	1.17283e-20			NANOS1	-2.14933	5.31697	4994.1	1.2289e-30	2.77467e-28
AIG1	2.30445	4.23241	1728.76	6.25805e-23	1.433e-20			ALDH1L2	5.49663	5.18165	4990.82	1.23913e-30	2.77467e-28
MYO1C	1.3661	6.78024	1713.28	6.9217e-23	1.56265e-20			TPBG	2.6288	6.94501	4986.35	1.25322e-30	2.77467e-28
UPF3A	-1.1486	6.54099	1710.85	7.03269e-23	1.56565e-20			BASP1	-8.37041	4.65503	4985.68	1.25535e-30	2.77467e-28
SNX12	-1.53406	6.13749	1706.23	7.24922e-23	1.59175e-20			PDGFRA	4.14689	7.39074	4929.41	1.44852e-30	3.15485e-28
MYC	-2.81238	7.12314	1702.95	7.40736e-23	1.60449e-20			CCNF	-2.57717	6.36257	4924.46	1.467e-30	3.15485e-28
TRIL	-8.53449	3.7972	1699.48	7.57876e-23	1.61973e-20			IGFBP3	4.79501	8.3077	4880.77	1.6415e-30	3.48304e-28
TRIM13	1.74799	4.95933	1691.89	7.96842e-23	1.6806e-20			PACS1	2.30665	7.84929	4787.1	2.09585e-30	4.38859e-28
ACOT2	-8.6447	2.66797	1688.36	8.1574e-23	1.69812e-20			HEBP2	-4.35525	3.91874	4776.41	2.15578e-30	4.45547e-28
BST2	-5.6322	5.4372	1660.61	9.82214e-23	2.00681e-20			PPFIBP2	2.30674	5.48915	4753.35	2.29142e-30	4.67508e-28
PCNXL2	1.64613	5.50486	1659.58	9.89071e-23	2.00681e-20			VGF	4.28055	11.7155	4735.48	2.40288e-30	4.84043e-28
PLIN2	-2.23291	4.35241	1630.04	1.20957e-22	2.42352e-20			COL6A2	3.20571	8.90018	4719.95	2.50446e-30	4.98199e-28
VPS9D1-AS1	-2.23505	4.40996	1626.83	1.23653e-22	2.42878e-20			SYT9	2.46941	6.44396	4703.74	2.61546e-30	5.13857e-28
CSE1L	-1.36349	8.68161	1626.13	1.2425e-22	2.42878e-20			ASMTL	7.68384	4.23541	4685.31	2.74818e-30	5.33348e-28
CAMTA2	-4.03173	3.11775	1623.33	1.26676e-22	2.44637e-20			UBE2H	1.8873	7.63564	4634.14	3.15623e-30	6.05159e-28
CEBPZ	1.44604	7.68295	1606.55	1.42307e-22	2.71553e-20			KPNA2	-2.52728	8.52403	4609.62	3.37458e-30	6.39323e-28
ZNF486	6.91179	3.47465	1599.78	1.49199e-22	2.81355e-20			GRM7	5.25131	4.17195	4604.7	3.42032e-30	6.40365e-28
FAM65B	6.89662	4.85841	1590.12	1.59673e-22	2.97605e-20			TRIB2	2.38046	8.19453	4557	3.90008e-30	7.15829e-28
SLITRK4	9.20162	1.57062	1581.92	1.69197e-22	3.1173e-20			COL5A1	3.25118	7.61044	4555.77	3.91335e-30	7.15829e-28
DOK5	10.8176	3.68697	1565.36	1.90357e-22	3.4673e-20			TSHZ2	5.04024	4.57592	4546.74	4.01254e-30	7.25632e-28
PDHA1	-1.29261	7.27241	1561.18	1.96133e-22	3.53237e-20			MYO10	-4.28338	5.22683	4507.17	4.4799e-30	8.01046e-28
NOP14	-1.04229	7.43942	1531.77	2.42672e-22	4.32199e-20			TMEM2	-6.82231	4.2272	4500	4.5707e-30	8.08201e-28
SLCO3A1	6.05854	3.59477	1500.69	3.05249e-22	5.37674e-20			NAT8L	-2.4749	5.66827	4468.49	4.99394e-30	8.73337e-28
TRO	1.52166	5.9813	1485.06	3.43195e-22	5.97943e-20			GPNMB	7.08995	5.19551	4457.9	5.14555e-30	8.90068e-28
CADM3	5.89838	2.37677	1473.12	3.75638e-22	6.47431e-20			PPP1R13B	2.35154	7.67014	4425.15	5.64672e-30	9.66257e-28
EFEMP2	-7.09815	3.39948	1466.67	3.94522e-22	6.72743e-20			NAT16	6.81081	4.6439	4385.14	6.33156e-30	1.07192e-27
ZIC1	4.53863	3.70819	1450.59	4.46301e-22	7.53027e-20			OSBPL3	2.74174	6.98007	4366.52	6.68042e-30	1.11779e-27
TSHZ3	6.88014	2.73182	1446	4.62395e-22	7.72056e-20			FBN1	3.84345	6.67168	4363.29	6.74297e-30	1.11779e-27
ACOT9	-1.58163	5.54978	1438.45	4.90263e-22	8.10147e-20			MTUS1	-3.4386	5.15411	4327.84	7.47308e-30	1.21926e-27
FAM83H	-1.33322	6.73665	1431.58	5.17258e-22	8.46033e-20			LTBP2	4.75803	5.26768	4326.23	7.50831e-30	1.21926e-27
PLEKHG4B	1.39412	5.46672	1426.7	5.37376e-22	8.70061e-20			SOGA3	-3.8631	5.86961	4314.16	7.77741e-30	1.2502e-27
SLC7A8	3.56202	6.89898	1417.67	5.76903e-22	9.24717e-20			SWAP70	3.83442	4.43498	4297.73	8.16038e-30	1.29864e-27
FSTL1	1.22248	7.77419	1410.47	6.1069e-22	9.66448e-20			FAM83D	-3.01143	5.84807	4293.07	8.27263e-30	1.30347e-27
RBBP7	-1.01786	7.15129	1409.59	6.14996e-22	9.66448e-20			COX17	-8.52485	3.71494	4260.86	9.09617e-30	1.41918e-27
NONO	-1.10388	10.0885	1402.12	6.52618e-22	1.01386e-19			ABCG1	-4.69458	3.75743	4167.55	1.20235e-29	1.85769e-27
PLAA	-2.04264	5.89037	1401.13	6.57818e-22	1.01386e-19			SSBP2	2.52478	5.6474	4108.25	1.44029e-29	2.19058e-27
TRIM68	2.22103	4.01322	1396.76	6.81166e-22	1.03279e-19			CRMP1	-2.38916	5.63381	4107.11	1.44534e-29	2.19058e-27
ZNF732	5.74205	1.67591	1396.13	6.84604e-22	1.03279e-19			FAM163B	-4.24746	4.46151	4096.24	1.49441e-29	2.24359e-27
DNAJC5	-1.15681	6.86257	1395.25	6.89432e-22	1.03279e-19			CCNB1	-3.08657	6.65156	4084.94	1.54732e-29	2.30131e-27
PDE4B	11.4913	4.35485	1385.05	7.48393e-22	1.11074e-19			GNAO1	-2.86781	5.05784	4079.97	1.57125e-29	2.31527e-27
NCAM1	8.48466	1.39025	1378.76	7.87459e-22	1.158e-19			RELN	4.33366	8.33408	4068.29	1.62904e-29	2.3784e-27
MED28	-1.14118	6.29045	1373.4	8.22486e-22	1.19851e-19			CDC25B	-2.40015	7.50164	4048.89	1.73011e-29	2.50299e-27
PTPN3	3.20961	3.48896	1369.77	8.47134e-22	1.22331e-19			CYTH3	1.8141	6.3926	4036.32	1.79922e-29	2.57953e-27
SERPINB1	-4.57375	2.73969	1368.22	8.57961e-22	1.22788e-19			GATA2	-2.07463	9.58631	3983.35	2.12501e-29	3.00666e-27
RGAG4	-6.56839	3.33437	1355.82	9.49841e-22	1.34735e-19			DHRS2	-7.47983	4.12749	3981.88	2.13493e-29	3.00666e-27
SKA3	-1.45324	5.1952	1353.8	9.65763e-22	1.35791e-19			CHGA	-5.67208	7.91759	3922.62	2.57868e-29	3.59974e-27
C8orf33	-1.58309	6.3621	1350.04	9.96299e-22	1.38867e-19			MYD88	-3.89008	4.38446	3839.39	3.3783e-29	4.67498e-27
MAGEL2	4.8756	3.85802	1341.49	1.06957e-21	1.47795e-19			LRP1B	7.72323	4.71073	3829.05	3.49505e-29	4.79484e-27
COL26A1	1.22431	7.28694	1329.2	1.18537e-21	1.62396e-19			SIPA1L1	1.73438	6.88376	3813.22	3.68215e-29	5.00836e-27
SMTN	1.64788	5.40537	1320.21	1.27874e-21	1.73703e-19			CKB	-2.90544	7.96812	3807.22	3.75589e-29	5.0421e-27
AJAP1	8.90243	1.80018	1309.69	1.39819e-21	1.88333e-19			CENPO	-1.80408	6.5972	3806.06	3.77033e-29	5.0421e-27
HOXD13	-1.93104	4.83904	1302.56	1.48606e-21	1.98501e-19			ITGA11	-4.49408	3.71405	3733.55	4.80368e-29	6.37048e-27
UBE2V1	-1.31937	8.15432	1296.5	1.56551e-21	2.05903e-19			NCAM2	5.35145	5.01924	3716.1	5.09555e-29	6.70171e-27
MOCS3	-1.4771	4.52715	1296.38	1.56717e-21	2.05903e-19			SORCS1	2.41231	8.00227	3694.75	5.47883e-29	7.14673e-27
RRAGA	-1.79528	4.532	1294.51	1.59254e-21	2.07535e-19			ODC1	-1.84514	8.45669	3684.52	5.67359e-29	7.34062e-27
TMEM127	1.04865	6.16732	1292.18	1.6249e-21	2.08934e-19			RGS16	-2.7967	4.8924	3677.23	5.81677e-29	7.46517e-27
LGALS1	-5.75425	4.2572	1291.87	1.62934e-21	2.08934e-19			LGALS3	4.01286	4.85545	3674.31	5.87527e-29	7.47993e-27
RAB3C	9.1126	1.48306	1290.33	1.65108e-21	2.10042e-19			IGFBP5	2.77311	7.83861	3671.1	5.94028e-29	7.50267e-27
DNAH8	8.44515	2.27658	1283.04	1.759e-21	2.22008e-19			ADAMTS5	3.35576	4.06719	3663.96	6.08759e-29	7.62818e-27
AMZ2	1.34272	6.22483	1278.97	1.82244e-21	2.28218e-19			CRLF1	3.22834	5.8512	3648.96	6.41032e-29	7.96983e-27
UXS1	1.67514	5.70022	1276.79	1.85746e-21	2.308e-19			XIST	7.93418	8.58625	3645.82	6.48017e-29	7.99422e-27
HNRNPC	-1.04044	10.3042	1266.47	2.03355e-21	2.50737e-19			KRT80	-5.47082	4.52767	3615.38	7.20141e-29	8.81564e-27
PDCD7	-1.1426	6.19634	1253.92	2.27262e-21	2.78075e-19			CNTNAP2	-5.10479	4.88808	3612.57	7.27244e-29	8.83463e-27
DPM1	-1.31516	5.64681	1250.83	2.33603e-21	2.83668e-19			AURKA	-3.41783	5.61223	3605.59	7.45156e-29	8.98365e-27
MAN2A2	-1.85148	5.56463	1249.15	2.37135e-21	2.85793e-19			MAGEA12	5.91521	3.77294	3587.6	7.93571e-29	9.49541e-27
CTDSPL	1.18509	5.95791	1243.85	2.48652e-21	2.97436e-19			SEMA5A	4.27322	4.8126	3583.44	8.05244e-29	9.52173e-27
POLA2	-1.44291	6.57274	1242.43	2.51848e-21	2.99028e-19			BEND4	-5.88162	4.99643	3582.56	8.07738e-29	9.52173e-27
NOS3	-1.99525	4.34622	1236.55	2.65527e-21	3.09148e-19			DPYSL3	2.08335	9.07472	3528.49	9.78151e-29	1.14458e-26
PLK2	4.73421	4.58265	1236.14	2.6653e-21	3.09148e-19			CELF3	-3.48211	4.71903	3496.26	1.09792e-28	1.27535e-26
RBM38	-1.25067	6.96182	1236.08	2.66672e-21	3.09148e-19			IGF2-AS	-6.98815	4.37399	3490.69	1.12017e-28	1.29176e-26
GTSF1	13.527	5.00364	10958.5	2.69336e-21	3.09148e-19			NGFR	4.24182	4.0395	3487.11	1.13473e-28	1.29914e-26
MRPS35	-1.15607	6.44335	1234.7	2.70015e-21	3.09148e-19			EYA1	-2.30299	5.40456	3472.66	1.19561e-28	1.35907e-26
CCDC64	2.04641	4.62476	1231.04	2.79097e-21	3.17279e-19			THSD4	3.24088	6.12777	3427.53	1.4095e-28	1.59084e-26
NOLC1	-1.23029	8.72734	1228.54	2.85501e-21	3.22274e-19			POU3F3	1.98453	5.89006	3408.17	1.51368e-28	1.69639e-26
SLC7A14	3.98012	3.08883	1224.31	2.96694e-21	3.32567e-19			ATP1A3	-3.55272	5.42526	3392.67	1.60304e-28	1.78397e-26
ASTN2	1.98124	4.74727	1220.35	3.07609e-21	3.42407e-19			WNT6	3.05605	4.3454	3380.93	1.67451e-28	1.85056e-26
SLC10A4	-8.66332	1.03894	1209.23	3.40665e-21	3.76587e-19			MAB21L2	-2.16324	6.33644	3338.31	1.96429e-28	2.14521e-26
RPS6	-1.90114	10.1707	1193.7	3.93487e-21	4.32001e-19			MYO1D	2.97383	4.71507	3337.66	1.96906e-28	2.14521e-26
SH2D3C	4.31501	1.92597	1186.39	4.21378e-21	4.59474e-19			SV2C	4.02247	4.29658	3335.98	1.98157e-28	2.14521e-26
LAP3	-1.2409	6.39606	1180.51	4.45401e-21	4.82388e-19			MARCH11	3.49757	5.70207	3329.85	2.02801e-28	2.18065e-26
SNX5	-1.01187	6.31953	1179.44	4.49915e-21	4.84006e-19			FJX1	-6.68161	3.74787	3314.19	2.15192e-28	2.29836e-26
ASRGL1	1.63035	5.28492	1176.23	4.63787e-21	4.94427e-19			RFTN1	1.77078	6.44555	3312.32	2.16719e-28	2.29925e-26
HSPB6	-3.523	2.12991	1175.78	4.65772e-21	4.94427e-19			MGAT5B	-2.91458	3.82882	3306.55	2.21532e-28	2.33474e-26
CDC16	-1.06557	6.60126	1174.91	4.6963e-21	4.95243e-19			PTN	2.22575	7.8375	3295.98	2.30633e-28	2.41466e-26
HNRNPH2	-1.60123	6.37245	1172.56	4.80225e-21	5.03106e-19			ARID3B	-1.84144	6.33974	3271.38	2.5343e-28	2.63601e-26
AK2	-1.10361	7.16791	1167.54	5.03732e-21	5.24307e-19			PCDHGA7	4.29058	5.84168	3224.03	3.04442e-28	3.14604e-26
STAU1	-1.1562	7.92103	1165.72	5.12587e-21	5.30081e-19			ASCL1	-3.36541	7.02801	3217.62	3.12154e-28	3.20491e-26
C12orf75	1.33751	5.86025	1161.59	5.33275e-21	5.4794e-19			TMEM54	3.63545	4.36049	3207.07	3.25326e-28	3.31874e-26
FASTKD5	-1.37475	5.12797	1157.31	5.55633e-21	5.67277e-19			AK5	3.93269	4.33387	3190	3.47901e-28	3.52643e-26
C14orf169	-5.01351	4.01862	1155.43	5.65803e-21	5.74004e-19			SPOCK2	3.19694	4.22447	3182.91	3.57786e-28	3.60367e-26
PYCRL	-2.0231	4.12989	1152.99	5.79318e-21	5.84018e-19			BOC	3.20212	5.48024	3177.4	3.65665e-28	3.65987e-26
SLC16A2	-5.732	4.63364	1145.35	6.23831e-21	6.24962e-19			CTSB	1.5386	8.5037	3159.11	3.932e-28	3.91087e-26
TNFRSF11A	3.85061	3.19626	1140.75	6.52408e-21	6.48435e-19			LINGO2	3.66443	3.40328	3131.16	4.39692e-28	4.34613e-26
VWA5A	2.17479	4.0635	1140.29	6.55353e-21	6.48435e-19			VASN	2.57448	5.99881	3124.28	4.52023e-28	4.44043e-26
ARHGAP4	-4.40273	3.23088	1134.63	6.92754e-21	6.81237e-19			IFITM10	4.82635	4.3481	3096.39	5.05977e-28	4.93995e-26
GPR176	-8.03266	1.31775	1130.7	7.19992e-21	7.03705e-19			RAPGEF4	3.14979	4.56725	3093.96	5.10992e-28	4.95849e-26
IPO5	-1.22797	8.94712	1129.36	7.29595e-21	7.08769e-19			MOXD1	-10.1973	2.535	3074.71	5.52702e-28	5.32333e-26
SOX3	2.99906	5.96037	1123.96	7.6957e-21	7.43099e-19			SULF2	-4.46578	3.83613	3073.58	5.5528e-28	5.32333e-26
PKI55	1.42632	5.17705	1118.85	8.09641e-21	7.7628e-19			PRKG1	2.84034	5.13594	3070.93	5.61334e-28	5.34914e-26
TNPO3	-0.886251	7.49321	1118.36	8.1362e-21	7.7628e-19			KCNG1	2.55071	4.60731	3065.21	5.74643e-28	5.44338e-26
PJA1	-1.04587	5.73026	1113.22	8.5648e-21	8.12339e-19			LDOC1	4.7503	3.69894	3049.54	6.12895e-28	5.76481e-26
KLF8	4.81075	2.40724	1110.13	8.83399e-21	8.32941e-19			HJURP	-2.43848	5.67186	3048.38	6.15821e-28	5.76481e-26
MTRNR2L3	-8.43559	2.24979	1109.2	8.91638e-21	8.35794e-19			ZNF804A	-2.46872	3.71091	3037.28	6.44719e-28	6.00003e-26
PLEKHG1	6.59344	2.06591	1095.15	1.02766e-20	9.57695e-19			GSN	2.40219	5.34642	3034.41	6.52425e-28	6.03645e-26
LAMA2	5.20196	2.63481	1092.47	1.05598e-20	9.7485e-19			GAD1	7.61666	3.79806	3001.72	7.47613e-28	6.87718e-26
SAP18	-1.27288	6.20384	1092.26	1.05823e-20	9.7485e-19			SPAG5	-2.81878	7.0287	3000.09	7.52725e-28	6.88441e-26
ATP1A2	-5.83658	4.26248	1087.24	1.11401e-20	1.02037e-18			ESPNL	-4.40905	3.86354	2981.23	8.1483e-28	7.40983e-26
LAMA4	6.84581	4.87181	1085.21	1.13731e-20	1.03579e-18			MVP	3.22058	4.72984	2963.28	8.79114e-28	7.94899e-26
TXLNG	-1.88635	6.78463	1077.8	1.22743e-20	1.11155e-18			DDIT4	2.48113	5.83156	2948.18	9.37396e-28	8.40557e-26
POLA1	-1.39359	6.03535	1069.3	1.34059e-20	1.20721e-18			LAYN	2.52761	5.59945	2947.49	9.40174e-28	8.40557e-26
COL12A1	3.45309	4.82982	1066.89	1.37467e-20	1.23098e-18			CPVL	-3.66597	3.7271	2940.97	9.66694e-28	8.5944e-26
MYH2	3.67994	6.13266	1064.59	1.40798e-20	1.24802e-18			DLL3	-2.44127	5.36538	2925.24	1.0341e-27	9.12282e-26
LRRC34	-4.5756	2.72418	1064.19	1.41384e-20	1.24802e-18			CAMKV	-4.22248	3.18105	2924.46	1.0376e-27	9.12282e-26
GID8	-0.870365	6.91961	1063.48	1.42448e-20	1.24802e-18			ADAMTSL2	-4.0348	4.7854	2918.7	1.0636e-27	9.25084e-26
WT1	-3.19671	2.41721	1063.45	1.42484e-20	1.24802e-18			SLIT3	1.75795	8.94855	2917.61	1.06863e-27	9.25084e-26
DCTN1	0.839285	8.26034	1057.78	1.51225e-20	1.31739e-18			NEFH	4.57337	3.13842	2916.63	1.07313e-27	9.25084e-26
RP11-588H23.3	4.08851	3.54447	1054.47	1.56582e-20	1.35668e-18			SLAIN1	-2.39034	4.75298	2916.14	1.07541e-27	9.25084e-26
NLGN4X	6.36146	5.21397	1051.65	1.61311e-20	1.39013e-18			STARD13	3.15756	4.00297	2912.26	1.09356e-27	9.35637e-26
YPEL5	1.66847	4.8739	1050.94	1.6254e-20	1.39323e-18			ZCCHC24	1.77385	5.95154	2908.57	1.11112e-27	9.45578e-26
ESRP2	-4.35897	4.04112	1049.7	1.6468e-20	1.40407e-18			ZNF677	5.65278	2.63575	2900.46	1.15081e-27	9.74152e-26
PRPS1	-1.18129	7.1975	1047.44	1.68686e-20	1.43062e-18			CEP44	2.22127	7.02037	2895.63	1.17517e-27	9.89508e-26
PACSIN2	0.8473	6.60788	1045.14	1.72854e-20	1.45825e-18			IQSEC2	2.60544	4.54527	2889.43	1.20724e-27	1.00612e-25
RCCD1	-1.80624	4.64569	1041.51	1.79673e-20	1.5061e-18			SLC8A1	-2.50911	4.22668	2889.37	1.20755e-27	1.00612e-25
DUT	-1.15086	6.36488	1040.81	1.81018e-20	1.5061e-18			GFRA2	5.94281	3.74892	2864.31	1.34724e-27	1.11667e-25
VPS8	1.29748	4.67694	1040.64	1.81345e-20	1.5061e-18			LGR5	2.78111	8.31214	2849.94	1.43517e-27	1.18338e-25
COL4A2	-1.58345	8.34886	1034.93	1.92799e-20	1.59297e-18			KCNJ3	4.37147	3.7935	2847.03	1.45371e-27	1.19249e-25
SLC9A8	-1.32865	4.60526	1032.68	1.97522e-20	1.62363e-18			KREMEN1	1.90308	6.15859	2845.16	1.46573e-27	1.19618e-25
COX7B	-1.71574	6.43771	1024.19	2.16496e-20	1.77052e-18			ZBTB7C	5.06562	3.32808	2839.99	1.49963e-27	1.21761e-25
MAP4K4	1.13452	8.22624	1018.72	2.29779e-20	1.86961e-18			LRRC61	-3.69406	4.34597	2822.74	1.61891e-27	1.30778e-25
CYB561	-1.89289	4.71663	1012.1	2.47054e-20	2.00001e-18			HSD17B12	3.07786	4.40457	2820.91	1.63219e-27	1.31185e-25
COASY	-1.3969	6.08006	1010.93	2.50236e-20	2.01559e-18			ADCYAP1R1	-4.27194	5.25625	2809.51	1.71737e-27	1.37338e-25
RCBTB2	2.13726	4.60161	1009.57	2.54003e-20	2.03571e-18			RARB	3.01616	4.41727	2785.54	1.91258e-27	1.52184e-25
MORF4L2	-1.30076	7.71794	1006.07	2.64016e-20	2.10543e-18			DHX37	-1.34719	6.50868	2779.85	1.96232e-27	1.55365e-25
CSTF2	-1.30239	6.10931	1004.89	2.67475e-20	2.12245e-18			KIF23	-2.36827	6.03844	2775.44	2.0019e-27	1.57714e-25
CYYR1	4.19434	3.04717	995.618	2.96486e-20	2.33406e-18			SGOL2	-2.45965	5.18073	2768.85	2.06251e-27	1.61689e-25
MTG2	-1.77852	5.5445	995.447	2.97054e-20	2.33406e-18			FAM124A	2.53017	5.42376	2741.87	2.33257e-27	1.81964e-25
RP11-157B13.7	8.68857	2.20923	990.329	3.14559e-20	2.45954e-18			SLC2A6	-2.12654	4.64206	2739.29	2.36028e-27	1.83227e-25
GCA	5.54337	2.12336	988.755	3.20168e-20	2.4863e-18			C1QTNF6	2.41746	5.23997	2732.04	2.44016e-27	1.87239e-25
STAMBP	1.03081	5.60234	988.501	3.21083e-20	2.4863e-18			EPB41L5	2.05801	7.09467	2731.8	2.44286e-27	1.87239e-25
AC239618.1	10.4607	2.79947	988.058	3.22684e-20	2.48647e-18			LRRC7	6.60106	3.71081	2731.41	2.44727e-27	1.87239e-25
CTPS2	-1.66373	5.90507	987.639	3.24208e-20	2.48647e-18			LSAMP	2.79426	6.71058	2726.01	2.50885e-27	1.91033e-25
DTNB	1.69602	4.73508	984.442	3.36096e-20	2.56537e-18			RASA4	2.02143	7.36307	2723.74	2.53527e-27	1.92125e-25
SNTB1	4.76347	1.44191	980.267	3.5234e-20	2.67662e-18			HMGB3	-1.79939	6.47942	2721.08	2.56653e-27	1.93573e-25
TTN-AS1	6.23302	2.24244	968.989	4.00653e-20	3.01892e-18			ATP1B2	3.79373	4.08497	2709.12	2.71258e-27	2.03623e-25
MCTS1	-1.85658	4.50438	968.709	4.0194e-20	3.01892e-18			GRAMD1B	2.26524	4.76417	2700.67	2.82102e-27	2.10769e-25
LSM14B	-1.03202	6.45828	968.074	4.04877e-20	3.01892e-18			FURIN	2.02796	5.82269	2697.36	2.86482e-27	2.13041e-25
SAP130	0.938414	6.70524	968.062	4.04934e-20	3.01892e-18			NAV1	2.6637	6.68531	2680.98	3.0926e-27	2.28349e-25
TFDP1	-1.12566	7.5157	967.476	4.07664e-20	3.02521e-18			MGST1	7.05294	2.47949	2680.52	3.09937e-27	2.28349e-25
TMEM246	-9.1138	3.31635	966.201	4.13678e-20	3.05569e-18			BACH2	3.56596	4.83362	2670.02	3.25594e-27	2.38779e-25
PDIA6	0.754556	8.33151	963.013	4.29141e-20	3.15537e-18			MARVELD1	1.26601	6.94076	2664.98	3.33402e-27	2.43383e-25
PIP4K2C	1.3346	5.43537	960.715	4.4067e-20	3.22535e-18			MAPK8IP2	-2.8965	4.32443	2663.15	3.36302e-27	2.4438e-25
ZNF512B	-1.10577	6.31377	957.394	4.57939e-20	3.3365e-18			SDC4	2.14302	4.61512	2657.58	3.45257e-27	2.49747e-25
NELL2	1.26983	5.74612	955.733	4.66852e-20	3.38605e-18			CX3CL1	2.60743	4.39614	2653.04	3.52755e-27	2.54015e-25
LINC00678	3.6091	5.27569	951.923	4.88015e-20	3.5236e-18			SLCO4A1	-2.26787	5.19342	2646.12	3.64519e-27	2.61304e-25
FAM110C	3.79539	2.07239	948.304	5.09088e-20	3.65927e-18			ARHGAP36	-2.44998	6.69341	2635.34	3.83676e-27	2.72317e-25
HAUS6	-2.02939	5.97167	945.643	5.25212e-20	3.74713e-18			FSTL1	1.95643	7.62679	2634.81	3.84656e-27	2.72317e-25
ADRM1	-1.90761	8.75302	945.518	5.25986e-20	3.74713e-18			ABTB2	3.46057	3.81013	2634.61	3.85015e-27	2.72317e-25
HPGD	6.15006	6.65586	943.674	5.37505e-20	3.81224e-18			SP5	5.28142	2.89612	2629.67	3.94206e-27	2.77584e-25
NDUFAF7	1.31944	4.68996	941.934	5.48626e-20	3.87398e-18			CSE1L	-1.69014	7.41604	2602.26	4.49633e-27	3.15218e-25
PNMA6A	-4.75063	1.81005	935.955	5.88786e-20	4.11635e-18			DPYD	2.93743	3.86068	2601.08	4.52191e-27	3.15621e-25
RP11-266K4.14	2.25226	3.55265	935.934	5.88938e-20	4.11635e-18			SVEP1	5.15571	3.86119	2596.31	4.62732e-27	3.21568e-25
SYPL1	-1.32059	4.21894	935.688	5.90655e-20	4.11635e-18			DOCK10	3.87559	3.21003	2594.96	4.65775e-27	3.22276e-25
FDXR	2.36232	4.2287	930.233	6.3024e-20	4.37321e-18			SLC6A9	2.77431	4.50853	2591.08	4.74597e-27	3.26959e-25
CHAMP1	-1.37079	6.60438	926.057	6.62489e-20	4.57717e-18			SOX9	2.527	6.31048	2581.23	4.97861e-27	3.41507e-25
CCDC3	-6.75804	1.01434	924.272	6.76821e-20	4.65612e-18			TCF7L1	3.15705	4.38117	2575.38	5.12239e-27	3.49861e-25
CYFIP2	2.47234	6.83707	923.277	6.84957e-20	4.69195e-18			DARS2	-1.43112	6.33101	2572.12	5.20444e-27	3.53632e-25
CLSTN3	3.05177	5.89394	921.46	7.0008e-20	4.77514e-18			PSRC1	-2.25747	5.32759	2571.43	5.22204e-27	3.53632e-25
MGAT4C	3.1131	4.08289	920.894	7.04868e-20	4.78742e-18			PARD3B	2.45197	4.12978	2568.92	5.2865e-27	3.5648e-25
CPSF1	-1.35645	7.7361	918.345	7.26874e-20	4.91606e-18			LDHA	-2.03714	9.1212	2562.84	5.44608e-27	3.65691e-25
FAM46C	2.58848	3.18139	917.722	7.32368e-20	4.9324e-18			SUSD2	-4.14328	3.12088	2550.39	5.78944e-27	3.87114e-25
PLBD1	-2.51329	3.94205	917.328	7.35862e-20	4.9352e-18			CDCA8	-2.80693	5.69468	2549.08	5.82672e-27	3.87977e-25
FOCAD	-1.29449	5.11633	913.772	7.68244e-20	5.13091e-18			KIRREL	-2.33548	4.95419	2547.97	5.85885e-27	3.8849e-25
SKAP2	4.65861	2.24083	912.498	7.80219e-20	5.18926e-18			ALCAM	2.44485	8.46337	2534.84	6.25135e-27	4.12797e-25
CTNND2	8.13184	2.36501	910.401	8.00386e-20	5.3014e-18			DDC	-2.65884	5.80754	2530.53	6.38617e-27	4.18319e-25
FGFRL1	-1.36189	5.4191	904.207	8.6331e-20	5.69332e-18			BUB1	-2.98109	6.01339	2530.49	6.38755e-27	4.18319e-25
PPA1	-1.44192	6.61189	903.891	8.6666e-20	5.69332e-18			KCNK1	2.93559	4.31087	2525.57	6.54544e-27	4.26062e-25
NADSYN1	1.4082	5.40145	902.925	8.76996e-20	5.7377e-18			GDF7	2.87963	4.59763	2525.15	6.55933e-27	4.26062e-25
NCK2	1.30333	6.34631	901.574	8.91676e-20	5.81003e-18			PLXNA4	3.45257	8.34738	2522.59	6.64337e-27	4.29767e-25
TRMT12	7.39965	1.26149	900.4	9.04652e-20	5.87072e-18			ONECUT2	-2.30492	4.01254	2510.16	7.06828e-27	4.55403e-25
JOSD1	-1.15421	5.51119	899.433	9.15492e-20	5.9171e-18			SDK2	-4.64501	4.67485	2502.39	7.3487e-27	4.71562e-25
MARCKS	-2.41981	5.87215	898.182	9.29718e-20	5.98492e-18			RRP1B	-1.50987	7.35407	2493.73	7.67535e-27	4.90544e-25
GMEB2	-1.26101	5.43167	895.759	9.57971e-20	6.14213e-18			NPC2	2.49111	5.31743	2483.14	8.0963e-27	5.15378e-25
IFT57	-1.46001	4.941	894.073	9.78189e-20	6.24677e-18			NRP1	3.5226	3.59383	2479.13	8.2626e-27	5.23869e-25
SOGA3	2.40209	4.43857	891.701	1.00742e-19	6.40792e-18			ZDHHC15	8.4217	2.55311	2477.11	8.34748e-27	5.2715e-25
NARS	-1.15645	7.12292	888.53	1.04798e-19	6.63958e-18			TBX18	-4.3402	3.98242	2476.11	8.38991e-27	5.27735e-25
NELFCD	-1.23067	6.93469	887.594	1.06029e-19	6.69113e-18			CLMP	1.83247	6.9483	2446.88	9.73796e-27	6.10118e-25
AKAP17A	-1.21643	5.92477	886.111	1.08012e-19	6.78949e-18			TLE3	-1.26907	7.71252	2443.32	9.91735e-27	6.1892e-25
TMEM47	3.57446	3.74576	883.574	1.11498e-19	6.98126e-18			JDP2	4.06392	4.17241	2442.15	9.97706e-27	6.19867e-25
SNAPC3	-1.71269	4.99146	882.859	1.12503e-19	7.01678e-18			CLIP2	1.34576	7.25825	2441.5	1.00104e-26	6.19867e-25
IGF2BP2	0.881942	7.84631	882.407	1.13144e-19	7.02937e-18			SAPCD2	-3.11514	6.83358	2439.01	1.01398e-26	6.25442e-25
OSBPL2	-0.991751	5.30686	876.196	1.22352e-19	7.57215e-18			CENPU	-2.51597	5.15152	2436.19	1.02878e-26	6.30527e-25
PIP4K2B	0.977913	7.53469	875.652	1.23197e-19	7.59512e-18			ZNF853	1.50321	7.31429	2435.72	1.03127e-26	6.30527e-25
RIPK1	1.50658	5.34341	873.716	1.26254e-19	7.75376e-18			CLSTN2	-4.94887	3.45528	2434.65	1.037e-26	6.30527e-25
HOOK1	5.8618	2.29083	872.412	1.28361e-19	7.85305e-18			CDC20	-3.22073	6.8341	2434.45	1.03807e-26	6.30527e-25
SYT11	-1.52219	4.33846	870.921	1.30817e-19	7.97287e-18			NEK2	-2.57306	5.27155	2408.65	1.18654e-26	7.1797e-25
PSMA7	-1.3237	8.28723	870.402	1.31682e-19	7.97541e-18			ANP32E	-1.51826	7.10803	2400.35	1.239e-26	7.46876e-25
GTPBP1	-1.10569	7.10232	870.3	1.31854e-19	7.97541e-18			PTPRJ	3.02989	4.29481	2397.76	1.25596e-26	7.5424e-25
TCF15	-7.5827	1.62621	867.427	1.36772e-19	8.24181e-18			ATP9A	2.3809	6.33482	2390.3	1.30598e-26	7.81332e-25
SLC6A15	-2.41299	4.53707	865.716	1.39795e-19	8.39242e-18			SIK2	2.01176	7.26346	2381.38	1.36869e-26	8.15777e-25
KDM3A	1.53091	5.611	864.527	1.4194e-19	8.48346e-18			LZTS1	-2.30426	5.2953	2371.93	1.43875e-26	8.54336e-25
NISCH	0.960547	7.3836	864.29	1.4237e-19	8.48346e-18			LPAR1	3.15602	4.87944	2355.39	1.57067e-26	9.25747e-25
SPATA2	-1.26228	5.45932	863.283	1.44221e-19	8.56193e-18			TTK	-2.74298	5.22416	2355.11	1.57304e-26	9.25747e-25
ATP5J	-1.36867	6.22742	862.297	1.46058e-19	8.63899e-18			LPP	-2.64612	4.55475	2354.7	1.57646e-26	9.25747e-25
HCP5	4.88255	1.39439	861.422	1.47709e-19	8.70449e-18			DUSP6	1.92534	6.67039	2352.02	1.59914e-26	9.35062e-25
PRKAR2A	-1.91797	6.15399	860.918	1.48668e-19	8.72896e-18			HSPH1	-1.26374	8.22176	2351.45	1.60407e-26	9.35062e-25
GPAA1	-1.58582	6.07193	858.653	1.5307e-19	8.95458e-18			ZNF423	2.09974	6.88566	2336.96	1.73335e-26	1.00673e-24
ZC4H2	-1.35035	4.97796	856.292	1.57807e-19	9.19811e-18			HHIPL1	6.77638	2.09571	2335.33	1.74856e-26	1.01188e-24
CHST10	1.07448	5.46845	855.765	1.58886e-19	9.22746e-18			EZH2	-1.48802	6.92101	2333.62	1.76474e-26	1.0142e-24
ZNF99	8.15275	1.7832	854.958	1.60554e-19	9.27068e-18			FAT3	6.70865	3.19253	2333.56	1.76532e-26	1.0142e-24
EPHB6	9.1284	2.69797	854.814	1.60854e-19	9.27068e-18			PDK4	4.09985	3.3132	2331.82	1.78193e-26	1.02006e-24
RBPMS2	-1.33242	8.0459	854.569	1.61365e-19	9.27068e-18			WIPF1	1.78807	6.59747	2329.08	1.80838e-26	1.03149e-24
LRFN4	-1.04052	6.01096	853.774	1.63037e-19	9.33326e-18			MAGEA6	5.22009	4.36251	2319.81	1.90107e-26	1.08049e-24
FBLN1	1.87001	8.37524	852.415	1.65938e-19	9.46558e-18			SYT17	-4.37708	3.19294	2313.85	1.96343e-26	1.11196e-24
ALDH1A3	1.64901	3.59312	851.822	1.67221e-19	9.50489e-18			ESPL1	-2.67881	6.80512	2299.59	2.12172e-26	1.19734e-24
FEZF1	8.7517	3.85701	847.401	1.77135e-19	1.00328e-17			TMEM59L	2.44021	5.80397	2298.36	2.13596e-26	1.20112e-24
ZNF518B	-4.32074	4.12384	846.27	1.79773e-19	1.01464e-17			C6orf48	2.12677	6.19534	2294.08	2.18646e-26	1.22262e-24
GSTT1	-6.41899	1.54874	845.331	1.81996e-19	1.02324e-17			SPECC1	-1.77405	5.13262	2293.83	2.18955e-26	1.22262e-24
NQO1	1.85747	6.70795	845.089	1.82574e-19	1.02324e-17			CEP55	-2.46554	5.53071	2291.39	2.21889e-26	1.23466e-24
MYH14	-9.46128	3.377	844.805	1.83253e-19	1.02347e-17			NBL1	2.61926	5.03595	2287.87	2.26214e-26	1.25435e-24
MAG	8.57885	0.965894	843.995	1.85209e-19	1.0308e-17			PLK1	-3.46247	7.11459	2284.61	2.30297e-26	1.27255e-24
SLBP	-0.823906	6.32192	841.357	1.91739e-19	1.06345e-17			ITGA3	2.26973	5.8353	2272.63	2.45987e-26	1.35455e-24
FAM201A	-2.66808	2.26526	839.979	1.95247e-19	1.07918e-17			CBX4	1.38233	5.73885	2271.77	2.47162e-26	1.35632e-24
PITPNM1	-1.36988	6.34127	835.12	2.08192e-19	1.14678e-17			PPP3CA	1.76607	6.31283	2263.31	2.58995e-26	1.41637e-24
PSMG1	-1.32349	5.82269	832.586	2.15312e-19	1.18193e-17			LAMA1	-2.68413	6.24601	2254.05	2.72648e-26	1.48593e-24
LHX2	-2.63839	3.71907	831.335	2.18923e-19	1.19765e-17			NCAPH	-2.48048	5.73851	2252.56	2.74919e-26	1.49319e-24
HS3ST4	7.15356	0.787543	830.74	2.20665e-19	1.20308e-17			CPS1	-2.41448	4.52823	2240.08	2.94753e-26	1.59548e-24
PHKA1	-1.99986	4.79231	830.266	2.22061e-19	1.20658e-17			POLA2	-1.79465	5.66724	2227.96	3.15497e-26	1.70197e-24
RASGEF1A	-4.94027	2.3538	827.164	2.31449e-19	1.25334e-17			COMP	7.19119	3.61555	2225.15	3.20537e-26	1.72332e-24
SPOCK1	2.86862	3.69105	825.831	2.35617e-19	1.27162e-17			LPPR4	3.04743	5.52926	2224.28	3.22105e-26	1.72592e-24
SBF1	1.07867	7.05076	824.533	2.3975e-19	1.28958e-17			GNG7	1.63076	4.97514	2218.39	3.33e-26	1.77831e-24
SSBP1	-1.35701	6.9396	818.92	2.58563e-19	1.38612e-17			MCM7	-1.45239	8.99002	2217.7	3.34287e-26	1.77921e-24
TNFRSF10C	2.503	3.53879	812.271	2.82956e-19	1.51184e-17			SCG3	-3.31655	3.00779	2216.68	3.36228e-26	1.78358e-24
RTN4	0.924076	8.17846	811.763	2.84921e-19	1.51648e-17			IGSF10	-4.34792	3.49554	2213.72	3.4191e-26	1.80769e-24
HYLS1	2.39242	3.50064	811.364	2.86472e-19	1.51648e-17			TFAP2B	1.42881	8.6991	2206.04	3.57122e-26	1.88187e-24
FAM50B	7.26191	0.887283	811.315	2.86663e-19	1.51648e-17			BAG2	-2.19813	4.69682	2199.06	3.71596e-26	1.95168e-24
BAZ1B	-0.915404	7.86377	810.879	2.8837e-19	1.52049e-17			GAREML	-1.70712	5.40602	2196.38	3.7733e-26	1.97527e-24
ADIRF-AS1	-6.35111	1.61662	807.058	3.0383e-19	1.59675e-17			RACGAP1	-1.77736	6.35183	2194.7	3.80952e-26	1.98298e-24
GYS1	-0.823263	5.85926	805.693	3.09567e-19	1.62158e-17			XYLT1	7.9677	4.04533	2194.55	3.81294e-26	1.98298e-24
RNF114	-0.846438	5.99194	802.577	3.23118e-19	1.68705e-17			LINC00665	-1.42722	5.85519	2179.78	4.14962e-26	2.15104e-24
KHDRBS3	2.41903	3.17777	797.388	3.47128e-19	1.80653e-17			NCAPG2	-1.60274	7.14338	2169.6	4.40038e-26	2.27363e-24
INPP5D	3.58322	5.03148	796.574	3.5107e-19	1.81901e-17			TGFB3	3.28385	3.63295	2167.39	4.45703e-26	2.29544e-24
GLA	-1.24477	4.77995	796.425	3.51796e-19	1.81901e-17			CCNA2	-3.04601	6.27498	2157.61	4.7167e-26	2.4148e-24
JRK	-1.7583	5.81306	796.083	3.53471e-19	1.8218e-17			LMNB1	-1.78101	7.55459	2157.52	4.71913e-26	2.4148e-24
ZNRF1	0.955421	6.14666	795.121	3.58223e-19	1.84037e-17			CLIP3	1.77521	6.57005	2152.72	4.85297e-26	2.47533e-24
MADD	0.775405	6.77162	794.702	3.60316e-19	1.84521e-17			PAXIP1	-1.37002	5.73028	2144.36	5.09528e-26	2.58585e-24
NDUFV1	-1.48084	6.85161	794.288	3.62395e-19	1.84995e-17			SMC4	-1.96916	7.54938	2144.13	5.10215e-26	2.58585e-24
SYNPO2	3.93204	1.4352	793.713	3.6531e-19	1.85288e-17			FOSL2	1.73641	5.12908	2142.9	5.13902e-26	2.59075e-24
FBLL1	5.16461	2.61631	793.539	3.66196e-19	1.85288e-17			RTKN2	-2.25995	4.40473	2142.72	5.14439e-26	2.59075e-24
IDO1	5.84045	3.21273	793.491	3.66438e-19	1.85288e-17			TEX15	-4.3085	4.50969	2140.01	5.22668e-26	2.62389e-24
SLC25A5	-0.863421	8.63866	792.019	3.74036e-19	1.88535e-17			PTRF	2.88007	5.1364	2132	5.47806e-26	2.74144e-24
NAA40	-1.24122	6.01409	790.536	3.81862e-19	1.91877e-17			RASSF2	-3.51595	4.12095	2129.24	5.56776e-26	2.7776e-24
SLC6A2	7.29339	1.36601	789.951	3.84997e-19	1.92721e-17			PRDM8	2.14469	4.85675	2125.3	5.69836e-26	2.83386e-24
VAC14	0.831158	7.08969	789.775	3.85948e-19	1.92721e-17			PTCHD4	-4.01112	2.89566	2119.12	5.91013e-26	2.93002e-24
GTPBP6	-1.1963	5.56407	789.265	3.88708e-19	1.93497e-17			HIC2	-1.78977	5.2147	2115.69	6.03136e-26	2.98084e-24
NQO2	1.71018	5.58677	788.393	3.93488e-19	1.9527e-17			FAM222A	-2.67401	8.01261	2113.39	6.11408e-26	3.01237e-24
CSTF1	-0.841539	5.86237	784.992	4.12736e-19	2.03978e-17			SREBF1	-1.9724	6.95422	2105.52	6.40672e-26	3.14681e-24
SSTR1	3.96037	4.15837	784.786	4.13936e-19	2.03978e-17			RBBP7	-1.42578	7.46611	2102.16	6.53628e-26	3.20057e-24
TRIM21	2.0063	3.48109	784.628	4.14854e-19	2.03978e-17			ADAM22	2.55269	7.81435	2101.55	6.55995e-26	3.2023e-24
MYCN	1.34821	7.66431	784.055	4.18217e-19	2.05003e-17			FNDC4	2.09714	5.66311	2098.72	6.6717e-26	3.24689e-24
SYVN1	-1.08451	5.52639	782.742	4.26032e-19	2.08197e-17			GTSE1	-2.72118	6.20114	2092.66	6.91793e-26	3.35646e-24
SOX2-OT	3.80583	3.87813	782.44	4.27848e-19	2.08449e-17			CEBPB	2.10946	5.14147	2091.49	6.96619e-26	3.3696e-24
PRDX4	-2.25042	7.50412	782.098	4.2992e-19	2.08824e-17			TPX2	-2.16012	7.39724	2089.72	7.04055e-26	3.39525e-24
DAP3	-1.13782	6.30282	781.205	4.35382e-19	2.1027e-17			ABCB4	2.93565	4.49658	2086.67	7.17084e-26	3.44764e-24
HS6ST1	1.1433	7.8718	781.182	4.35522e-19	2.1027e-17			ZBED6CL	-4.17529	3.11254	2084.39	7.26962e-26	3.4846e-24
PXDN	2.12955	8.50654	780.362	4.40601e-19	2.12084e-17			POU3F2	-4.82869	3.21176	2078.66	7.52467e-26	3.59602e-24
CSPG4	-4.85143	4.59295	777.97	4.55797e-19	2.18742e-17			LATS2	-4.30207	2.70772	2071.19	7.87176e-26	3.75063e-24
NEK3	1.57858	5.11223	777.287	4.60238e-19	2.20214e-17			HS6ST3	3.22705	3.76965	2069.83	7.93679e-26	3.75948e-24
IGFBPL1	6.24382	3.48389	774.075	4.81775e-19	2.29833e-17			GABRA3	7.71253	2.82002	2069.81	7.93757e-26	3.75948e-24
RBMS3	3.42523	2.30737	771.114	5.02595e-19	2.39053e-17			IL17RA	-4.01352	3.03431	2067.48	8.05052e-26	3.80166e-24
PMPCA	-1.28553	6.76646	770.689	5.05667e-19	2.39803e-17			STC2	2.61076	3.9692	2065.96	8.1251e-26	3.82553e-24
JAKMIP1	7.38654	1.45317	769.503	5.14342e-19	2.43197e-17			SRSF2	-1.14804	8.5612	2061.74	8.33582e-26	3.91316e-24
OSBPL10	1.24916	6.21025	766.322	5.38408e-19	2.53828e-17			RAD18	-1.53285	5.16857	2058.58	8.49749e-26	3.97733e-24
UGT3A2	4.86998	2.56665	764.774	5.50556e-19	2.58167e-17			ZWINT	-1.97178	6.11623	2055.8	8.64226e-26	4.03322e-24
SUN2	-1.32868	4.92217	764.74	5.50833e-19	2.58167e-17			PDE7B	3.80247	4.00239	2054.72	8.69971e-26	4.04816e-24
TMX2	-1.05723	6.68615	763.743	5.58822e-19	2.61147e-17			NT5E	2.87101	3.33437	2048.38	9.04274e-26	4.19551e-24
CPS1	1.50938	4.79516	763.164	5.63516e-19	2.62423e-17			IFITM2	3.35503	4.59666	2046.13	9.16838e-26	4.24144e-24
MDH2	-1.09346	8.6685	763.003	5.64826e-19	2.62423e-17			WTIP	3.36288	3.98565	2044.79	9.24393e-26	4.26345e-24
HYAL2	1.23191	7.20345	761.913	5.73815e-19	2.65829e-17			H6PD	1.89806	6.68656	2044.33	9.26955e-26	4.26345e-24
SHC2	-8.34683	0.733967	760.283	5.87539e-19	2.71402e-17			L1CAM	-2.35389	6.6632	2034.58	9.84185e-26	4.51364e-24
ZNF676	3.06722	4.93496	759.862	5.91139e-19	2.72281e-17			SHISA4	1.99278	4.76245	2032.52	9.96754e-26	4.55814e-24
TRIM27	0.746132	6.57858	759.396	5.95155e-19	2.73345e-17			SYNE3	2.55883	4.562	2031	1.00612e-25	4.58778e-24
SEC23B	-0.933992	5.38649	755.635	6.28673e-19	2.87914e-17			MAPK8IP1	-1.78268	6.63818	2027.84	1.0259e-25	4.65961e-24
PCSK1N	-8.16989	2.20111	753.77	6.46055e-19	2.95032e-17			KIF11	-2.40838	6.33887	2027.56	1.02773e-25	4.65961e-24
PTPN6	3.126	4.24939	753.166	6.51793e-19	2.96806e-17			FGF14	3.20238	3.96783	2022.28	1.06184e-25	4.8006e-24
AURKA	-1.29146	6.86802	752.476	6.58421e-19	2.98975e-17			RORB	2.11995	6.54599	2021.49	1.06705e-25	4.81048e-24
TRIM22	4.80794	6.15217	752.073	6.6232e-19	2.99896e-17			CTDSPL	1.41109	6.36583	2015.46	1.1077e-25	4.97966e-24
ABCB8	-1.33577	4.41781	751.771	6.65262e-19	3.0038e-17			PRIMA1	-3.42933	4.16263	2013.63	1.12039e-25	5.02252e-24
RP11-359M6.1	3.78835	5.84125	751.38	6.6909e-19	3.0126e-17			ST6GALNAC5	2.46351	4.39957	2006.49	1.17131e-25	5.23603e-24
FURIN	-1.46425	7.31419	750.729	6.7552e-19	3.03303e-17			ARHGAP11A	-2.28129	6.58325	1993.49	1.27066e-25	5.66425e-24
GDE1	0.876332	5.89491	750.141	6.81383e-19	3.05081e-17			PPIC	1.62604	5.31036	1992.12	1.28164e-25	5.6972e-24
PDGFD	7.81284	1.12156	748.083	7.0235e-19	3.13592e-17			PPIF	-1.6687	6.54224	1991.45	1.28702e-25	5.70521e-24
RPS4X	-1.19005	9.77339	746.702	7.16811e-19	3.1916e-17			LINC00473	-2.14281	4.13095	1988.88	1.30801e-25	5.78212e-24
CRIP2	-2.54979	4.46841	746.078	7.23455e-19	3.21226e-17			TSPAN13	-1.98428	4.29062	1986.85	1.3248e-25	5.84013e-24
SYT1	2.92848	3.28525	745.662	7.27918e-19	3.22315e-17			GLIS2	1.3614	5.37927	1984.42	1.3453e-25	5.91412e-24
RYR2	2.61329	4.29004	745.091	7.34095e-19	3.24155e-17			BVES	1.99964	6.02091	1983.25	1.35522e-25	5.9413e-24
BPTF	1.06717	8.27023	744.235	7.43464e-19	3.2739e-17			FGF1	5.27004	2.67257	1982.7	1.35993e-25	5.94559e-24
PALD1	-1.14268	5.47032	742.01	7.68424e-19	3.37454e-17			ORAI3	2.43933	3.77723	1978.17	1.39946e-25	6.10164e-24
DNAJC30	-1.65555	3.4079	741.244	7.77226e-19	3.40387e-17			FBXL20	1.92397	4.52228	1976.78	1.41184e-25	6.13882e-24
NRBP1	0.763242	7.29239	737.783	8.18396e-19	3.5744e-17			TMEM229A	1.0773	6.74331	1973.32	1.44314e-25	6.2578e-24
CDR2	1.1228	5.45527	737.55	8.21254e-19	3.57714e-17			CERK	-1.35231	7.56154	1969.35	1.48001e-25	6.40024e-24
APOO	-2.00574	4.31884	737.182	8.25784e-19	3.58713e-17			ABHD14B	2.34292	4.84627	1968.66	1.48648e-25	6.41079e-24
C1GALT1C1	-1.63185	2.98594	736.817	8.3031e-19	3.59704e-17			SHC1	1.28587	9.41997	1967.8	1.49462e-25	6.42226e-24
HLA-C	1.46944	7.36267	735.092	8.52049e-19	3.68127e-17			CLU	1.71354	7.83256	1967.53	1.49721e-25	6.42226e-24
HDHD1	-1.64694	4.75875	733.443	8.73406e-19	3.76339e-17			CLUH	-1.05938	7.45093	1960.67	1.56419e-25	6.69153e-24
SFXN2	-1.85727	4.31401	731.027	9.05765e-19	3.89236e-17			ANTXR2	1.78556	6.42561	1956.59	1.60542e-25	6.8495e-24
ZNF195	0.981758	5.85007	730.481	9.13259e-19	3.91407e-17			CTPS2	-1.25171	5.73949	1948.21	1.69411e-25	7.20857e-24
CEP41	-1.34965	4.03146	728.168	9.45749e-19	4.04251e-17			RAB3IL1	2.65926	4.69642	1947.13	1.70589e-25	7.23935e-24
RPL9	-1.40014	8.72129	726.842	9.64937e-19	4.11356e-17			TRIP13	-1.60378	6.174	1934.47	1.851e-25	7.83426e-24
BAI1	-2.85044	3.68479	725.701	9.81788e-19	4.17429e-17			PRKCE	2.11488	4.77996	1933.93	1.85741e-25	7.84055e-24
RAB1A	0.819143	7.00973	724.902	9.93794e-19	4.21159e-17			CDCA2	-2.88743	4.77274	1931.41	1.88804e-25	7.94875e-24
BIVM	-1.70688	3.89437	724.768	9.95814e-19	4.21159e-17			SLC18A1	-1.8084	4.902	1929.4	1.91279e-25	8.01838e-24
CRTC1	1.52052	5.29983	722.466	1.03134e-18	4.35037e-17			C3orf58	-5.13655	2.23677	1929.25	1.91466e-25	8.01838e-24
TSPAN2	4.11137	2.48691	721.411	1.04809e-18	4.40529e-17			AEN	-1.39527	6.05827	1922.09	2.00578e-25	8.35802e-24
TRPV4	1.89867	3.07177	721.301	1.04986e-18	4.40529e-17			AKR1C1	2.72314	4.11092	1922.06	2.00626e-25	8.35802e-24
C1orf43	-0.875069	7.24325	720.3	1.06605e-18	4.46153e-17			SEMA3C	2.80141	8.34974	1915.94	2.0879e-25	8.6754e-24
ZIC4	3.77371	1.52841	719.625	1.07712e-18	4.49611e-17			SEZ6L2	2.25007	6.24707	1912.65	2.1333e-25	8.82287e-24
TMC1	6.85637	2.39188	719.343	1.08177e-18	4.50383e-17			PDGFD	2.20326	3.97879	1912.57	2.13448e-25	8.82287e-24
DNAL4	-2.13835	3.99495	718.748	1.09169e-18	4.53333e-17			PDE4B	-1.87043	5.62822	1909.14	2.18287e-25	8.99955e-24
SEPT9	0.853603	9.16022	718.31	1.09904e-18	4.54951e-17			TIMELESS	-1.25903	7.35619	1903.37	2.26721e-25	9.32311e-24
FKBP1A	-0.892629	7.68588	718.179	1.10126e-18	4.54951e-17			LYNX1	2.37052	4.28773	1902.27	2.28365e-25	9.36651e-24
STAC	3.94384	4.14972	716.785	1.12509e-18	4.63599e-17			CNTN1	-4.0142	5.8471	1900.48	2.31072e-25	9.43729e-24
B4GALT5	-1.03639	7.1242	714.7	1.16178e-18	4.7749e-17			TPST1	1.42968	5.97775	1900.34	2.31277e-25	9.43729e-24
HDGF	-0.829867	9.03101	713.606	1.18155e-18	4.84374e-17			CACNG4	-2.51273	7.86834	1897.2	2.36126e-25	9.6105e-24
B4GALNT3	-0.98249	5.64914	713.029	1.19213e-18	4.87318e-17			NUP188	-1.131	7.63285	1893.07	2.42647e-25	9.85071e-24
SMPDL3B	2.71763	3.62067	712.884	1.19481e-18	4.87318e-17			FRMD6	2.10564	6.63254	1887.79	2.51281e-25	1.01753e-23
SLC9B2	-1.56328	3.71349	711.453	1.22155e-18	4.96961e-17			CDCA3	-2.67048	4.96138	1886.02	2.54235e-25	1.02626e-23
GFRA1	6.17301	2.8061	710.861	1.23279e-18	5.00262e-17			C1QTNF5	3.39974	3.44714	1885.73	2.54728e-25	1.02626e-23
SEMA5A	7.3291	0.74289	710.206	1.24538e-18	5.04096e-17			GPR27	2.61324	3.87796	1883.84	2.57954e-25	1.03664e-23
TLX1	-7.37593	1.21734	709.384	1.26136e-18	5.09279e-17			TSHZ3	2.28374	4.67928	1882.5	2.60253e-25	1.04324e-23
TMCO1	-1.19307	5.49002	708.98	1.26931e-18	5.11198e-17			OSBPL5	2.85182	4.00104	1881.25	2.6243e-25	1.04932e-23
CBY1	-1.45769	4.22881	706.766	1.31378e-18	5.27785e-17			HAND2-AS1	1.55865	8.73905	1879.48	2.65536e-25	1.05908e-23
WDR60	-1.53169	4.35365	706.394	1.32144e-18	5.29535e-17			CENPA	-2.99349	4.9775	1877.41	2.69212e-25	1.0697e-23
ARRDC1-AS1	-1.24815	4.33805	705.303	1.34411e-18	5.37275e-17			LTBP4	2.3271	6.82219	1877.23	2.69542e-25	1.0697e-23
RP4-773N10.4	1.48868	4.13507	700.899	1.4401e-18	5.74215e-17			KIAA1217	-1.77181	3.71363	1874.56	2.74381e-25	1.08468e-23
SLC16A10	2.13705	4.73505	699.448	1.47334e-18	5.86008e-17			PTPRE	1.86287	5.63743	1874.4	2.7468e-25	1.08468e-23
VWDE	1.83004	3.57688	698.808	1.48827e-18	5.90483e-17			CACNA1G	5.4594	3.79321	1870.11	2.8266e-25	1.11343e-23
UCKL1	-1.20827	5.16381	698.402	1.49782e-18	5.92803e-17			SLC12A7	-3.8348	3.30345	1868.21	2.86292e-25	1.12495e-23
HPCAL1	2.40678	6.00097	697.663	1.51538e-18	5.98278e-17			HMMR	-2.96153	5.2518	1865.13	2.92254e-25	1.14405e-23
USP16	-1.13291	4.98936	694.755	1.58668e-18	6.24886e-17			NCAPD2	-1.36614	7.7673	1864.96	2.92591e-25	1.14405e-23
CAV1	-2.29963	3.85226	693.185	1.62668e-18	6.38162e-17			UTRN	-6.15251	3.42686	1863.55	2.95379e-25	1.15212e-23
RIMBP2	7.25668	1.12901	693.121	1.62835e-18	6.38162e-17			KNSTRN	-1.90245	5.77067	1857.52	3.07589e-25	1.19681e-23
PRKAG1	-1.37906	4.55218	692.03	1.65683e-18	6.47738e-17			TGFBR2	2.39808	4.14817	1855.42	3.11965e-25	1.21088e-23
SEZ6L2	1.5657	5.85865	691.8	1.66289e-18	6.48528e-17			BUB1B	-2.53681	6.44346	1850.28	3.2298e-25	1.25059e-23
ARFRP1	-1.75947	5.59464	689.724	1.7188e-18	6.68706e-17			APLP1	-2.66159	6.16898	1846.74	3.3083e-25	1.27787e-23
STOML2	-1.06355	7.58025	687.585	1.77857e-18	6.90285e-17			KIF2C	-2.42058	6.11964	1838.11	3.50773e-25	1.35162e-23
PVRL1	0.855125	7.35742	687.332	1.7858e-18	6.91413e-17			INHBE	5.7812	2.64843	1836.01	3.55841e-25	1.36784e-23
GRPEL1	-1.21527	5.39479	686.609	1.8066e-18	6.97781e-17			PFAS	-1.11454	7.16173	1835.54	3.56974e-25	1.36889e-23
DOCK6	1.27582	6.09779	686.049	1.82291e-18	7.02389e-17			LRRTM1	-4.65062	2.6341	1833.6	3.61737e-25	1.38382e-23
SLC39A1	-0.94723	7.39916	685.74	1.83195e-18	7.04179e-17			TAOK3	1.60662	5.51427	1832.7	3.63957e-25	1.38579e-23
FKBP1B	1.68323	4.65991	684.112	1.88049e-18	7.21108e-17			PROM1	4.7587	2.85189	1832.68	3.63994e-25	1.38579e-23
ALDH18A1	-0.827293	7.1295	683.233	1.90729e-18	7.29643e-17			GRAMD4	-1.50261	5.50148	1832.01	3.65669e-25	1.38884e-23
CARS2	-1.09332	6.09769	679.391	2.02935e-18	7.74489e-17			CHST11	1.69277	5.16307	1826.99	3.78437e-25	1.43392e-23
TMEM189	-0.862657	6.09948	679.052	2.04052e-18	7.76902e-17			SHC2	3.03011	4.44726	1821.73	3.92335e-25	1.48305e-23
FAM47E-STBD1	1.63686	2.45517	678.378	2.06294e-18	7.83575e-17			BIRC5	-2.77493	7.06808	1820.75	3.94984e-25	1.48952e-23
TRMT10C	-1.5095	5.1951	676.294	2.13394e-18	8.08626e-17			SMIM14	2.16208	4.20921	1820.21	3.96439e-25	1.49147e-23
TMEM167A	-1.27897	6.24264	675.057	2.17736e-18	8.22291e-17			FANCI	-1.75537	6.98096	1818.37	4.01503e-25	1.50402e-23
TCF25	-1.22279	6.61701	674.975	2.18026e-18	8.22291e-17			TMEM130	-3.18805	2.90315	1818.31	4.01665e-25	1.50402e-23
KIF4A	-1.07511	6.54015	674.61	2.19328e-18	8.2526e-17			IGF2BP1	-6.18394	2.3988	1816.24	4.07431e-25	1.52203e-23
OCIAD1	-0.995542	5.53119	673.869	2.21993e-18	8.33333e-17			TOMM40	-1.31366	7.37229	1813.3	4.1576e-25	1.54951e-23
EIF1AX	-1.34002	7.65711	673.591	2.23005e-18	8.35174e-17			RCOR2	-2.07048	6.76686	1812.55	4.17927e-25	1.55395e-23
DNAJB12	-0.95975	5.29061	673.24	2.24284e-18	8.38007e-17			DDX46	-1.20232	7.36418	1810.68	4.23335e-25	1.57038e-23
SESN1	2.03382	4.37569	672.507	2.2699e-18	8.45461e-17			EVA1A	4.84512	2.98451	1806.39	4.3608e-25	1.6139e-23
C7orf49	-0.805334	5.70428	672.414	2.27334e-18	8.45461e-17			NKAIN1	-1.7228	6.13912	1802.78	4.47128e-25	1.65095e-23
ADAMTS1	3.39043	4.38071	671.84	2.2948e-18	8.51465e-17			SERPINF1	2.94031	6.44563	1801.38	4.51515e-25	1.66329e-23
CHRAC1	-1.22177	4.98667	670.717	2.33741e-18	8.65274e-17			RRM1	-1.82825	6.79888	1797.65	4.63367e-25	1.70301e-23
SNCA	2.72889	3.34689	669.712	2.37624e-18	8.77622e-17			DOCK6	1.17077	6.71069	1789.88	4.89157e-25	1.79365e-23
EIF2AK3	1.38051	4.40813	669.21	2.39594e-18	8.82863e-17			CHRNB4	-1.3456	6.43272	1788.3	4.94584e-25	1.80938e-23
CDYL2	6.48447	1.63379	668.865	2.40955e-18	8.8584e-17			FBLIM1	1.21954	6.33174	1787.17	4.98513e-25	1.81957e-23
TCFL5	-1.19279	4.28647	668.499	2.4241e-18	8.8915e-17			RIMKLA	-4.40622	2.93924	1785.15	5.05582e-25	1.84115e-23
NFX1	-0.968687	5.96757	667.15	2.47851e-18	9.07034e-17			FADS2	-1.44343	8.43702	1779.84	5.24795e-25	1.90676e-23
BGN	-8.29573	2.11179	666.436	2.5079e-18	9.14784e-17			KIF22	-1.78492	6.7538	1778.22	5.30805e-25	1.91987e-23
KIAA0368	-0.667915	8.19343	666.358	2.5111e-18	9.14784e-17			LRP1	2.50793	8.70463	1778.21	5.30817e-25	1.91987e-23
CLN6	-1.12266	6.93291	664.859	2.57406e-18	9.35592e-17			ADAMTS17	-4.98945	2.14734	1777.6	5.33105e-25	1.92377e-23
ARHGAP26	1.66031	3.60158	663.143	2.64821e-18	9.60365e-17			LYN	-1.66781	6.94337	1771.22	5.57615e-25	2.00767e-23
CEACAM1	3.59827	1.39994	662.786	2.66393e-18	9.63886e-17			TP53I3	-1.78412	6.37533	1770.07	5.62147e-25	2.01941e-23
TRIM61	6.03161	1.44149	662.597	2.6723e-18	9.64737e-17			EPHB2	-2.33085	5.50065	1769.71	5.63591e-25	2.02004e-23
NACAD	-5.62227	1.24936	661.584	2.71764e-18	9.78901e-17			TEAD3	1.77627	4.75721	1766.89	5.74948e-25	2.05612e-23
EIF4A2	1.02757	8.66715	660.752	2.75546e-18	9.90298e-17			CCDC85C	-1.54662	6.59413	1762.01	5.95169e-25	2.12366e-23
DDRGK1	-1.29311	5.60818	660.348	2.77405e-18	9.94749e-17			VAT1L	-2.7937	3.34979	1758.79	6.08956e-25	2.16799e-23
SLC2A12	3.55702	4.27736	659.306	2.82262e-18	1.00991e-16			CPLX2	-3.59178	3.39537	1756.53	6.18791e-25	2.19809e-23
EDA2R	6.42905	1.57709	658.279	2.87138e-18	1.02506e-16			CENPV	-1.74171	6.44776	1752.52	6.36727e-25	2.25677e-23
TSPAN3	-0.905167	7.69321	656.612	2.95255e-18	1.0517e-16			NCAPG	-2.24687	6.02901	1752.16	6.3838e-25	2.25759e-23
FAU	-1.42499	8.41889	656	2.98295e-18	1.06017e-16			DLGAP5	-2.9212	5.53164	1743.32	6.80033e-25	2.39957e-23
PPP1R1A	2.09774	4.58728	655.814	2.99226e-18	1.06113e-16			KPNB1	-1.08642	9.6899	1739.62	6.98345e-25	2.45873e-23
TIMMDC1	-0.816526	5.94489	652.722	3.15169e-18	1.1152e-16			IMPDH1	-1.43906	7.21762	1738.95	7.01711e-25	2.46513e-23
SLMO2	-1.47689	5.62493	652.319	3.17316e-18	1.12032e-16			BCL2	2.10794	5.42726	1736	7.16757e-25	2.51244e-23
KCNC3	-8.78269	1.15242	652.133	3.18315e-18	1.12138e-16			ENC1	-2.1964	7.29013	1733.21	7.31321e-25	2.55786e-23
PIN4	-1.57765	4.5336	651.511	3.21666e-18	1.1307e-16			LPHN1	1.46064	6.18442	1732.46	7.35289e-25	2.5661e-23
DYNC1I2	0.72377	6.20859	651.125	3.23769e-18	1.1356e-16			NKX2-5	-3.20199	3.39047	1727.53	7.61919e-25	2.65321e-23
C10orf2	-1.02418	5.58159	650.883	3.25093e-18	1.13776e-16			MGP	1.89201	5.57884	1722.56	7.89866e-25	2.74453e-23
SOD1	-1.25898	7.69477	650.381	3.2786e-18	1.14494e-16			PAPPA	3.84416	2.53149	1711.87	8.53773e-25	2.96012e-23
RPS6KB2	-1.56418	5.57965	649.536	3.32577e-18	1.15889e-16			MTRNR2L3	-8.6209	2.41816	1706.21	8.8985e-25	3.0785e-23
TP53I3	1.92676	5.55266	649.275	3.34046e-18	1.16148e-16			HAS2	4.19703	2.67124	1705.72	8.93045e-25	3.08285e-23
FES	-4.22462	2.74146	647.384	3.44923e-18	1.1967e-16			GJA1	1.89705	5.78318	1705.01	8.97708e-25	3.09223e-23
LPL	6.78252	3.19125	647.132	3.46403e-18	1.19924e-16			GNG4	-1.50595	7.08052	1703.66	9.06593e-25	3.1161e-23
NPM3	-1.60652	5.45561	644.957	3.5945e-18	1.23943e-16			CHRD	5.33927	3.11821	1702.09	9.17129e-25	3.14507e-23
EMILIN3	-1.21677	5.12103	644.939	3.59556e-18	1.23943e-16			KIF20B	-2.06639	5.41555	1701.81	9.18977e-25	3.14507e-23
RAE1	-1.40337	5.86356	643.849	3.66302e-18	1.25937e-16			ASB9	-2.86903	3.88997	1697.29	9.50029e-25	3.24437e-23
TMEM168	-1.7957	2.70353	643.698	3.67245e-18	1.25937e-16			ZFP36	2.10355	3.67795	1695.04	9.65925e-25	3.29159e-23
ST6GAL2	5.90355	1.4593	643.626	3.677e-18	1.25937e-16			ITPR3	2.76268	4.61534	1689.88	1.00341e-24	3.4058e-23
SSH3	-2.56454	2.89541	643.48	3.68615e-18	1.25982e-16			MAGEA10	7.69985	2.79477	1689.84	1.00372e-24	3.4058e-23
C17orf62	1.15366	5.76371	642.938	3.72038e-18	1.26881e-16			LRRC59	-1.15772	8.36615	1682.11	1.06291e-24	3.59896e-23
DIS3L	-1.00955	5.83458	642.456	3.75114e-18	1.27658e-16			EIF4A2	1.31155	7.66471	1681.72	1.06601e-24	3.6018e-23
COL16A1	-3.15329	2.02829	641.73	3.79806e-18	1.28981e-16			KIF1A	-1.74495	6.92998	1680.67	1.07429e-24	3.6221e-23
SFXN5	1.12007	5.48744	640.159	3.90163e-18	1.32218e-16			CD97	7.45453	2.92382	1671.99	1.14607e-24	3.85593e-23
RAD51C	1.51265	4.13075	637.873	4.0579e-18	1.37224e-16			BLM	-1.90729	5.24166	1670.22	1.16138e-24	3.89918e-23
NMI	-7.28303	1.82761	637.578	4.07861e-18	1.37634e-16			MRC2	1.74035	8.62398	1669.16	1.17062e-24	3.92194e-23
CANT1	1.01118	6.4161	637.328	4.09616e-18	1.37936e-16			ZBTB18	-1.29973	6.32674	1666.79	1.19154e-24	3.98364e-23
SLC39A4	-4.77486	2.24357	636.831	4.13142e-18	1.38831e-16			LIFR	2.93376	5.77334	1665.79	1.20058e-24	4.00546e-23
PLCB3	-1.1246	7.00865	635.959	4.19404e-18	1.40641e-16			ARHGAP20	8.11269	2.04261	1665.25	1.20544e-24	4.01326e-23
MRPL57	-1.3682	4.68233	635.571	4.22218e-18	1.41289e-16			NAA15	-1.46673	6.74344	1662.14	1.23384e-24	4.09925e-23
ADCK2	-2.89263	3.48802	634.634	4.2911e-18	1.43296e-16			C6	4.70473	2.49849	1661.39	1.24087e-24	4.11401e-23
TLN1	-1.03449	8.8575	634.279	4.31754e-18	1.43687e-16			PPARGC1A	-6.55211	2.12461	1658.24	1.27062e-24	4.20387e-23
ZNF560	5.08419	3.71896	634.237	4.32073e-18	1.43687e-16			TFPI2	1.81296	7.76384	1653.1	1.32088e-24	4.36111e-23
KIAA1644	2.22728	3.98572	633.996	4.33875e-18	1.43987e-16			SLC27A1	2.03546	4.74959	1652.77	1.32415e-24	4.36284e-23
ARHGAP39	-1.06065	5.30669	633.204	4.39869e-18	1.45675e-16			CDC25A	-2.5755	5.94878	1652.31	1.32877e-24	4.36901e-23
ACVR1	1.2795	4.11877	632.744	4.43395e-18	1.4654e-16			ABI3BP	5.24319	3.23528	1651.76	1.33431e-24	4.3698e-23
GLRX3	-0.933097	6.18828	631.357	4.54199e-18	1.49801e-16			ARID3A	-1.13961	5.67434	1651.74	1.3345e-24	4.3698e-23
CABYR	-4.11739	1.76049	629.228	4.71356e-18	1.55141e-16			ENG	3.78011	3.0653	1649.93	1.35292e-24	4.42104e-23
MDH1	0.749842	6.27249	628.627	4.76321e-18	1.56454e-16			VWA5B2	4.1371	2.61129	1647.37	1.37939e-24	4.49827e-23
LINC01420	1.21891	5.28333	626.455	4.94756e-18	1.62177e-16			NRG1	2.38315	3.86358	1643.85	1.41676e-24	4.6107e-23
RPL39	-1.37949	8.16174	626.207	4.96912e-18	1.62551e-16			FAM64A	-2.5424	5.68357	1642.64	1.42987e-24	4.64386e-23
EIF4H	-0.681157	8.93421	625.492	5.03182e-18	1.64267e-16			TTC9	2.09325	4.89324	1641.26	1.44496e-24	4.68332e-23
IGLON5	-5.29255	3.84517	625.147	5.06232e-18	1.64828e-16			SPOCK1	2.10869	5.10298	1640.66	1.45155e-24	4.69511e-23
LETM1	-1.05844	7.20509	625.066	5.06956e-18	1.64828e-16			RNF152	1.63221	6.145	1639.64	1.46281e-24	4.72194e-23
LY6K	-4.17033	1.34866	624.304	5.1378e-18	1.66708e-16			SPC25	-2.0264	4.15212	1635.24	1.51271e-24	4.87315e-23
LIMK2	0.93231	5.63197	622.783	5.27718e-18	1.70885e-16			COL6A1	1.84671	7.96062	1631.51	1.55651e-24	5.00409e-23
GFPT2	1.90581	6.31215	621.703	5.37865e-18	1.73819e-16			PHF21B	-2.38497	3.37221	1631.14	1.56098e-24	5.00836e-23
DLD	-0.986318	5.60571	621.013	5.44448e-18	1.75593e-16			RAB3C	-2.78176	3.23084	1629.93	1.57546e-24	5.04276e-23
IFT74	-2.04093	3.28996	619.656	5.57674e-18	1.79497e-16			KLF9	2.35392	3.82576	1629.67	1.57861e-24	5.04276e-23
KATNB1	-0.925666	6.04813	619.148	5.62715e-18	1.80757e-16			CKMT1A	-3.66047	3.29758	1629.45	1.58121e-24	5.04276e-23
ASUN	-1.19849	6.69857	618.78	5.66397e-18	1.81576e-16			PTEN	1.35161	6.28097	1627.69	1.60281e-24	5.10141e-23
MOV10	1.46844	6.26637	618.448	5.69734e-18	1.82281e-16			RP11-403I13.8	7.34334	2.65956	1626.86	1.61299e-24	5.12358e-23
PFDN4	-1.28874	5.13219	617.068	5.83868e-18	1.86431e-16			FABP5	-2.13415	6.30871	1625.98	1.62393e-24	5.14719e-23
ARFGAP2	-1.01937	6.48048	616.289	5.92012e-18	1.88655e-16			SYNPO	1.38946	6.62405	1625.74	1.62689e-24	5.14719e-23
RNFT2	1.56886	4.7835	615.482	6.00573e-18	1.91004e-16			LPPR5	1.95169	4.26329	1623.67	1.65298e-24	5.21935e-23
CMAS	0.805591	6.75687	614.398	6.12294e-18	1.94346e-16			OPRD1	-2.02561	5.17988	1622.94	1.66227e-24	5.2267e-23
C7orf73	-0.869677	5.69582	612.904	6.28858e-18	1.99209e-16			PBK	-2.374	4.76494	1622.77	1.66454e-24	5.2267e-23
MYH9	1.15193	9.52532	612.436	6.34149e-18	2.00489e-16			ADM2	2.61788	4.27104	1622.72	1.66516e-24	5.2267e-23
ACOT1	-6.85319	0.718863	610.522	6.56284e-18	2.07078e-16			NEDD9	-4.26194	2.56937	1622.41	1.66914e-24	5.22889e-23
SPON2	-4.5137	2.17955	610.159	6.60574e-18	2.08022e-16			VIM	1.40361	11.2418	1621.6	1.67959e-24	5.25128e-23
CXorf57	4.27835	0.425609	609.099	6.73291e-18	2.11612e-16			TMEM129	1.51066	5.75566	1621.08	1.68625e-24	5.26177e-23
ADSSL1	3.3445	1.97796	608.41	6.81696e-18	2.13834e-16			LAMP5	-2.40647	3.74615	1618.45	1.72082e-24	5.35912e-23
BAG3	-1.22064	5.87259	607.406	6.94145e-18	2.17313e-16			RAD54L	-2.18603	5.34731	1617.82	1.72923e-24	5.3748e-23
RTEL1	-1.83091	5.18678	607.024	6.98952e-18	2.18392e-16			HDAC5	1.25689	5.97584	1616.33	1.74918e-24	5.4179e-23
DTNA	1.59477	5.0571	606.204	7.09387e-18	2.21221e-16			SUMF2	1.24197	6.81741	1616.28	1.74991e-24	5.4179e-23
DPP7	-2.4009	4.21204	605.115	7.23498e-18	2.25028e-16			SYTL3	-2.65835	3.73048	1615.44	1.76131e-24	5.44262e-23
MTUS1	1.9345	4.69685	605.046	7.24402e-18	2.25028e-16			HSPD1	-1.29519	9.03941	1612.01	1.80865e-24	5.57809e-23
SLC9A3R1	0.959679	6.32673	604.635	7.29821e-18	2.26273e-16			FAM46A	2.36058	4.59682	1610.51	1.82976e-24	5.63225e-23
SH2D4A	-12.287	3.77075	3443.27	7.37874e-18	2.28251e-16			KIF18A	-2.25186	4.25339	1609.88	1.83867e-24	5.64877e-23
VAPB	-0.834161	6.64024	603.942	7.3905e-18	2.28251e-16			LFNG	-2.35245	4.35269	1608.63	1.85671e-24	5.69319e-23
RPL10L	7.3268	0.659837	603.205	7.49006e-18	2.30881e-16			CENPE	-2.84551	5.70125	1607.96	1.86638e-24	5.70482e-23
C1RL-AS1	5.86817	1.17834	601.967	7.66054e-18	2.35683e-16			CCNJ	-1.6932	5.47768	1607.87	1.86767e-24	5.70482e-23
TRIM5	1.79797	5.09923	601.73	7.69358e-18	2.35893e-16			DBF4	-1.43564	5.75158	1604.08	1.92353e-24	5.86417e-23
ZNF512	0.798373	5.95754	601.707	7.6968e-18	2.35893e-16			ASNS	1.85275	6.68367	1602.28	1.95056e-24	5.93423e-23
UBAP2L	-0.712346	8.81814	600.74	7.83369e-18	2.3963e-16			YPEL2	3.31165	4.00464	1602.06	1.95396e-24	5.93423e-23
TBC1D8	1.46195	3.59115	599.518	8.01035e-18	2.44567e-16			CNTN3	3.75927	2.87165	1601.23	1.96664e-24	5.96136e-23
MTX2	0.917341	5.35241	599.283	8.04492e-18	2.45156e-16			FXYD6	-1.50622	6.70072	1599.77	1.98912e-24	6.01803e-23
DAB2	1.81645	4.75945	598.173	8.20998e-18	2.49711e-16			LRRN2	-4.11688	2.51815	1597.47	2.02529e-24	6.11584e-23
TSTA3	-1.98754	5.99777	596.346	8.48974e-18	2.57731e-16			NUDT11	-2.44974	3.62943	1596.37	2.04276e-24	6.1569e-23
RNPEP	0.773934	6.45886	595.26	8.66092e-18	2.62431e-16			CKAP2	-1.90065	6.38262	1590.62	2.1368e-24	6.42819e-23
HRASLS5	-7.4911	-0.0594834	594.54	8.77651e-18	2.65431e-16			WDR86	2.37886	4.66848	1589.39	2.15759e-24	6.47848e-23
IMP3	-0.909733	6.77989	594.263	8.82127e-18	2.66283e-16			PRIM2	-2.0339	4.10711	1586.93	2.19961e-24	6.5922e-23
SPATC1L	3.42457	3.58142	593.29	8.98106e-18	2.70597e-16			MTHFD1	-0.982573	7.1172	1585.71	2.22093e-24	6.64358e-23
USP10	-0.678339	7.39715	592.904	9.04538e-18	2.72023e-16			RAB11FIP5	1.76296	4.55716	1584.68	2.23889e-24	6.68476e-23
STIP1	-0.913669	9.06401	592.695	9.08033e-18	2.72563e-16			NR2F2	-3.60897	3.32051	1584.21	2.24737e-24	6.68761e-23
C9orf69	-1.01137	6.66559	592.3	9.14679e-18	2.74045e-16			PTTG1	-2.52808	5.28645	1584.16	2.24825e-24	6.68761e-23
MMP2	1.876	8.61068	591.674	9.25343e-18	2.76722e-16			ACSS2	1.59849	5.11622	1581.6	2.29403e-24	6.81103e-23
PLBD2	0.880765	6.50738	591.319	9.3144e-18	2.78027e-16			PIEZO1	2.24994	6.40494	1578.16	2.35716e-24	6.98545e-23
SLC20A1	0.718105	7.22624	590.395	9.47524e-18	2.82302e-16			NNAT	-2.74279	6.73293	1576.96	2.3796e-24	7.0271e-23
OPLAH	-2.1171	3.30287	589.83	9.57506e-18	2.84417e-16			RASA4B	2.0056	6.15342	1576.94	2.38005e-24	7.0271e-23
CCDC71	-0.866321	5.49141	589.793	9.58171e-18	2.84417e-16			NKX3-1	-3.80441	2.85795	1568.57	2.54342e-24	7.49554e-23
FBXL16	-3.71923	1.83522	589.243	9.68007e-18	2.86806e-16			SOX11	-1.34611	8.77457	1566.32	2.58942e-24	7.60356e-23
TIMM23	-0.878982	6.53703	588.113	9.88554e-18	2.92353e-16			PAICS	-1.20191	8.36095	1566.31	2.58962e-24	7.60356e-23
TFR2	1.67333	2.95801	586.51	1.01855e-17	3.00669e-16			EHBP1L1	1.40784	6.35782	1565.7	2.60229e-24	7.61566e-23
ZNF649	1.52315	4.40346	586.404	1.02056e-17	3.00708e-16			CLSPN	-1.93215	5.78784	1565.65	2.60332e-24	7.61566e-23
C9orf129	-6.31824	1.64248	585.054	1.04664e-17	3.07828e-16			RIMS3	-1.54494	7.79759	1564.99	2.61712e-24	7.64198e-23
STXBP2	1.35339	5.26509	583.164	1.08437e-17	3.1834e-16			TACC3	-2.35819	7.34139	1563.41	2.65021e-24	7.72445e-23
TMEM132D	8.69132	1.08455	582.76	1.09262e-17	3.20174e-16			CTSO	2.55585	2.88387	1562.82	2.66269e-24	7.74344e-23
PYGO2	-0.815093	6.01291	582.653	1.09483e-17	3.20236e-16			PTGS1	4.64129	4.11973	1562.65	2.66646e-24	7.74344e-23
BTG3	-1.04832	4.83633	581.662	1.11542e-17	3.25665e-16			USP18	-2.79474	2.89193	1559.74	2.72921e-24	7.91123e-23
GOLGA2	0.677423	5.91132	581.454	1.11977e-17	3.26342e-16			TPM1	-1.99772	7.68802	1559.14	2.74225e-24	7.93459e-23
ZNF513	1.95	4.39856	580.304	1.1443e-17	3.32887e-16			CA12	2.33011	4.78808	1558.04	2.76654e-24	7.98921e-23
UNC5D	12.1038	3.58702	3227	1.14893e-17	3.33626e-16			TXLNG	-1.34802	5.86463	1557.83	2.77117e-24	7.98921e-23
ARPP19	-1.02532	7.33897	579.95	1.15197e-17	3.33904e-16			RRM2	-2.97926	8.07984	1557.34	2.78211e-24	8.00624e-23
VAMP8	3.24795	2.27317	579.499	1.16182e-17	3.36151e-16			EVA1B	2.7088	4.0931	1556.93	2.79133e-24	8.01826e-23
CCT3	-0.954224	9.18272	578.42	1.18576e-17	3.4246e-16			CENPF	-2.4793	8.88534	1554.68	2.84214e-24	8.1495e-23
IQCE	-1.44296	4.9722	577.558	1.20527e-17	3.47009e-16			DHX9	-1.06456	8.69177	1551.94	2.90524e-24	8.31546e-23
DCAF12	-1.35371	5.89114	577.533	1.20584e-17	3.47009e-16			TROAP	-2.81787	5.68421	1551.36	2.9188e-24	8.33929e-23
RFC4	0.959124	6.04538	575.509	1.25304e-17	3.59946e-16			BCHE	-3.02788	3.49274	1547.12	3.02041e-24	8.61412e-23
PGR	-8.68254	1.05897	574.222	1.2841e-17	3.68207e-16			ZNF330	1.39565	5.41799	1545.99	3.04803e-24	8.67735e-23
TMEM57	-1.10916	4.85214	573.866	1.29284e-17	3.70054e-16			KIF14	-2.58357	5.72333	1544.32	3.08921e-24	8.77888e-23
DDB2	2.19075	5.29678	573.7	1.29695e-17	3.70568e-16			MDC1	-1.2649	7.55438	1543.91	3.09969e-24	8.79295e-23
PLA2G15	1.03093	4.35844	573.425	1.30377e-17	3.71852e-16			ZNF488	-3.3287	2.6279	1541.07	3.17153e-24	8.98074e-23
MUS81	-1.14722	4.83069	573.085	1.31225e-17	3.73607e-16			NELL2	-4.1486	2.68702	1535.28	3.32419e-24	9.38368e-23
DDX3Y	-10.5388	3.78042	570.114	1.38899e-17	3.94754e-16			C19orf66	3.95885	2.7148	1535.01	3.33137e-24	9.38368e-23
NVL	-0.891813	6.35337	569.79	1.39766e-17	3.96515e-16			AARS	1.20645	7.1743	1535.01	3.33152e-24	9.38368e-23
UAP1L1	-2.2045	3.60153	569.553	1.40403e-17	3.97618e-16			MAN2B1	1.18095	6.50308	1533.6	3.36993e-24	9.47509e-23
PDZRN3	4.6427	3.28431	569.394	1.40832e-17	3.98129e-16			MELK	-1.78802	5.62235	1526.12	3.58184e-24	1.00532e-22
ZFP64	-0.971153	5.62128	568.486	1.43313e-17	4.03842e-16			CTBS	2.23684	3.68735	1525.33	3.60488e-24	1.01e-22
CCNE1	-1.06725	5.1704	568.458	1.43388e-17	4.03842e-16			FAM72D	-2.65392	3.84162	1525.12	3.61121e-24	1.01e-22
PPP1R14A	-7.16906	1.71368	568.379	1.43608e-17	4.03842e-16			C18orf32	1.54178	5.51994	1522.85	3.67894e-24	1.02713e-22
LRRN1	1.38682	7.1182	568.007	1.44639e-17	4.06027e-16			LINC01224	-2.10677	3.81719	1522.46	3.69052e-24	1.02856e-22
FIP1L1	-0.955544	5.46624	567.776	1.45283e-17	4.06243e-16			JADE2	1.4908	5.15442	1521.83	3.70973e-24	1.03211e-22
KIAA0408	2.44951	2.89692	567.713	1.45461e-17	4.06243e-16			RP11-438B23.2	4.01286	2.74651	1519.37	3.78545e-24	1.05134e-22
STXBP6	7.39594	0.355523	567.707	1.45476e-17	4.06243e-16			SERPING1	1.63276	4.93255	1518.3	3.81879e-24	1.05875e-22
CXorf56	-0.90302	4.92199	567.462	1.46166e-17	4.07459e-16			OGFRL1	1.39509	5.03185	1517.72	3.8369e-24	1.06192e-22
ELAVL2	3.32338	1.97806	566.812	1.48007e-17	4.11505e-16			H19	-3.8312	2.82172	1517.38	3.84769e-24	1.06306e-22
CCT8	-0.916891	8.41601	566.769	1.48131e-17	4.11505e-16			ANTXR1	1.70235	8.72353	1516.94	3.86179e-24	1.06475e-22
CPNE7	-4.5351	1.87419	566.381	1.49245e-17	4.13884e-16			SKA3	-2.40952	4.7334	1516.77	3.86718e-24	1.06475e-22
PCID2	-1.11342	5.66185	565.827	1.5085e-17	4.17613e-16			CADM2	3.4827	3.65998	1515.15	3.91901e-24	1.07715e-22
PRSS12	-6.0731	1.62239	565.571	1.51597e-17	4.18956e-16			SKIDA1	-1.72318	4.29123	1514.72	3.93295e-24	1.07912e-22
CHAF1B	-0.800699	5.52634	565.048	1.53139e-17	4.22491e-16			SFPQ	-1.08807	9.37191	1510.47	4.07327e-24	1.1157e-22
PDPN	3.14885	5.79875	564.917	1.53526e-17	4.22829e-16			EDN3	8.30906	1.68811	1508.75	4.1313e-24	1.12965e-22
CCDC8	-0.946047	5.45588	564.451	1.54918e-17	4.25932e-16			PTPRM	2.12903	5.18864	1507.49	4.17461e-24	1.13953e-22
BMS1	-0.679846	7.42548	563.434	1.58004e-17	4.33671e-16			PDZRN3	1.96895	6.03504	1504.94	4.26389e-24	1.16191e-22
CD27-AS1	-1.71542	3.17888	563.178	1.58791e-17	4.35086e-16			PIR	-1.64593	5.64669	1502.03	4.36796e-24	1.18823e-22
PRKAB1	0.940334	5.50149	562.422	1.61139e-17	4.40768e-16			COLCA2	7.37715	2.16027	1500.93	4.40791e-24	1.19706e-22
C8orf31	-6.05515	1.00288	561.444	1.64233e-17	4.48466e-16			RFC3	-1.31774	5.34189	1499.73	4.45211e-24	1.207e-22
VOPP1	0.721998	6.90213	558.26	1.74764e-17	4.75913e-16			CASC15	1.68812	4.37783	1499.32	4.46756e-24	1.20913e-22
UQCC3	1.44745	4.27596	558.226	1.74879e-17	4.75913e-16			KIF5C	-2.04351	6.82467	1498.52	4.49728e-24	1.21511e-22
GAS2L1	-1.02428	5.32733	556.671	1.80291e-17	4.89812e-16			FAM20C	2.09844	4.84497	1497.02	4.55395e-24	1.22833e-22
TIMM8A	-1.69306	4.13835	554.884	1.86736e-17	5.06462e-16			MSRB3	1.50979	5.72007	1492.25	4.73858e-24	1.27597e-22
PAXIP1	-0.870648	5.88627	554.078	1.89726e-17	5.13703e-16			DEPDC1B	-2.30062	4.00137	1485	5.03551e-24	1.35363e-22
TCAF1	-1.04903	5.02218	552.899	1.94191e-17	5.24906e-16			HSP90AA1	-1.22607	10.3528	1483.83	5.08519e-24	1.36468e-22
ZNF185	2.02428	3.28669	552.688	1.95002e-17	5.26211e-16			SRSF7	-1.10415	7.38975	1483.27	5.10911e-24	1.36879e-22
UCK2	-0.700798	6.87202	552.445	1.95944e-17	5.27863e-16			NAB2	1.49209	6.03321	1479.65	5.26705e-24	1.40806e-22
ETFA	-0.743041	6.58332	552.276	1.96597e-17	5.28172e-16			CDCA5	-1.95283	6.44518	1479.51	5.27338e-24	1.40806e-22
TOMM40L	-1.4703	3.77672	552.245	1.96717e-17	5.28172e-16			LRP10	1.58863	6.96042	1478.22	5.33085e-24	1.41867e-22
HDAC8	-1.18074	4.31153	551.197	2.00844e-17	5.375e-16			DBF4B	-1.63275	4.96386	1478.22	5.33092e-24	1.41867e-22
DUSP7	-1.13949	5.51226	551.192	2.00862e-17	5.375e-16			NDC80	-2.21758	4.35644	1474.93	5.48097e-24	1.45616e-22
NXF1	0.988604	7.07324	550.848	2.02238e-17	5.4028e-16			CHRNA3	-1.305	8.63199	1469.48	5.73984e-24	1.5224e-22
CAD	0.729579	8.66838	550.662	2.02983e-17	5.41367e-16			SCD	-1.54723	8.59816	1468.72	5.77731e-24	1.52979e-22
FANCG	-0.940477	5.84106	550.551	2.0343e-17	5.41658e-16			LHFPL2	1.58357	5.78672	1461.12	6.16321e-24	1.62926e-22
TMEM33	-1.26133	5.83801	550.425	2.0394e-17	5.42116e-16			NUP93	-1.04554	6.31519	1460.48	6.19702e-24	1.63535e-22
SOX4	1.00151	6.91064	549.395	2.08156e-17	5.52405e-16			ZBTB4	1.0755	6.31257	1460.29	6.20681e-24	1.63535e-22
ATAD3B	-1.31508	6.8585	549.302	2.08541e-17	5.52514e-16			ADAMTS10	8.26702	2.58551	1459.99	6.22259e-24	1.6368e-22
PSMD10	-0.970874	5.33057	548.089	2.13637e-17	5.6508e-16			GEN1	-1.82789	5.79306	1459.1	6.27025e-24	1.64661e-22
SRPX	1.79861	3.54838	547.58	2.15813e-17	5.69895e-16			MAP1A	-1.19063	7.68848	1458.47	6.30417e-24	1.65279e-22
HCCS	-1.03757	5.00112	547.255	2.17217e-17	5.72661e-16			FAM72B	-2.72488	3.66002	1452.43	6.6388e-24	1.73766e-22
CES2	0.92584	6.0406	547.11	2.17848e-17	5.7338e-16			PDE8A	1.359	5.3017	1451.16	6.71191e-24	1.75391e-22
TRMT2A	-1.0869	4.88078	546.997	2.18339e-17	5.73729e-16			MRAP2	2.50038	4.16004	1448.49	6.8672e-24	1.79155e-22
CHPF2	-0.970196	5.14911	546.896	2.18778e-17	5.73943e-16			HOXD10	2.76997	3.6135	1448	6.89672e-24	1.79631e-22
TAF4	-0.958662	5.90404	546.156	2.2204e-17	5.81548e-16			NUDT15	-1.32319	5.042	1445.99	7.01699e-24	1.82465e-22
RP11-69E11.4	3.47009	2.04503	545.557	2.24712e-17	5.87587e-16			PAM	1.29662	7.32642	1440.41	7.36317e-24	1.91154e-22
PLAGL1	2.72693	5.47104	545.337	2.25705e-17	5.89222e-16			NARF	-1.12865	6.7809	1438.81	7.46583e-24	1.93504e-22
DDAH2	1.51068	5.68658	544.255	2.30652e-17	6.01157e-16			STMN3	-1.36009	6.99587	1437.94	7.52279e-24	1.94663e-22
FOXH1	-1.44345	6.34374	543.341	2.34922e-17	6.11293e-16			CTPS1	-1.15901	6.4796	1433.16	7.84104e-24	2.02569e-22
HOXA3	6.69426	0.977775	541.379	2.44385e-17	6.34886e-16			SAMD9L	2.83907	3.21685	1429.84	8.07101e-24	2.08172e-22
THEM4	-1.4428	4.84064	541.116	2.45685e-17	6.37231e-16			DBNDD1	-1.53058	6.63322	1429.12	8.12164e-24	2.09139e-22
SLC44A5	3.41078	3.09916	540.841	2.47052e-17	6.39742e-16			ATAD3B	-1.7092	6.32	1428.55	8.16215e-24	2.09842e-22
RHBDD3	-1.41929	5.3591	540.668	2.47917e-17	6.40945e-16			KIAA0408	-5.5895	3.76629	1427.24	8.25602e-24	2.11913e-22
GRAMD3	2.31354	1.39808	540.331	2.49606e-17	6.44273e-16			MAD2L1	-2.08478	5.99899	1427.01	8.2728e-24	2.12002e-22
ZNFX1	-1.71784	5.81105	539.927	2.51652e-17	6.48509e-16			NXN	-1.18609	5.85381	1426.2	8.33126e-24	2.13157e-22
SSC5D	-3.39868	1.38398	539.285	2.54944e-17	6.55938e-16			NTRK3	4.34339	2.6038	1424.39	8.46451e-24	2.1596e-22
WBSCR16	-1.11077	6.81412	538.79	2.57508e-17	6.61473e-16			PLEKHG4	1.63124	5.54469	1424.23	8.47619e-24	2.1596e-22
PRKRA	0.932308	5.5476	537.042	2.66803e-17	6.84254e-16			GPRIN1	-1.57074	6.03457	1424.16	8.48152e-24	2.1596e-22
NDUFA1	-1.34758	5.91196	536.53	2.69592e-17	6.90303e-16			KIAA0101	-1.93224	4.69861	1421.85	8.65515e-24	2.20029e-22
WIPI1	2.24365	2.77118	536.337	2.70657e-17	6.91924e-16			SKA2	-1.59492	5.43303	1420.02	8.79491e-24	2.23225e-22
SCN2A	5.10207	2.33705	534.309	2.82073e-17	7.19961e-16			SRPK1	-1.08517	6.60404	1417.59	8.98442e-24	2.27672e-22
MYO3A	6.60382	1.74236	534.057	2.83528e-17	7.22524e-16			EXOSC9	-1.34658	5.49789	1414.36	9.24307e-24	2.33854e-22
ACAT1	-1.24533	5.5828	533.068	2.89319e-17	7.3505e-16			N4BP2L1	3.02457	2.31726	1412.33	9.41072e-24	2.37718e-22
TMEM159	1.78674	3.26795	533.061	2.89361e-17	7.3505e-16			HBP1	1.47134	5.58696	1411.28	9.49759e-24	2.39532e-22
REPIN1	-0.769374	7.42652	532.667	2.91704e-17	7.39828e-16			NUP205	-1.15106	8.30351	1407.01	9.86291e-24	2.48352e-22
POM121	-0.786152	8.17033	532.234	2.94305e-17	7.45247e-16			LARP6	1.88607	5.41299	1406.38	9.91826e-24	2.49351e-22
ST7	-1.23721	4.44574	531.499	2.98776e-17	7.55374e-16			SELENBP1	-4.14755	2.65591	1406.2	9.9347e-24	2.4937e-22
UGP2	1.20591	5.9326	530.898	3.02485e-17	7.63548e-16			CREB3L2	1.69023	7.06525	1403	1.02202e-23	2.55776e-22
CTC-260E6.4	5.99386	0.866154	530.412	3.0552e-17	7.69266e-16			PRC1	-1.82719	6.9081	1402.95	1.0225e-23	2.55776e-22
SCFD2	-1.86186	3.03709	530.315	3.06129e-17	7.69266e-16			TSPAN33	-1.47712	4.58118	1402.8	1.02381e-23	2.55776e-22
RP11-35N6.1	7.71025	1.02955	530.305	3.0619e-17	7.69266e-16			TPP1	1.37129	6.44893	1401.03	1.04012e-23	2.59443e-22
RPL24	-1.1855	9.17247	530.227	3.06686e-17	7.69306e-16			PPARD	0.862413	6.38454	1396.14	1.08633e-23	2.70546e-22
ST8SIA6-AS1	6.40252	1.01976	530.123	3.0734e-17	7.69744e-16			KCNH8	-2.37071	4.30183	1395.03	1.0972e-23	2.72825e-22
KIAA0040	7.51405	0.458887	528.492	3.17844e-17	7.94809e-16			C1RL	2.28077	3.77113	1393.68	1.11054e-23	2.75712e-22
MSN	-0.89534	8.88671	528.075	3.20589e-17	8.00423e-16			PNRC1	1.65228	4.92296	1393.38	1.11347e-23	2.76009e-22
TOMM70A	-1.24678	6.30233	527.921	3.21613e-17	8.01732e-16			NAE1	-1.14791	6.06723	1390.65	1.14106e-23	2.82408e-22
SLC25A6	-1.12897	8.70582	527.505	3.24385e-17	8.07386e-16			HCN2	1.92647	4.52735	1389.65	1.15129e-23	2.84496e-22
ACSM1	4.9525	3.28779	526.427	3.31704e-17	8.24324e-16			MXD4	1.65116	6.36112	1386.76	1.18153e-23	2.91434e-22
FIBCD1	2.68128	2.67256	526.313	3.32489e-17	8.24995e-16			HNRNPA2B1	-1.15936	10.209	1386.62	1.18302e-23	2.91434e-22
RERG	5.55989	0.385004	525.954	3.34973e-17	8.29873e-16			BGN	3.80072	2.83414	1386.44	1.18497e-23	2.91463e-22
KIAA0020	-1.23293	6.58094	525.555	3.37754e-17	8.35276e-16			E2F5	-1.50908	4.6353	1385.48	1.19515e-23	2.93512e-22
DSTN	-0.992207	6.73804	525.492	3.38196e-17	8.35276e-16			PSMD1	-1.08674	7.19644	1385.14	1.19886e-23	2.93971e-22
PLXNC1	1.62274	5.15083	524.533	3.44997e-17	8.50763e-16			KCNH1	2.54491	4.62389	1384.29	1.20806e-23	2.9577e-22
MSL3	-1.31131	4.50597	524.216	3.47278e-17	8.55071e-16			PCDH18	2.20944	5.82406	1383.83	1.21311e-23	2.96552e-22
WFS1	0.840062	5.1917	523.348	3.53611e-17	8.69329e-16			SLC25A13	-1.03899	6.82273	1383.33	1.21857e-23	2.97428e-22
MATN2	1.82776	3.49277	522.811	3.57583e-17	8.7775e-16			UBA1	-0.944151	8.88429	1381.65	1.23714e-23	3.01499e-22
TMEM200A	3.06233	2.84067	522.121	3.62772e-17	8.89123e-16			GYLTL1B	-2.58308	3.15422	1381.42	1.23967e-23	3.01652e-22
NKRF	-1.21298	5.12874	521.83	3.64982e-17	8.93174e-16			UBE2C	-2.75226	6.27326	1379.34	1.26311e-23	3.06887e-22
CSRNP3	4.18859	1.61561	521.425	3.6808e-17	8.99384e-16			SKA1	-1.89142	4.61926	1376.28	1.29858e-23	3.15025e-22
DANCR	-1.14781	6.53184	520.858	3.72469e-17	9.08723e-16			GARNL3	1.81695	4.24576	1374.78	1.31629e-23	3.18511e-22
UBE2R2	-0.805582	6.70421	519.934	3.79753e-17	9.25086e-16			CUL7	1.03662	6.60145	1374.73	1.31695e-23	3.18511e-22
TUBB3	-1.35221	7.36802	519.834	3.8055e-17	9.25619e-16			CC2D2A	1.59907	4.19876	1372.83	1.33978e-23	3.2354e-22
RP11-310E22.4	7.0842	-0.418444	519.046	3.86892e-17	9.3962e-16			POU4F1	-8.00718	1.57057	1371.73	1.35329e-23	3.25845e-22
CYP2C8	7.41005	0.744149	518.309	3.92921e-17	9.52819e-16			CCAR1	-0.995201	6.34738	1371.72	1.35342e-23	3.25845e-22
PDCD11	-0.962534	7.75239	517.842	3.96804e-17	9.60782e-16			STIP1	-1.06794	8.23583	1370.76	1.36522e-23	3.27799e-22
VCP	-0.665964	9.40848	517.765	3.97446e-17	9.60883e-16			OGDH	-0.965182	7.80862	1370.72	1.36566e-23	3.27799e-22
TRAPPC12	0.726466	5.87013	516.881	4.04915e-17	9.77468e-16			ATRNL1	1.92446	4.76957	1370.1	1.37337e-23	3.28612e-22
MMP23B	-2.90438	2.89061	516.672	4.06704e-17	9.8031e-16			ACSL1	-1.25189	4.68676	1370.01	1.37452e-23	3.28612e-22
CRISPLD1	1.52212	4.52092	515.683	4.15285e-17	9.99489e-16			HNRNPM	-1.15753	8.76342	1369.96	1.37524e-23	3.28612e-22
PLEKHA6	2.7372	4.35542	514.814	4.22982e-17	1.01649e-15			NAV2	1.87149	8.27704	1367.15	1.41078e-23	3.36598e-22
ZFP41	-1.40144	5.20426	514.373	4.26945e-17	1.02448e-15			AFAP1	-1.60999	7.22876	1364.99	1.43886e-23	3.42786e-22
PDE3A	3.50481	2.83292	514.262	4.27953e-17	1.02536e-15			YPEL5	1.46042	5.33626	1362.94	1.46603e-23	3.48736e-22
NTM	6.05647	1.54777	513.964	4.30658e-17	1.0303e-15			GINS3	-1.50645	4.31024	1360.99	1.49239e-23	3.54305e-22
PCSK6	-1.48076	4.72245	512.814	4.41298e-17	1.05418e-15			CBX2	-0.785278	8.04914	1360.88	1.4939e-23	3.54305e-22
ALDH9A1	-0.684528	5.83559	512.132	4.47742e-17	1.06798e-15			LRRC4B	1.34246	6.59728	1357.98	1.53416e-23	3.63313e-22
PHLDA3	2.62114	6.03082	511.867	4.50272e-17	1.07242e-15			MSH2	-0.999163	6.82197	1356.62	1.55339e-23	3.6732e-22
XXYLT1	0.748906	5.43546	511.62	4.52639e-17	1.07646e-15			PLK4	-1.92694	5.08324	1355.91	1.56345e-23	3.69151e-22
C6orf48	1.00076	5.89464	511.352	4.55235e-17	1.08103e-15			DLST	1.01149	6.40634	1355.3	1.57233e-23	3.70697e-22
SCN5A	2.92459	4.47275	510.072	4.67829e-17	1.10929e-15			AP2A2	-0.886993	7.43249	1354.73	1.58059e-23	3.72092e-22
CERS2	-0.674736	7.0591	509.619	4.72372e-17	1.11841e-15			DDX23	-1.03252	7.39639	1352.88	1.60765e-23	3.77905e-22
ILK	1.04044	7.21594	508.977	4.78908e-17	1.13222e-15			NTNG2	3.14117	3.77201	1352.49	1.61345e-23	3.78709e-22
PIGO	-1.21769	4.88083	508.88	4.79899e-17	1.13289e-15			WDR62	-1.94788	5.76959	1351.53	1.62781e-23	3.81516e-22
QRICH2	2.06179	2.70835	508.283	4.86074e-17	1.14578e-15			ELMO1	1.41439	6.85482	1344.69	1.73391e-23	4.05785e-22
CDH11	6.2951	1.85559	508.057	4.88427e-17	1.14963e-15			CYCS	-1.26147	6.87722	1343.65	1.7507e-23	4.09114e-22
SEC14L1	0.800217	6.89996	507.538	4.93894e-17	1.1608e-15			RGS2	2.15636	5.29199	1340.59	1.80106e-23	4.20265e-22
BCL3	-3.09467	2.12496	506.44	5.05672e-17	1.18674e-15			AIF1L	-2.02332	4.69771	1340.27	1.80643e-23	4.20902e-22
LPHN3	2.63871	3.81194	504.903	5.22686e-17	1.22487e-15			NUF2	-2.64834	5.35686	1339.41	1.82089e-23	4.23651e-22
SDCCAG3	-0.90705	6.80209	504.609	5.26004e-17	1.23085e-15			SCG5	1.77489	3.97653	1339.17	1.82491e-23	4.23884e-22
OGT	-1.53265	7.47766	503.994	5.33031e-17	1.24548e-15			ANLN	-1.82314	6.68793	1339.04	1.82722e-23	4.23884e-22
ZNF729	12.1481	3.63063	2575.17	5.35548e-17	1.24934e-15			BAALC	1.80601	4.95367	1338.07	1.84369e-23	4.27081e-22
GCNT4	4.04342	2.95129	503.716	5.36243e-17	1.24934e-15			GABRQ	-3.45895	2.88419	1336.62	1.86881e-23	4.32271e-22
CCDC58	-1.37899	5.01754	503.613	5.37444e-17	1.25032e-15			NACC1	-0.902397	7.47307	1335.69	1.88504e-23	4.35391e-22
DCLK2	-3.18889	1.65162	503.316	5.40898e-17	1.25641e-15			AGAP2	1.43424	5.90128	1332.69	1.93864e-23	4.47123e-22
RNF113A	-1.41345	3.77061	503.254	5.4163e-17	1.25641e-15			TSLP	4.01414	3.09404	1329.64	1.99454e-23	4.5935e-22
TOMM22	-1.04349	7.49635	503.139	5.42974e-17	1.25771e-15			ZNF862	1.21994	5.95317	1328.39	2.01802e-23	4.64087e-22
ZBED1	-0.681029	6.43394	503.017	5.44412e-17	1.25922e-15			SAE1	-1.15172	7.26498	1328.22	2.02125e-23	4.64158e-22
TTN	4.16511	2.85253	502.457	5.51053e-17	1.271e-15			PALM	1.56784	6.03774	1327.24	2.03995e-23	4.67778e-22
C17orf85	0.837992	6.52262	502.454	5.51092e-17	1.271e-15			CRTAP	0.946282	8.01336	1326.31	2.05785e-23	4.71204e-22
SETDB1	-0.61099	6.15915	501.311	5.64913e-17	1.30101e-15			SYT3	3.0845	2.71351	1326.09	2.06216e-23	4.71513e-22
LEFTY2	-6.62185	5.18486	499.826	5.8345e-17	1.34177e-15			KIFC1	-2.22071	6.53408	1325.13	2.08086e-23	4.75104e-22
STK10	1.03688	5.10325	499.758	5.84311e-17	1.34182e-15			TBX3	-1.49884	7.42272	1324.17	2.09957e-23	4.78691e-22
PIGP	-1.65995	2.721	499.378	5.89164e-17	1.35103e-15			EPB41	-0.898487	7.27078	1324.01	2.10283e-23	4.78746e-22
WDR33	0.6778	7.39381	499.241	5.90925e-17	1.35206e-15			FBXL16	1.30484	5.9631	1323.45	2.11396e-23	4.80594e-22
TDRP	1.25743	4.8689	499.212	5.913e-17	1.35206e-15			RPS4X	1.96929	10.1489	1322.42	2.13441e-23	4.8455e-22
AMPH	3.90762	1.71125	498.405	6.01798e-17	1.37411e-15			SUV39H1	-1.60943	4.65501	1320.58	2.17173e-23	4.92042e-22
PGM2	-1.31823	4.35485	498.247	6.03883e-17	1.3769e-15			ACHE	3.75952	3.38602	1320.49	2.17359e-23	4.92042e-22
MON1B	1.06838	6.31206	498.037	6.06654e-17	1.38126e-15			TTLL4	-1.20395	5.8679	1317.65	2.23261e-23	5.04684e-22
GABRQ	2.52608	2.95621	497.84	6.09262e-17	1.38523e-15			FGFR1	1.22438	7.49773	1317.18	2.24255e-23	5.06212e-22
CTD-2666L21.1	-3.99655	2.54395	497.587	6.12643e-17	1.39094e-15			DNAJC9	-1.06085	6.4694	1316.52	2.25662e-23	5.08665e-22
DNASE2	2.15469	3.58062	497.074	6.19557e-17	1.40465e-15			CDC6	-1.99853	5.75518	1316.18	2.26374e-23	5.0955e-22
TMEM132C	7.52262	-0.0104989	495.984	6.34535e-17	1.43658e-15			FCGRT	1.70707	5.75142	1316.02	2.26731e-23	5.09632e-22
RASL12	-1.46211	4.52643	495.312	6.43957e-17	1.45399e-15			AFAP1L1	-2.21955	2.82622	1314.27	2.30515e-23	5.17407e-22
NFIB	-2.72159	2.89598	495.306	6.44042e-17	1.45399e-15			ZER1	1.33867	5.58192	1311.44	2.3679e-23	5.30742e-22
STAT2	1.02769	4.84347	495.239	6.44988e-17	1.45408e-15			INCENP	-1.93774	7.10968	1307.73	2.45261e-23	5.48958e-22
UAP1	-0.838734	4.75712	494.686	6.52867e-17	1.46978e-15			PTPN4	1.74511	5.21035	1305.33	2.50946e-23	5.60893e-22
TBL2	-0.952733	5.17544	492.794	6.80642e-17	1.53016e-15			LPAR3	-3.51346	2.93548	1304.99	2.51759e-23	5.61921e-22
PSMF1	-1.01567	6.25606	491.876	6.9459e-17	1.55932e-15			NASP	-1.25527	8.23303	1303.08	2.56393e-23	5.71461e-22
WSCD1	1.33255	5.78091	491.057	7.07294e-17	1.58414e-15			SH2D3C	-2.84121	3.30628	1301.33	2.60714e-23	5.80281e-22
PTCHD4	3.87131	2.96734	491.036	7.0762e-17	1.58414e-15			UBE3B	-0.934471	7.00535	1300.62	2.62473e-23	5.83379e-22
PUF60	-1.2649	7.91976	490.446	7.16932e-17	1.60275e-15			C1orf112	-1.48866	4.89704	1299.06	2.66424e-23	5.91336e-22
PPP1R21	1.21109	4.23678	489.981	7.2435e-17	1.61708e-15			NDRG1	1.88146	3.85528	1297.93	2.69325e-23	5.96942e-22
TGOLN2	1.0274	7.19654	489.675	7.29296e-17	1.62585e-15			DKC1	-1.06484	6.86136	1297.17	2.7131e-23	6.00505e-22
P4HB	0.79803	9.14879	489.553	7.31265e-17	1.62798e-15			ABCF1	-0.899344	7.73438	1296.44	2.73222e-23	6.03896e-22
SPTAN1	0.662009	9.19458	488.672	7.45719e-17	1.65785e-15			FAXDC2	2.37735	4.24777	1293.14	2.81999e-23	6.22432e-22
PTPRO	5.77514	1.27192	488.084	7.55541e-17	1.67736e-15			MOCOS	2.90106	3.64667	1292.42	2.83981e-23	6.25939e-22
DBI	1.24396	7.3596	487.86	7.59333e-17	1.68345e-15			GRIA3	4.01544	2.65102	1291.84	2.85556e-23	6.28538e-22
FEZ2	0.90245	4.92306	487.502	7.65416e-17	1.69459e-15			DPF1	-1.94115	4.45174	1290.67	2.888e-23	6.34801e-22
DCTN3	-1.14832	3.84901	487.418	7.66838e-17	1.6954e-15			DACT3	1.90782	5.83963	1290.4	2.8954e-23	6.3555e-22
CBX4	1.49728	4.47341	487.305	7.6878e-17	1.69735e-15			SERPINE2	-3.34641	2.94651	1289.17	2.93014e-23	6.4229e-22
ANGPTL2	1.00293	4.88794	487.018	7.73719e-17	1.70591e-15			SLC9A3R1	-1.43826	6.65294	1288.59	2.94655e-23	6.44998e-22
TBC1D14	-0.718937	7.00494	486.167	7.88564e-17	1.73625e-15			B4GALNT3	2.10907	4.052	1287.17	2.98709e-23	6.52974e-22
ERCC6L	-1.0953	5.37094	485.901	7.93271e-17	1.74422e-15			CDK5R2	-2.14845	3.99201	1285.91	3.0237e-23	6.6007e-22
DPP10	3.36268	2.51287	485.43	8.01668e-17	1.76026e-15			ADAMTS3	1.83628	5.91943	1283.64	3.09095e-23	6.73827e-22
PLEKHG4	1.57854	3.84362	485.028	8.08913e-17	1.77374e-15			PHLDA1	2.11354	4.48531	1280.96	3.17233e-23	6.90621e-22
CHEK2	-0.970097	4.66092	484.892	8.11391e-17	1.77675e-15			PSMD2	-0.90556	8.03137	1280.12	3.19835e-23	6.95335e-22
AIP	-1.29482	5.46225	484.641	8.15964e-17	1.78432e-15			RFPL1S	5.08884	1.00964	1279.81	3.2079e-23	6.9646e-22
GALNS	1.00632	4.82601	484.252	8.23105e-17	1.79749e-15			FBLN7	2.25273	3.79919	1279.35	3.22232e-23	6.98637e-22
TBC1D1	-0.856425	5.37204	482.494	8.56282e-17	1.86739e-15			PLK2	1.68114	4.388	1277.23	3.28944e-23	7.12219e-22
CYC1	-1.16398	7.21784	482.319	8.59676e-17	1.87208e-15			PSMB2	-0.986509	7.16683	1276.74	3.30533e-23	7.14688e-22
DEDD	-0.907239	5.58949	482.262	8.60767e-17	1.87208e-15			TM2D3	1.41756	4.2856	1274.54	3.37677e-23	7.28358e-22
ATXN10	0.655133	7.05339	482.178	8.62395e-17	1.87308e-15			GPRASP2	1.22785	4.38542	1274.52	3.37771e-23	7.28358e-22
SLC35C2	-1.06843	5.62243	481.546	8.74774e-17	1.8974e-15			PCM1	-1.07823	7.54614	1274.26	3.38623e-23	7.29207e-22
LAS1L	-1.06539	6.84637	481.047	8.84677e-17	1.91628e-15			TSC22D3	1.79757	4.33999	1272.28	3.45221e-23	7.42411e-22
VAT1L	2.36671	7.126	480.545	8.94773e-17	1.93554e-15			SYAP1	-1.17354	6.64376	1271.4	3.48202e-23	7.47813e-22
STXBP1	1.48405	5.95525	480.366	8.98403e-17	1.94077e-15			MAPKAPK2	0.875374	7.24463	1270.85	3.50093e-23	7.50497e-22
NOMO2	0.816287	7.5852	479.229	9.2183e-17	1.9887e-15			CCNB2	-2.24055	5.29877	1270.76	3.50395e-23	7.50497e-22
LTBR	-1.45093	3.82456	478.878	9.29191e-17	2.00188e-15			KIF20A	-2.72879	6.21015	1269.57	3.54496e-23	7.57165e-22
KCNJ12	-2.60584	2.37446	478.76	9.3167e-17	2.00453e-15			FRY	1.95261	4.96191	1269.5	3.54759e-23	7.57165e-22
CISD1	-0.955444	4.36893	478.666	9.33672e-17	2.00614e-15			SLC5A6	-1.31485	6.96881	1269.44	3.54936e-23	7.57165e-22
HMGN1	-0.801126	9.13541	477.9	9.50044e-17	2.03859e-15			CCPG1	1.8917	5.95193	1266.38	3.65779e-23	7.79251e-22
EEF1A2	-2.21873	6.00459	477.166	9.66041e-17	2.07014e-15			NR1D2	2.16584	5.38341	1265.68	3.6828e-23	7.8353e-22
CDK6	-2.03128	4.4517	477.028	9.6906e-17	2.07193e-15			MYBL2	-1.93758	7.95669	1265.42	3.69237e-23	7.84517e-22
WDR45B	0.719416	7.39909	477.01	9.69458e-17	2.07193e-15			GALNT13	1.63635	5.04283	1264.73	3.71735e-23	7.88772e-22
NTPCR	0.933081	5.78478	476.671	9.76972e-17	2.0852e-15			ST6GALNAC3	1.14896	4.99225	1264.15	3.73859e-23	7.92224e-22
ABR	1.62254	5.841	476.443	9.82066e-17	2.09329e-15			PSMD3	-1.02674	7.80188	1263.62	3.75822e-23	7.95323e-22
PCDHA10	2.13189	3.08816	475.827	9.95959e-17	2.12008e-15			UBE2QL1	2.66963	2.95398	1263.19	3.77415e-23	7.97275e-22
RP11-383H13.1	2.70049	0.963626	475.479	1.00389e-16	2.13414e-15			SLC25A10	-1.62473	6.2881	1263.1	3.77746e-23	7.97275e-22
LDHA	-2.07943	6.58677	474.569	1.02499e-16	2.17609e-15			DACH1	-2.50204	4.56972	1262.94	3.78351e-23	7.97495e-22
FAM26F	-7.46246	0.40013	474.111	1.0358e-16	2.19615e-15			FOXM1	-2.26868	7.79835	1262.03	3.81735e-23	8.03562e-22
ZSCAN30	1.49233	3.47845	473.957	1.03945e-16	2.20097e-15			GLI1	2.84833	2.71121	1259.75	3.90415e-23	8.20748e-22
MAMDC2	2.12267	4.66998	473.583	1.04839e-16	2.21697e-15			CUX2	3.45994	2.81975	1256.31	4.03932e-23	8.48043e-22
ELL2	1.37987	3.9206	472.272	1.08043e-16	2.28171e-15			ZFAS1	1.67448	6.38981	1254.64	4.10674e-23	8.61064e-22
TMEM164	-0.96143	5.61826	471.574	1.09789e-16	2.31554e-15			SRSF1	-0.941923	8.30271	1254.08	4.12972e-23	8.64741e-22
MEST	5.32034	1.30834	471.238	1.10643e-16	2.33049e-15			TRIB3	2.48077	5.99041	1253.65	4.14701e-23	8.6722e-22
FIG4	1.36559	3.28098	470.842	1.11657e-16	2.34769e-15			GTF2IRD2B	1.56871	4.6008	1251.59	4.23265e-23	8.83969e-22
EDC3	-0.625149	6.43067	470.805	1.11753e-16	2.34769e-15			CHEK1	-1.47161	5.55241	1251.43	4.23968e-23	8.84277e-22
ZRSR2	-1.54079	4.27284	470.43	1.12722e-16	2.36495e-15			ACVRL1	-4.13111	2.5653	1250.56	4.2762e-23	8.90725e-22
EMX1	6.16787	0.639838	470.363	1.12896e-16	2.36551e-15			SEMA3B	3.08503	3.6361	1250.34	4.28566e-23	8.91529e-22
INTS3	-0.895562	6.72904	470.032	1.13762e-16	2.38053e-15			DRAXIN	2.89466	4.06519	1248.2	4.37791e-23	9.09531e-22
SLC8B1	1.42205	3.40926	469.817	1.14328e-16	2.38926e-15			PDGFRB	1.56292	6.42661	1246.18	4.46691e-23	9.2681e-22
FAM66B	2.79469	1.94618	469.198	1.15975e-16	2.41655e-15			TSR2	-1.24251	5.49636	1245.87	4.48079e-23	9.2848e-22
PEX5L	4.57023	2.2461	469.18	1.16023e-16	2.41655e-15			TCF7	-1.33349	5.46766	1245.72	4.48749e-23	9.28659e-22
ABCB7	-1.01286	5.02841	469.157	1.16086e-16	2.41655e-15			STON1	2.36588	4.07741	1245.45	4.49961e-23	9.29958e-22
NPR2	-1.94474	3.32629	468.564	1.17691e-16	2.44678e-15			ANKLE1	-1.67936	4.67329	1242.68	4.62586e-23	9.54812e-22
CRABP1	1.88435	6.4479	468.149	1.18825e-16	2.46717e-15			REEP3	1.38419	5.55135	1242.09	4.65323e-23	9.59216e-22
RBM28	-0.757404	6.58112	467.955	1.19363e-16	2.47512e-15			MAP6	-2.29422	3.06761	1238.79	4.80971e-23	9.89786e-22
JUNB	-1.92997	3.21277	467.553	1.20481e-16	2.49508e-15			SMPD4	-0.910388	7.50363	1238.7	4.81396e-23	9.89786e-22
LAYN	2.63741	1.88779	467.33	1.21106e-16	2.50478e-15			DEPDC1	-2.14716	5.0397	1237.96	4.85013e-23	9.95936e-22
VGLL3	4.69416	1.91586	466.487	1.23501e-16	2.55102e-15			PARP3	1.94739	4.04953	1237.47	4.87404e-23	9.99554e-22
KCNS3	4.34866	2.09368	466.076	1.24686e-16	2.57219e-15			ECT2	-1.65148	5.93889	1236.97	4.89822e-23	1.00322e-21
CADPS2	1.35186	3.88159	465.512	1.26335e-16	2.60286e-15			EFTUD2	-0.933199	7.57085	1234.43	5.02522e-23	1.02791e-21
EMC8	-0.854386	5.78742	465.393	1.26686e-16	2.60673e-15			RBMS3	1.18392	6.59607	1232.68	5.11475e-23	1.04488e-21
TNXB	2.465	3.2791	465.212	1.27221e-16	2.6144e-15			DDR2	1.73099	7.70547	1231.37	5.18249e-23	1.05736e-21
NSMF	-0.996414	6.94834	464.535	1.29246e-16	2.6526e-15			NBPF15	1.31481	6.79483	1230.77	5.21428e-23	1.06249e-21
TBX18	3.69685	1.59678	463.167	1.33448e-16	2.73534e-15			FAM98A	-1.00109	5.7119	1230.6	5.22324e-23	1.06295e-21
SLC8A1	6.8199	-0.171356	462.627	1.35145e-16	2.76659e-15			CDK1	-2.14263	5.87258	1229.78	5.26644e-23	1.07037e-21
ATP6V0A4	-5.9534	0.413077	462.499	1.35552e-16	2.77139e-15			SCPEP1	1.29194	5.37583	1227.17	5.40729e-23	1.0976e-21
RECQL4	-0.942717	6.55564	462.215	1.36457e-16	2.78632e-15			MBNL2	1.71545	5.03691	1226.91	5.42139e-23	1.09789e-21
TRAP1	-0.798534	7.64754	461.174	1.39835e-16	2.85168e-15			GPR137B	1.30794	4.32355	1226.85	5.42468e-23	1.09789e-21
RPS21	-1.3878	8.01289	460.873	1.40827e-16	2.86734e-15			GMNN	-1.6376	5.22957	1226.73	5.43142e-23	1.09789e-21
DMKN	1.42911	5.72175	460.833	1.40961e-16	2.86734e-15			SRSF6	-0.957487	7.29227	1226.64	5.43633e-23	1.09789e-21
RALB	1.34738	4.41248	459.834	1.44315e-16	2.93184e-15			FEN1	-1.55587	7.1879	1224.69	5.54494e-23	1.11841e-21
MPHOSPH8	-1.05289	5.36594	459.252	1.4631e-16	2.96861e-15			EFEMP2	1.5141	5.43027	1223.08	5.6362e-23	1.13537e-21
HMCN2	2.50969	2.67641	459.114	1.46787e-16	2.97452e-15			FAM111B	-2.18684	4.6532	1222.18	5.68806e-23	1.14437e-21
CDIP1	1.04151	6.50534	457.812	1.51377e-16	3.06365e-15			SOWAHA	-4.01265	2.3382	1221.17	5.74712e-23	1.15479e-21
CUL4A	-0.743301	6.92539	457.427	1.52764e-16	3.08785e-15			PSME3	-0.949208	7.66278	1219.34	5.85513e-23	1.17501e-21
TCF20	0.923121	6.97897	456.078	1.5773e-16	3.1842e-15			FEV	-1.6288	6.85063	1219.16	5.86568e-23	1.17565e-21
ORC5	-1.46904	3.45312	455.976	1.58112e-16	3.1879e-15			TCP1	-1.10695	8.05299	1215.98	6.05927e-23	1.21292e-21
DGKK	4.25037	2.86732	455.636	1.59399e-16	3.20782e-15			TICRR	-2.06392	5.37544	1215.11	6.11361e-23	1.22226e-21
ELOVL2	-6.4663	1.50059	455.609	1.595e-16	3.20782e-15			NUSAP1	-1.90072	6.41613	1214.15	6.17391e-23	1.23277e-21
EZH2	-0.753372	6.27502	455.362	1.6044e-16	3.22148e-15			RFWD3	-1.22241	6.57634	1209.64	6.4655e-23	1.28884e-21
COL9A3	-3.94004	5.4136	455.311	1.60634e-16	3.22148e-15			BAZ1A	-1.01431	7.22916	1209.56	6.47091e-23	1.28884e-21
CXCL6	4.00469	1.50947	455.272	1.60782e-16	3.22148e-15			DNMT1	-1.01193	8.31829	1207.21	6.62961e-23	1.3188e-21
TDRD5	2.71958	1.7928	454.921	1.62131e-16	3.24444e-15			MCF2L	-0.985911	6.88304	1206.74	6.66117e-23	1.32342e-21
LRRC14	-0.809208	5.61877	454.483	1.63834e-16	3.27444e-15			JAK3	3.91451	2.44371	1206.41	6.68409e-23	1.32531e-21
CWF19L1	-0.902512	4.65303	453.926	1.66024e-16	3.31407e-15			CDH11	1.61224	7.71212	1206.36	6.68735e-23	1.32531e-21
VPS18	0.749191	6.02737	453.024	1.69641e-16	3.38207e-15			COL4A1	1.59556	8.07142	1206.18	6.70019e-23	1.3262e-21
AC005538.3	10.459	1.96049	2172.52	1.70636e-16	3.39767e-15			PEAR1	-1.34853	4.51621	1205.57	6.74207e-23	1.33284e-21
COPS2	-1.14641	6.23848	452.554	1.7156e-16	3.41183e-15			ACLY	-1.02442	9.23041	1202.98	6.9248e-23	1.36726e-21
GNL1	0.882001	6.06622	451.303	1.76783e-16	3.51134e-15			HMGB1	-1.25602	9.38334	1202.34	6.97068e-23	1.37461e-21
LRIG2	1.41095	5.01646	450.633	1.7965e-16	3.56387e-15			IGFBPL1	-2.6927	6.22605	1199.13	7.20625e-23	1.41931e-21
TSEN2	-1.0275	4.2628	449.873	1.82964e-16	3.62512e-15			MCM2	-1.3365	7.76445	1197.13	7.35708e-23	1.44723e-21
MAN1B1	-0.928289	5.59555	449.8	1.83286e-16	3.62703e-15			NOP58	-1.00146	6.13813	1196.25	7.42422e-23	1.45547e-21
IRX3	5.11501	2.3237	449.353	1.85269e-16	3.66174e-15			CD59	1.0597	6.24443	1196.24	7.42531e-23	1.45547e-21
SLC38A10	0.966747	6.23999	448.285	1.90104e-16	3.75268e-15			PKMYT1	-1.65613	5.46858	1196.23	7.42641e-23	1.45547e-21
KCNK1	2.6141	2.22599	447.602	1.93266e-16	3.8087e-15			IKZF1	-3.473	3.01413	1195.7	7.46676e-23	1.46158e-21
EXOC6B	1.24024	5.34835	447.57	1.93417e-16	3.8087e-15			GPATCH4	-1.20516	6.98165	1193.88	7.60982e-23	1.48768e-21
TCTN1	-1.27709	3.87275	447.472	1.93876e-16	3.81306e-15			GNS	1.42511	7.38548	1193.76	7.61885e-23	1.48768e-21
PQLC1	1.43011	4.61711	447.26	1.94873e-16	3.82797e-15			PHF19	-1.12909	6.06221	1192.92	7.68611e-23	1.49898e-21
MTHFSD	-1.00375	4.47304	446.433	1.98817e-16	3.90066e-15			FSTL3	2.19794	4.82635	1192.5	7.72016e-23	1.50378e-21
TUBB4B	-1.01742	9.37294	446.006	2.0089e-16	3.93652e-15			ZNF503	-1.45684	5.20829	1187.96	8.09424e-23	1.57472e-21
ASXL3	7.06869	-0.425442	445.101	2.05354e-16	4.01907e-15			MAP3K4	-0.996978	5.34417	1186.05	8.25781e-23	1.60458e-21
SCARB2	1.09234	5.44038	445.048	2.05617e-16	4.01932e-15			GSG2	-2.12841	4.21856	1182.68	8.55489e-23	1.66027e-21
TBC1D16	0.996061	8.06222	444.681	2.07462e-16	4.04815e-15			CHD7	-1.39254	7.50552	1182.34	8.58526e-23	1.66414e-21
VWA9	-0.920723	5.85882	444.654	2.07598e-16	4.04815e-15			RPUSD1	-1.12979	6.04618	1181.98	8.6177e-23	1.66629e-21
IDH3B	-0.781276	6.82706	444.279	2.09503e-16	4.08035e-15			CKAP2L	-2.28932	4.7473	1181.97	8.61889e-23	1.66629e-21
TMEM87B	1.65239	3.37973	444.076	2.10542e-16	4.0956e-15			NTRK1	2.39899	5.10422	1181.87	8.62776e-23	1.66629e-21
NRROS	-1.5281	2.79834	443.753	2.12206e-16	4.11857e-15			ARHGAP19	-1.28511	5.13604	1180.71	8.73348e-23	1.68466e-21
SLC38A5	-1.92033	5.7398	443.747	2.12236e-16	4.11857e-15			H2AFX	-1.98244	8.00377	1180.24	8.77662e-23	1.69093e-21
CRTAP	-0.643292	7.01664	443.249	2.14833e-16	4.16391e-15			EXO1	-1.98798	6.24504	1179.27	8.86719e-23	1.70632e-21
TIGD5	-1.35772	4.91225	442.507	2.18762e-16	4.23495e-15			ORC6	-1.49551	5.38328	1178.7	8.92002e-23	1.71441e-21
STK17A	1.50783	5.39052	442.256	2.20112e-16	4.25594e-15			CERS4	1.96032	4.43623	1177.78	9.00719e-23	1.7279e-21
KCNA5	-7.25042	-0.234376	442.165	2.20599e-16	4.26022e-15			DRAM2	1.28668	4.41589	1177.73	9.01195e-23	1.7279e-21
THEMIS2	-1.96328	2.61419	441.906	2.22004e-16	4.2822e-15			PIF1	-3.75347	4.17239	1177.29	9.05384e-23	1.73385e-21
C21orf59	-1.28525	6.08008	441.733	2.22947e-16	4.29521e-15			MEPCE	-1.02144	7.01998	1176.83	9.09745e-23	1.74011e-21
COBL	2.23562	5.24784	441.623	2.23549e-16	4.30164e-15			TTF2	-1.36807	5.67524	1174.03	9.37107e-23	1.79029e-21
SUMO3	0.725004	7.04583	441.517	2.24128e-16	4.30761e-15			CCDC80	1.19198	6.675	1172.61	9.51306e-23	1.81524e-21
POFUT2	1.03787	4.82333	441.012	2.26924e-16	4.35613e-15			EPAS1	-2.43289	5.96386	1167.32	1.00616e-22	1.91761e-21
GRIN2B	5.98075	0.601948	440.404	2.30335e-16	4.41631e-15			PDK1	-1.70031	4.08409	1166.36	1.01653e-22	1.93505e-21
LIAS	-2.07171	2.75408	440.096	2.32082e-16	4.4445e-15			BMS1	-0.835079	7.21278	1165.37	1.02731e-22	1.95325e-21
AKNA	0.865431	6.45478	439.589	2.34996e-16	4.49492e-15			IGSF9	-1.53969	6.27286	1163.6	1.04683e-22	1.98797e-21
TSGA10IP	-3.9229	1.43389	439.386	2.36176e-16	4.51211e-15			UBAP2	-0.876165	6.3764	1162.96	1.05405e-22	1.9993e-21
WDFY2	1.0103	6.05833	439.263	2.3689e-16	4.52038e-15			TDG	-1.10748	5.9681	1162.83	1.05547e-22	1.99962e-21
ZDHHC22	3.57104	2.63693	439.214	2.37177e-16	4.52046e-15			NFE2L2	0.976396	6.53134	1161.9	1.06604e-22	2.01724e-21
ADAM15	-1.1865	5.15212	439.019	2.38319e-16	4.53684e-15			PGRMC1	-1.12273	5.92296	1160.39	1.08343e-22	2.04614e-21
BOP1	-1.66588	7.70192	438.855	2.39282e-16	4.54976e-15			MKI67	-2.77469	9.0486	1160.32	1.08426e-22	2.04614e-21
SLC22A18	2.95415	1.67388	438.784	2.39704e-16	4.55239e-15			CEP128	-1.56131	4.04943	1160.24	1.08517e-22	2.04614e-21
TACC3	-0.956395	8.15579	438.455	2.41653e-16	4.58258e-15			SFXN1	-1.12064	6.4042	1159.62	1.0923e-22	2.05715e-21
RAB3IP	0.874922	5.29208	438.415	2.41891e-16	4.58258e-15			NCL	-1.08786	9.76548	1158.79	1.10207e-22	2.07309e-21
FAM162A	-1.45934	4.47248	438.372	2.42152e-16	4.58258e-15			LIN28B	-2.52209	4.92266	1158	1.11145e-22	2.08827e-21
GAS7	1.23586	4.46896	438.163	2.43404e-16	4.60084e-15			FILIP1L	2.03941	3.38752	1157.82	1.11366e-22	2.08995e-21
MPZL3	2.89468	0.817423	438.015	2.44296e-16	4.61227e-15			GPRASP1	2.38664	3.5502	1157.03	1.12309e-22	2.10516e-21
MELK	-0.840157	5.96471	437.647	2.46524e-16	4.64887e-15			TRA2B	-0.940181	7.69151	1156.26	1.13244e-22	2.1202e-21
LYNX1	-3.29046	2.38224	437.381	2.48152e-16	4.67407e-15			TUBB3	-2.4776	9.35427	1156.08	1.13457e-22	2.12169e-21
PLS3	-1.18222	7.24166	437.301	2.48642e-16	4.6778e-15			POPDC2	1.53985	5.13101	1154	1.16028e-22	2.16722e-21
ADAMTS4	-2.47866	2.2312	436.609	2.52935e-16	4.75143e-15			MMP11	1.88464	5.05372	1152.37	1.18078e-22	2.20292e-21
USP3	0.70948	6.28758	436.536	2.53395e-16	4.75143e-15			CDK16	-0.822861	7.79734	1151.55	1.19122e-22	2.2198e-21
MORF4L1	-0.639045	9.1872	436.528	2.53445e-16	4.75143e-15			CENPN	-1.70189	4.39122	1151.16	1.19633e-22	2.2267e-21
HLCS	-1.06683	5.10942	436.365	2.54472e-16	4.76511e-15			STAT3	1.00512	6.99715	1150.44	1.2056e-22	2.24134e-21
VLDLR	-1.16567	5.67078	436.274	2.55042e-16	4.77021e-15			ST8SIA2	-2.26688	4.41263	1148.14	1.23585e-22	2.2949e-21
AGMAT	-1.46163	3.86468	435.626	2.59175e-16	4.84185e-15			ENO1	-1.20071	10.2182	1147.02	1.25095e-22	2.32023e-21
SEC11C	-1.02682	3.81431	435.397	2.60655e-16	4.86385e-15			NCALD	1.35465	4.74544	1146.41	1.25924e-22	2.3329e-21
FRMD4B	-2.16183	1.60698	435.167	2.62149e-16	4.88604e-15			PRRG1	-4.52793	2.23964	1146.22	1.26187e-22	2.33505e-21
AC156455.1	3.09065	1.14383	435.014	2.63149e-16	4.89395e-15			PLSCR1	-4.63369	1.08333	1145.01	1.27856e-22	2.36318e-21
ASIC2	6.74497	0.126647	435.008	2.63184e-16	4.89395e-15			ASPM	-2.57318	7.15728	1144.38	1.28722e-22	2.37643e-21
BBS9	2.34482	3.88772	434.869	2.64096e-16	4.9052e-15			RP11-11N9.4	-8.42864	0.805372	1143.01	1.30654e-22	2.4093e-21
CDH5	5.46459	1.95203	434.812	2.64473e-16	4.90653e-15			ST3GAL1	1.38334	4.24015	1142.87	1.30846e-22	2.41004e-21
ADI1	1.37391	6.1684	434.594	2.6591e-16	4.92749e-15			KIF15	-1.95339	5.03436	1141.64	1.32617e-22	2.43985e-21
ZBTB33	-1.64929	5.09237	434.002	2.69859e-16	4.99489e-15			PCDHGC3	1.22381	8.22815	1141.43	1.3291e-22	2.44145e-21
NDUFS2	-1.13789	6.65818	433.893	2.7059e-16	5.00263e-15			LINC00950	2.74945	2.05881	1141.36	1.33011e-22	2.44145e-21
RBM25	-0.718407	7.7872	433.779	2.7136e-16	5.01109e-15			PRPH	-2.4816	4.32305	1141.12	1.33364e-22	2.4451e-21
TMEM129	-1.64281	5.47506	433.725	2.71729e-16	5.01214e-15			ARHGEF28	1.24104	5.68077	1141.01	1.33525e-22	2.44525e-21
TTC7A	1.06957	4.7268	433.486	2.73347e-16	5.03619e-15			GNAS	1.26527	11.532	1140.9	1.3369e-22	2.44545e-21
SCCPDH	-1.10929	5.27899	433.207	2.75259e-16	5.06559e-15			FAM129A	2.70026	5.37085	1140.1	1.34852e-22	2.46388e-21
RGP1	-1.0921	5.45709	433.09	2.76065e-16	5.0746e-15			ALYREF	-1.71005	7.57442	1139.52	1.35703e-22	2.47658e-21
NCAN	4.2717	1.43585	432.266	2.81804e-16	5.17206e-15			PNP	-1.60426	5.23836	1138.79	1.36792e-22	2.49359e-21
TCEAL4	-0.923951	5.14979	432.237	2.82013e-16	5.17206e-15			SLC25A4	-1.06338	5.28695	1137.32	1.39004e-22	2.53101e-21
ATP5E	-1.56993	6.36321	432.049	2.83338e-16	5.19043e-15			PDGFRL	-3.31832	2.68354	1136.95	1.39554e-22	2.53813e-21
BAX	1.49408	6.86946	431.911	2.8432e-16	5.20247e-15			SH3KBP1	1.86058	4.02686	1135.75	1.41406e-22	2.56887e-21
TMCC1-AS1	-2.43157	2.33818	430.953	2.91223e-16	5.32271e-15			COL3A1	-1.46283	8.02047	1135.18	1.42284e-22	2.58188e-21
PARP3	-0.996591	4.09592	430.836	2.92084e-16	5.32894e-15			CTSD	1.25775	8.15837	1134.21	1.43802e-22	2.60591e-21
NIPSNAP3A	1.49012	2.84985	430.816	2.92229e-16	5.32894e-15			EIF1AX	-1.19315	7.25324	1134.13	1.43936e-22	2.60591e-21
CYB5D1	-1.27479	4.08882	430.325	2.95855e-16	5.38893e-15			HLA-A	1.26228	7.80622	1131.36	1.48359e-22	2.68294e-21
USP11	0.959371	7.63377	429.909	2.98958e-16	5.43927e-15			EBF4	1.69319	5.652	1131.14	1.48719e-22	2.68639e-21
SCMH1	-0.626743	5.24238	429.735	3.00271e-16	5.45697e-15			ARSJ	2.8836	3.88018	1129.18	1.51962e-22	2.74186e-21
NFE2L2	0.927414	6.01587	428.802	3.07407e-16	5.58032e-15			ZNF469	1.88005	3.31248	1128.85	1.52511e-22	2.7456e-21
SMS	-0.840702	8.06019	428.485	3.09872e-16	5.61872e-15			ZIC2	12.5983	4.12885	6231.29	1.52514e-22	2.7456e-21
ZNF600	1.50036	2.61864	428.065	3.13176e-16	5.6722e-15			SNPH	1.67591	4.29439	1128.17	1.53646e-22	2.76285e-21
FIS1	-1.04102	5.22186	427.892	3.14544e-16	5.68971e-15			APLN	-2.52647	3.43329	1127.66	1.54516e-22	2.77535e-21
EIF3J	-1.08967	6.61225	427.853	3.14853e-16	5.68971e-15			ASS1	-1.62587	4.23588	1126.66	1.56231e-22	2.80299e-21
INPP4A	1.26382	5.74564	427.547	3.17296e-16	5.7274e-15			PCDH15	4.64491	1.78456	1124.53	1.59942e-22	2.86635e-21
ADAMTS7	2.08216	6.20693	427.057	3.21253e-16	5.79232e-15			SGOL1	-2.27715	3.94313	1124.27	1.60389e-22	2.87112e-21
SERPINB9	2.26219	6.25214	426.816	3.23216e-16	5.82116e-15			HOXD11	3.00179	2.99877	1121.91	1.64625e-22	2.94365e-21
APRT	-1.25499	6.60054	426.749	3.23764e-16	5.82448e-15			MCM10	-1.91723	6.24063	1121.03	1.66238e-22	2.96914e-21
NOL11	0.910674	7.1316	425.921	3.30627e-16	5.93908e-15			NEFM	-2.22571	4.03449	1120.33	1.67527e-22	2.98881e-21
NPW	-2.74591	2.20667	425.892	3.30875e-16	5.93908e-15			PARP1	-1.01354	9.24496	1115.91	1.7596e-22	3.13575e-21
SEC11A	-0.703481	7.14008	425.62	3.33166e-16	5.97351e-15			ZNF229	-1.60843	3.26612	1115.71	1.76344e-22	3.13875e-21
PHKA2	-0.907138	4.96565	425.433	3.3475e-16	5.99521e-15			TONSL	-1.42768	6.14609	1115.62	1.76523e-22	3.13875e-21
UBAC2	-0.739917	5.94078	425.315	3.35754e-16	6.00647e-15			HAUS6	-1.25814	6.21704	1115.21	1.77331e-22	3.1496e-21
ZNF282	-0.656045	6.3576	425.156	3.37109e-16	6.02399e-15			ARHGEF37	1.63237	4.08257	1113.67	1.80399e-22	3.20052e-21
SUV39H1	-0.874885	4.96384	425.065	3.37893e-16	6.03128e-15			PSMD11	-0.880775	7.17724	1110.2	1.87504e-22	3.32287e-21
GLDC	-1.60687	6.52256	424.823	3.39977e-16	6.06173e-15			C14orf80	-1.84887	4.9791	1109.42	1.89156e-22	3.34841e-21
IVNS1ABP	0.741705	7.46616	424.348	3.44105e-16	6.12852e-15			LAMB1	1.38623	9.65214	1105.82	1.9693e-22	3.48216e-21
MRVI1	4.85524	0.798942	424.119	3.46118e-16	6.15752e-15			KIF18B	-2.13235	6.34874	1104.98	1.98789e-22	3.51113e-21
LINC00470	2.22949	2.33004	423.73	3.49565e-16	6.21195e-15			PXDC1	3.2409	2.45558	1104.34	2.00219e-22	3.53247e-21
ADA	1.23268	4.12487	423.636	3.50401e-16	6.21992e-15			S100A16	3.05298	3.94083	1103.19	2.02833e-22	3.57463e-21
LENG9	-4.45621	1.65471	422.905	3.56996e-16	6.32996e-15			NEURL1B	-1.74205	5.28965	1101.52	2.06681e-22	3.63841e-21
C16orf45	1.80208	4.23787	422.525	3.60485e-16	6.38477e-15			LRRC8C	1.64373	5.26672	1097.57	2.16097e-22	3.79996e-21
HOXC13	7.01261	0.369431	422.468	3.61012e-16	6.38704e-15			TMPO	-1.72801	7.74058	1096.91	2.17715e-22	3.82418e-21
ARFIP2	0.976137	5.90436	422.317	3.62407e-16	6.40045e-15			HSPA4	-0.894328	7.78884	1096.51	2.18706e-22	3.83736e-21
KCNJ2	5.86081	-0.171741	422.281	3.6274e-16	6.40045e-15			IGF1R	1.7032	8.57942	1096.05	2.19843e-22	3.85307e-21
RAC2	-3.15316	1.3226	422.256	3.62968e-16	6.40045e-15			ENDOG	-2.28688	4.83039	1095.95	2.20086e-22	3.85308e-21
THAP4	-1.03157	6.45148	421.774	3.6747e-16	6.47273e-15			MCM4	-1.39937	7.84774	1094.84	2.22855e-22	3.89727e-21
CHST1	5.64953	1.42363	421.226	3.72665e-16	6.55702e-15			BRCA1	-1.71908	6.01268	1093.06	2.27409e-22	3.97255e-21
RAB1B	-0.697117	7.87913	421.034	3.74507e-16	6.58221e-15			C2orf68	0.857979	5.64375	1091.74	2.30842e-22	4.02808e-21
PLEKHM1	0.854196	4.47231	420.74	3.77344e-16	6.62481e-15			POC1A	-1.66646	4.62709	1089.55	2.3667e-22	4.12526e-21
PCAT7	-3.53358	1.37261	420.63	3.78407e-16	6.63364e-15			HHAT	1.13432	4.82258	1088.3	2.40041e-22	4.17945e-21
NCAPG	-0.85805	6.52408	420.602	3.78675e-16	6.63364e-15			KCTD13	1.02467	5.21244	1085.99	2.46444e-22	4.28623e-21
CA14	-1.18999	5.33981	420.515	3.79527e-16	6.64109e-15			AURKB	-2.79426	5.8365	1085.59	2.47583e-22	4.30135e-21
SNHG7	-1.33712	5.19062	420.474	3.79929e-16	6.64109e-15			YPEL3	2.16898	4.47659	1084.27	2.51338e-22	4.36182e-21
AGBL5	0.802441	6.13686	419.944	3.85136e-16	6.72478e-15			PPP1R26	0.920746	6.76235	1083.5	2.53555e-22	4.3955e-21
OGFR	-1.12285	6.17475	418.899	3.95626e-16	6.90042e-15			N6AMT1	1.19883	4.89367	1083.4	2.53863e-22	4.39606e-21
CHD1L	-0.689477	6.47135	418.185	4.02976e-16	7.01466e-15			PTGER3	5.37329	1.13452	1083.07	2.54815e-22	4.40775e-21
C15orf38-AP3S2	-0.719111	5.56105	418.178	4.03051e-16	7.01466e-15			SLC2A1	-1.43116	6.18864	1080.13	2.63563e-22	4.55347e-21
SEC24C	-0.615081	7.07146	417.076	4.14698e-16	7.20953e-15			HOMER2	1.43455	4.29921	1080.04	2.63812e-22	4.55347e-21
PSMB4	-0.999603	7.9446	416.888	4.16719e-16	7.23208e-15			GATS	1.12688	4.98442	1079.83	2.64458e-22	4.55968e-21
SF1	-0.582528	9.10516	416.851	4.1712e-16	7.23208e-15			ERN1	1.67663	4.87118	1079.7	2.64848e-22	4.56147e-21
RHOB	4.15703	7.13796	416.816	4.17491e-16	7.23208e-15			CENPI	-2.26501	3.79419	1078.72	2.67844e-22	4.60807e-21
EXOSC3	-1.05741	5.75506	416.788	4.17799e-16	7.23208e-15			TMLHE	1.39136	3.62032	1078.08	2.69813e-22	4.63694e-21
LINC00882	3.73177	0.873539	416.013	4.26272e-16	7.37078e-15			SRSF3	-1.08534	8.04838	1077.84	2.70559e-22	4.64475e-21
MIR205HG	3.31542	2.32156	415.937	4.27117e-16	7.3749e-15			CNDP2	-0.939344	6.31643	1077.45	2.71776e-22	4.66061e-21
DNAAF5	-0.703026	7.21217	415.872	4.27835e-16	7.3749e-15			MPPED2	3.37396	2.51779	1077.31	2.72213e-22	4.66307e-21
DNMT3A	0.645369	7.42352	415.867	4.2789e-16	7.3749e-15			MMP2	1.3447	8.61744	1075.88	2.76732e-22	4.73539e-21
TRMT112	-0.998594	6.96916	415.36	4.33555e-16	7.45812e-15			NUP50	-0.984069	6.71553	1075.4	2.78287e-22	4.75689e-21
GLI2	1.02934	5.92793	415.352	4.3365e-16	7.45812e-15			ORC1	-2.18261	4.92744	1074.58	2.80926e-22	4.79685e-21
LASP1	0.707543	8.50435	415.271	4.34562e-16	7.46553e-15			AFG3L2	-0.85254	6.39823	1074.32	2.81782e-22	4.8063e-21
ARL2BP	-0.883158	5.10645	415.231	4.35012e-16	7.46553e-15			AC145212.2	2.18417	4.08255	1073.62	2.84046e-22	4.83973e-21
CCDC169	8.11461	1.39592	415.081	4.36714e-16	7.48673e-15			MVK	-1.19284	4.91725	1073.23	2.85347e-22	4.8567e-21
DCLK3	6.98138	0.3409	414.938	4.3834e-16	7.50657e-15			ARG2	-1.58528	3.62601	1072.81	2.86713e-22	4.87473e-21
KCNK10	5.70586	0.810051	414.702	4.41035e-16	7.54466e-15			NOC2L	-0.987456	8.66537	1072.31	2.88389e-22	4.898e-21
ATP2A1	2.35974	2.11041	413.802	4.51488e-16	7.71525e-15			WEE1	-1.49339	5.66291	1070.46	2.94612e-22	4.99836e-21
CTSH	-1.7879	3.07141	413.677	4.52968e-16	7.7323e-15			ERBB2	2.39016	3.34687	1070.36	2.94957e-22	4.99888e-21
PDZD11	-1.29887	4.32637	413.599	4.53886e-16	7.73973e-15			THBS2	2.59875	5.83004	1069.26	2.98743e-22	5.05766e-21
FOLH1	6.84375	-0.138715	413.244	4.58114e-16	7.80351e-15			APBA1	2.57214	4.01869	1068.48	3.01454e-22	5.09812e-21
ARFGAP3	1.16299	4.0519	412.607	4.65795e-16	7.92592e-15			EMID1	3.31988	2.89939	1068.32	3.02032e-22	5.10249e-21
METRNL	1.3308	4.18699	411.818	4.75506e-16	8.0826e-15			GCNT2	-2.26443	2.86032	1067.27	3.05723e-22	5.15936e-21
NXT1	-1.34747	3.93441	411.615	4.7805e-16	8.11723e-15			TAGLN2	-1.5175	8.69621	1066.24	3.09403e-22	5.21532e-21
RP3-326I13.1	6.7164	0.385294	411.384	4.8095e-16	8.15783e-15			NIPAL3	1.26228	3.87682	1066.16	3.09695e-22	5.21532e-21
EHMT2	0.714477	8.25127	411.288	4.82158e-16	8.16967e-15			MYO3B	4.61646	1.87551	1065.47	3.1218e-22	5.25161e-21
EEF1D	-1.22044	8.48904	411.223	4.82978e-16	8.17493e-15			OTUD1	3.80898	2.38938	1064.04	3.17419e-22	5.33411e-21
UBAC1	-0.795042	6.04135	410.94	4.86587e-16	8.22733e-15			CDC25C	-2.56015	3.3234	1063.49	3.19456e-22	5.36263e-21
DONSON	-0.672136	5.26116	410.406	4.93453e-16	8.33463e-15			NET1	-1.28265	5.27421	1063.4	3.1979e-22	5.36263e-21
RIPK4	7.0346	0.380813	410.091	4.9755e-16	8.39367e-15			UCP2	-1.55198	5.05885	1062.68	3.22483e-22	5.4021e-21
ATXN7L3B	-0.858727	6.49859	410.057	4.97996e-16	8.39367e-15			ZC3H4	-0.915952	7.45878	1061.09	3.28533e-22	5.4934e-21
GON4L	-0.597677	6.18501	409.97	4.99139e-16	8.39685e-15			CLN6	-1.41318	5.20435	1060.99	3.28914e-22	5.4934e-21
STMN3	-1.7046	7.70271	409.963	4.99233e-16	8.39685e-15			SMARCA2	2.01923	4.06876	1060.97	3.28969e-22	5.4934e-21
RALGPS1	2.08353	2.29198	409.763	5.01859e-16	8.43218e-15			ZNF25	1.59953	4.10155	1058.4	3.39012e-22	5.65518e-21
KIAA1211L	6.46838	-0.123173	409.694	5.02774e-16	8.4387e-15			HNRNPAB	-1.07793	8.46139	1057.7	3.41822e-22	5.69608e-21
SSBP4	-1.38657	4.9751	409.266	5.08473e-16	8.52377e-15			TENM3	-1.87247	6.95008	1055.87	3.49213e-22	5.81316e-21
INPP5J	1.26542	3.63685	409.234	5.08906e-16	8.52377e-15			CHAF1A	-1.48528	6.57811	1055.78	3.49606e-22	5.81361e-21
NELFA	-0.789782	6.59909	408.929	5.13004e-16	8.58345e-15			FBXL21	4.54779	1.88121	1055.55	3.50541e-22	5.82308e-21
C2CD2L	-1.54763	2.99222	408.813	5.14578e-16	8.6008e-15			JUN	1.48054	5.86232	1055.14	3.52221e-22	5.84488e-21
ENPP5	4.39723	0.835013	408.58	5.17745e-16	8.64473e-15			JADE1	-1.12073	5.89488	1054.85	3.53444e-22	5.85907e-21
ILF2	-0.714836	8.70947	408.254	5.22225e-16	8.71045e-15			DMTN	-1.1838	5.19941	1054.15	3.56337e-22	5.90088e-21
RP11-115D19.1	4.60388	1.82667	407.523	5.32415e-16	8.87118e-15			SH3BP4	0.996749	6.35478	1053.55	3.58875e-22	5.93673e-21
SAPCD2	-1.71537	6.43797	407.465	5.33234e-16	8.8756e-15			MORN4	1.0821	4.78781	1052.81	3.62e-22	5.98222e-21
BEND5	1.91991	2.29534	407.217	5.36741e-16	8.9247e-15			EXOSC2	-0.899557	5.66308	1052.3	3.64175e-22	6.01191e-21
NOL6	-1.04854	7.11995	407.092	5.38513e-16	8.94489e-15			FEZ1	2.21125	2.7595	1051.88	3.65983e-22	6.0355e-21
LEFTY1	-4.27718	5.10116	407.043	5.39214e-16	8.94727e-15			PLCH1	-2.52411	2.77574	1050.48	3.72058e-22	6.12934e-21
ELN	-6.50057	2.09077	406.065	5.5338e-16	9.17283e-15			STX16	1.03575	6.38928	1050.27	3.73013e-22	6.1387e-21
AGBL4	3.08377	1.52304	405.539	5.61154e-16	9.29209e-15			TUBB4B	-1.39539	8.93642	1049.51	3.76377e-22	6.18767e-21
SPG7	-0.881085	6.61324	405.273	5.65148e-16	9.34857e-15			PDLIM3	-1.70361	4.7887	1047.34	3.86138e-22	6.34159e-21
SLC35B2	0.91627	5.71386	404.764	5.72851e-16	9.46621e-15			HSPA12A	-1.74304	4.76073	1044.07	4.0137e-22	6.58495e-21
ZBTB12	1.03519	5.19273	404.446	5.77716e-16	9.53677e-15			SCN9A	2.87043	7.57691	1043.94	4.01998e-22	6.58846e-21
C11orf24	-0.967217	6.02542	404.122	5.82728e-16	9.60961e-15			INA	-2.99369	3.02143	1041.31	4.14725e-22	6.79005e-21
PLXNB2	1.21941	7.73206	403.986	5.84849e-16	9.63468e-15			SPDL1	-1.43292	5.4423	1040.4	4.19245e-22	6.85701e-21
GGH	1.1467	4.79256	403.842	5.87099e-16	9.66182e-15			LARS2	-0.947178	5.82163	1039.89	4.21827e-22	6.89215e-21
YTHDF1	-0.766556	7.35583	403.618	5.90606e-16	9.70957e-15			MTFP1	-1.67341	5.06167	1039.39	4.24344e-22	6.92616e-21
EFHD1	-1.59234	3.43603	403.494	5.92567e-16	9.73182e-15			GOT2	-1.0396	7.31241	1039.13	4.25628e-22	6.94e-21
MRPL49	-0.710513	6.44739	403.181	5.97537e-16	9.8034e-15			EML6	-1.98504	5.40924	1038.97	4.2647e-22	6.94113e-21
FAM111A	3.72033	0.967086	402.936	6.01474e-16	9.85791e-15			ESCO2	-1.90012	4.21545	1038.95	4.2657e-22	6.94113e-21
BCAR1	1.04142	8.54308	402.801	6.03642e-16	9.88257e-15			SESN3	1.88373	6.22532	1037.31	4.3497e-22	7.07059e-21
MPDZ	-1.62299	6.36239	402.766	6.04212e-16	9.88257e-15			MFGE8	1.46543	6.28591	1036.92	4.36997e-22	7.0963e-21
GART	-1.19373	7.51976	402.339	6.11151e-16	9.98587e-15			TUBB4A	-1.47307	4.68548	1036.18	4.40892e-22	7.15225e-21
UBAP1	-0.701448	5.64982	401.796	6.20113e-16	1.0122e-14			MPDU1	-1.25433	5.97533	1036.02	4.41755e-22	7.15895e-21
ETS2	-1.02938	5.31745	401.485	6.25301e-16	1.01963e-14			SLC25A19	-1.43358	4.24737	1035.91	4.42318e-22	7.16078e-21
DPCD	-1.73237	3.35065	401.104	6.31719e-16	1.02905e-14			FERMT2	1.03676	7.83884	1035.11	4.46603e-22	7.21656e-21
PRMT2	0.806084	5.81838	401.033	6.32924e-16	1.02996e-14			CDC45	-1.4615	5.33442	1035.09	4.46671e-22	7.21656e-21
SPR	2.27384	3.54016	400.937	6.34561e-16	1.03158e-14			GCAT	-1.83318	4.28574	1034.96	4.47359e-22	7.22036e-21
COPZ1	-0.708488	6.88216	400.789	6.37095e-16	1.03465e-14			PPP5C	-0.994228	6.87296	1034.28	4.51035e-22	7.27231e-21
C2CD4C	-2.40433	2.64407	400.648	6.3951e-16	1.03647e-14			FKBP4	-0.967114	8.08852	1033.9	4.53104e-22	7.29827e-21
SUPV3L1	-0.66946	5.49268	400.648	6.39512e-16	1.03647e-14			ITFG3	1.0571	7.42397	1032.7	4.59655e-22	7.3963e-21
S100A16	-2.39134	4.21269	400.386	6.4403e-16	1.0421e-14			EIF5A	-1.33034	9.15691	1032.14	4.62775e-22	7.43899e-21
ADAM33	-5.7365	1.22892	400.371	6.44284e-16	1.0421e-14			IGFBP6	2.18656	4.33626	1031.1	4.68583e-22	7.52476e-21
ERCC3	0.744497	6.26232	400.041	6.50035e-16	1.05034e-14			ZWILCH	-1.25004	5.69398	1030.55	4.71651e-22	7.56638e-21
DYNLL1-AS1	-1.95807	2.43544	399.436	6.60713e-16	1.06652e-14			GPR124	1.45298	7.01571	1029.77	4.76133e-22	7.63059e-21
USP2	-2.62195	1.7641	398.926	6.69872e-16	1.07941e-14			ST8SIA4	-5.12383	1.98909	1029.47	4.77823e-22	7.64997e-21
ABI1	1.03039	5.57796	398.898	6.70367e-16	1.07941e-14			TMEM237	-0.990819	6.3912	1029.13	4.7981e-22	7.67407e-21
C1RL	3.59791	3.56813	398.879	6.70716e-16	1.07941e-14			TRIL	1.36444	7.23177	1028.88	4.8125e-22	7.68937e-21
PGS1	0.810132	5.30215	398.67	6.74505e-16	1.08442e-14			NPY	1.68414	9.03462	1028.73	4.82118e-22	7.69552e-21
RCAN2	6.38615	0.689758	398.374	6.7992e-16	1.09203e-14			NXPH4	5.02025	1.75938	1027.41	4.89831e-22	7.79374e-21
MPPED2	5.27737	0.925632	398.213	6.82896e-16	1.09571e-14			RANGAP1	-1.00458	6.83112	1027.39	4.89953e-22	7.79374e-21
FAM219A	-0.790871	5.18803	397.96	6.87589e-16	1.10214e-14			ZDHHC16	-1.03631	5.59959	1027.37	4.90085e-22	7.79374e-21
SCN4B	5.34893	1.46843	397.289	7.00181e-16	1.1212e-14			PCDHB4	1.58754	4.59056	1027.34	4.90231e-22	7.79374e-21
KANK1	-1.20858	4.03681	396.142	7.22322e-16	1.1555e-14			KCNMA1	-3.18363	2.40238	1027.24	4.90854e-22	7.79586e-21
STK24	-0.799806	7.66689	396.078	7.23565e-16	1.15633e-14			CORO2B	-2.99484	2.41209	1026.08	4.97718e-22	7.89699e-21
ICAM1	-5.35199	1.04999	395.985	7.25406e-16	1.15812e-14			AQP3	2.56671	2.37977	1025.01	5.04217e-22	7.99215e-21
ESD	0.916777	5.14917	395.754	7.29975e-16	1.1638e-14			R3HDM2	0.990642	6.18718	1024.73	5.05953e-22	8.01168e-21
CNNM4	1.05812	4.63817	395.71	7.30856e-16	1.1638e-14			GNL3	-0.998549	6.8135	1022.33	5.20801e-22	8.23859e-21
LYAR	-1.24399	6.242	395.674	7.31572e-16	1.1638e-14			NSUN2	-0.807325	7.08123	1021.97	5.23083e-22	8.26648e-21
PCYOX1	1.30465	6.33301	395.659	7.31868e-16	1.1638e-14			MAGED2	0.963809	7.53116	1020.99	5.29377e-22	8.35764e-21
NMNAT2	1.75421	4.30187	395.018	7.44751e-16	1.18251e-14			PCMTD2	1.03111	5.94349	1020.38	5.33284e-22	8.41098e-21
PSMD4	-1.00464	7.43071	395	7.45108e-16	1.18251e-14			PGAM1	-1.13839	8.30917	1020.08	5.35202e-22	8.43288e-21
PMF1	-0.984867	6.61735	394.749	7.50221e-16	1.18945e-14			TRA2A	-0.938716	6.3696	1019.49	5.39067e-22	8.48537e-21
PITRM1	-0.572228	5.98743	394.21	7.61328e-16	1.20586e-14			SPC24	-1.97634	5.19978	1019.33	5.40125e-22	8.49363e-21
ESF1	-1.00123	5.10979	394.141	7.62778e-16	1.20697e-14			LOX	-2.88081	2.95278	1017.52	5.52144e-22	8.67405e-21
CEP89	-0.631562	4.83849	393.814	7.69613e-16	1.21658e-14			IL13RA1	1.19972	5.08339	1017.13	5.54777e-22	8.70682e-21
FTH1	1.12477	11.1176	393.449	7.77334e-16	1.22758e-14			TYMS	-1.62573	7.49793	1016.84	5.5673e-22	8.72887e-21
TMEM18	0.942179	4.42399	393.352	7.79397e-16	1.22962e-14			UMPS	-1.1291	5.49974	1016.66	5.57908e-22	8.73872e-21
DCAF8	-0.793065	6.27974	392.967	7.87638e-16	1.2414e-14			SASS6	-1.27325	4.65245	1016.29	5.60484e-22	8.77045e-21
TCERG1L	7.09721	-0.380279	392.717	7.93047e-16	1.2487e-14			AC237044.1	-6.75188	4.06585	1015.11	5.68584e-22	8.88845e-21
FAM195A	-1.53472	4.13179	392.305	8.02064e-16	1.26166e-14			CCT3	-1.12269	9.18769	1014.83	5.70499e-22	8.90964e-21
PRRG1	1.50772	4.32605	392.137	8.05758e-16	1.26622e-14			MAP3K11	-0.911531	6.52563	1013.22	5.81807e-22	9.07733e-21
STK35	-0.502846	7.12271	391.956	8.09768e-16	1.27128e-14			ABHD4	1.51475	3.91202	1011.28	5.95823e-22	9.2869e-21
MME	2.36729	3.57164	391.361	8.23117e-16	1.29097e-14			DNMT3B	-1.96726	4.50094	1009.54	6.08631e-22	9.45884e-21
SLFN5	4.8449	0.880079	391.099	8.29054e-16	1.29901e-14			HOXD8	1.61847	5.11618	1009.52	6.08788e-22	9.45884e-21
GALC	1.75312	3.46183	390.458	8.43824e-16	1.32087e-14			TOM1L2	1.07896	5.17163	1009.49	6.09043e-22	9.45884e-21
GBA2	-0.669818	6.79199	390.085	8.52535e-16	1.3332e-14			TBCEL	1.01279	4.76815	1009.46	6.09232e-22	9.45884e-21
SMAP2	-0.960788	4.14705	389.936	8.56036e-16	1.33737e-14			MSX2	1.77693	4.02279	1008.77	6.14383e-22	9.52953e-21
IL17D	-1.81708	2.10206	389.648	8.62876e-16	1.34674e-14			SERPINE1	5.8491	2.33688	1007.98	6.20394e-22	9.61339e-21
KREMEN2	-2.51394	2.66673	389.611	8.63753e-16	1.3468e-14			ADRA2A	2.83488	3.33987	1007.11	6.27099e-22	9.70783e-21
RTFDC1	-0.826931	6.37506	389.507	8.66226e-16	1.34934e-14			DDX39A	-1.40622	6.50734	1006.54	6.31463e-22	9.76589e-21
NKX6-1	-2.45591	3.13538	389.286	8.71535e-16	1.3563e-14			PLXNC1	1.81317	4.21881	1006.38	6.32687e-22	9.77533e-21
DUSP4	4.24535	2.25262	388.846	8.8221e-16	1.37158e-14			FOXD1	-1.7543	4.05785	1005.55	6.39236e-22	9.86693e-21
LINC01139	2.94466	1.18814	388.209	8.97895e-16	1.39313e-14			KIAA1524	-1.67937	5.50594	1004.6	6.46725e-22	9.97285e-21
ZDHHC16	-0.777403	5.50213	388.202	8.98071e-16	1.39313e-14			SHISA5	1.31891	5.3161	1003.91	6.52235e-22	1.00393e-20
HS3ST3B1	2.01734	2.76052	388.177	8.98683e-16	1.39313e-14			NOL11	-1.02756	6.42715	1003.9	6.52298e-22	1.00393e-20
HS1BP3	1.11063	4.48179	387.845	9.06982e-16	1.40404e-14			MFSD2A	-1.85201	4.11273	1002.1	6.66953e-22	1.0255e-20
TMEM14B	-0.871253	4.76465	387.826	9.07474e-16	1.40404e-14			THOC6	-1.28683	5.19697	1000.58	6.79642e-22	1.044e-20
TP53INP1	2.09387	3.83121	387.728	9.09932e-16	1.40649e-14			MRTO4	-1.07296	6.49854	1000.46	6.80636e-22	1.04452e-20
CTBP1-AS2	-1.22409	4.64646	386.956	9.29644e-16	1.43557e-14			FAM50B	2.54747	3.11003	999.031	6.92765e-22	1.06211e-20
NAV3	3.07029	3.04514	386.413	9.4378e-16	1.456e-14			CD3EAP	-1.34503	5.0815	996.003	7.19276e-22	1.10169e-20
AK5	1.64659	2.17872	386.347	9.45506e-16	1.45726e-14			MYH15	1.47158	4.33533	993.334	7.43554e-22	1.13745e-20
BAZ2B	1.12647	4.82618	386.19	9.49661e-16	1.46226e-14			TOP2A	-2.36019	8.01264	993.28	7.4405e-22	1.13745e-20
CLUAP1	-1.14509	3.58606	385.913	9.56995e-16	1.47214e-14			ETV1	-1.65912	4.68163	992.972	7.46916e-22	1.14073e-20
NOMO3	1.37258	6.43626	385.56	9.66451e-16	1.48526e-14			MTURN	1.17032	5.5257	992.677	7.49658e-22	1.14382e-20
LZTS1	1.21784	5.6468	385.198	9.76268e-16	1.49794e-14			KIF4A	-1.68177	5.68391	991.553	7.6024e-22	1.15886e-20
RAP1GAP2	1.03289	6.69804	385.187	9.7657e-16	1.49794e-14			CKAP5	-0.983731	8.15703	990.74	7.67995e-22	1.16956e-20
DESI1	-0.755255	5.90834	384.916	9.83989e-16	1.50787e-14			STEAP3	-1.39402	5.03144	990.129	7.73879e-22	1.17739e-20
PLA2G16	-3.1324	2.76171	384.877	9.85057e-16	1.50807e-14			SSH3	1.87902	3.87285	989.969	7.75424e-22	1.17829e-20
AC074183.3	-1.46543	4.18689	384.629	9.91908e-16	1.51711e-14			INSRR	2.82215	4.92143	989.914	7.75953e-22	1.17829e-20
CALN1	5.15734	0.646676	384.539	9.94399e-16	1.51947e-14			IFT140	1.11248	5.6377	989.294	7.81996e-22	1.18557e-20
HIBCH	-1.80694	2.19629	384.183	1.00434e-15	1.53319e-14			NECAB2	4.75625	1.98568	989.27	7.82233e-22	1.18557e-20
C8orf88	-5.47516	0.360887	384.126	1.00594e-15	1.53411e-14			HGSNAT	1.08245	5.96272	988.293	7.91845e-22	1.19899e-20
PARP16	-1.48892	2.8816	384.064	1.00769e-15	1.53411e-14			PSMG3-AS1	1.27961	4.5321	987.354	8.01211e-22	1.21202e-20
CDH2	1.52783	5.28277	384.06	1.00781e-15	1.53411e-14			REC8	-1.1841	6.53539	987.09	8.0387e-22	1.21489e-20
TXNIP	-2.85519	3.80521	383.912	1.01198e-15	1.539e-14			ZNF93	-1.60842	3.86959	986.722	8.07581e-22	1.21934e-20
OFD1	-0.905753	4.12762	383.788	1.0155e-15	1.54289e-14			RBCK1	1.16866	6.71317	986.498	8.09852e-22	1.22161e-20
BCAP29	-1.02142	3.72324	383.697	1.01811e-15	1.54538e-14			CCDC177	-5.16962	1.51129	985.657	8.18438e-22	1.23339e-20
POM121C	-0.744699	7.83918	383.581	1.02142e-15	1.54782e-14			RPL36A	1.64604	9.33858	985.269	8.22438e-22	1.23825e-20
ZSCAN9	1.21339	3.49104	383.573	1.02164e-15	1.54782e-14			TAF1	1.24918	6.0356	984.54	8.3e-22	1.24845e-20
NAA20	-1.12696	4.2097	383.52	1.02314e-15	1.54863e-14			DEK	-1.04987	7.17443	983.939	8.36292e-22	1.25673e-20
KBTBD11	2.93539	1.5001	383.176	1.03307e-15	1.56218e-14			LIG1	-1.20976	6.53463	981.988	8.57067e-22	1.28673e-20
RP11-380D23.2	-7.22119	-0.309635	383.014	1.03777e-15	1.5678e-14			MYLK	1.51747	4.99713	981.823	8.58852e-22	1.2882e-20
CKS1B	-0.730924	6.83848	382.938	1.03997e-15	1.56965e-14			SETBP1	1.56862	5.49142	981.637	8.60871e-22	1.29001e-20
GSTP1	-1.1061	9.27922	382.524	1.05214e-15	1.58551e-14			ARHGEF39	-2.27154	3.86405	981.556	8.6174e-22	1.2901e-20
FKBP2	-1.01354	5.58244	382.491	1.05312e-15	1.58551e-14			RFC5	-1.14791	4.98306	980.164	8.76999e-22	1.31165e-20
FAM124A	1.287	5.19596	382.48	1.05345e-15	1.58551e-14			RWDD4	-1.25837	4.90341	980.093	8.77784e-22	1.31165e-20
PCYT2	1.52798	6.11706	382.08	1.06536e-15	1.60194e-14			PA2G4	-1.0451	8.23894	978.898	8.91132e-22	1.33034e-20
DLG2	1.23445	3.86511	381.943	1.06947e-15	1.60661e-14			KCNC3	4.40734	2.21632	978.486	8.95776e-22	1.33602e-20
FBXO31	-0.763127	5.12746	381.82	1.07318e-15	1.61067e-14			HSPE1	-1.3583	6.88942	976.827	9.14773e-22	1.36308e-20
ACVR2A	1.17491	3.81031	381.4	1.08594e-15	1.62829e-14			CGN	-2.2109	3.01916	976.538	9.18129e-22	1.3668e-20
PIF1	-1.23773	6.38567	380.742	1.10625e-15	1.6572e-14			FZD7	1.37969	5.98967	976.387	9.19886e-22	1.36814e-20
KSR1	0.803445	5.00675	380.553	1.11216e-15	1.66451e-14			PPM1M	1.722	3.92897	975.345	9.32106e-22	1.38502e-20
FAM83H-AS1	-1.69635	2.03552	380.361	1.11821e-15	1.67199e-14			PCNXL2	1.18928	5.83501	975.159	9.34308e-22	1.38699e-20
NPDC1	-1.81179	5.20549	380.325	1.11936e-15	1.67216e-14			TOPBP1	-0.935843	6.9902	975.039	9.35729e-22	1.38781e-20
EIF1AY	-6.29196	2.34734	380.283	1.12068e-15	1.67257e-14			ZNF727	7.47218	1.18352	973.633	9.52571e-22	1.41147e-20
KCMF1	0.547636	6.29935	380.209	1.12302e-15	1.67449e-14			DDIAS	-1.5199	4.89658	971.547	9.78168e-22	1.44805e-20
PRPF6	-0.914882	7.41342	380.168	1.12431e-15	1.67487e-14			YIPF6	0.764012	5.65261	971.259	9.81761e-22	1.45202e-20
TRIM41	-0.869755	5.05531	380.064	1.12763e-15	1.67825e-14			ZNF641	1.19167	4.22586	970.404	9.92511e-22	1.46656e-20
SIN3B	0.509935	6.83816	379.981	1.13029e-15	1.68043e-14			KLHL24	1.63639	5.01864	969.208	1.00776e-21	1.48772e-20
ZNHIT2	-1.22476	4.08342	379.953	1.13119e-15	1.68043e-14			SLC25A22	-1.04524	6.18782	968.626	1.01527e-21	1.49741e-20
SNX7	2.34056	3.08952	377.776	1.20317e-15	1.7857e-14			KIAA0020	-1.0835	6.32959	967.866	1.02517e-21	1.51061e-20
MRPS6	-0.932573	5.67206	377.612	1.20877e-15	1.79073e-14			CNN2	-1.22801	5.94984	965.04	1.0629e-21	1.5641e-20
ZNF23	0.895643	4.35355	377.612	1.20879e-15	1.79073e-14			COBL	-7.71699	1.29102	965	1.06344e-21	1.5641e-20
LARS2	-0.624036	6.80149	377.57	1.21021e-15	1.79118e-14			OBSCN	1.96078	7.03799	964.678	1.06784e-21	1.56912e-20
ARMCX4	-1.49425	3.85355	377.459	1.21405e-15	1.79521e-14			PCDHAC1	2.36512	3.76317	962.475	1.09845e-21	1.61261e-20
SLC7A5	-2.15299	9.00701	377.293	1.21978e-15	1.80202e-14			HLX	1.30923	4.94191	961.934	1.10611e-21	1.62237e-20
WDR73	-0.738571	5.72448	377.223	1.22223e-15	1.80397e-14			ALDH1B1	-1.05517	5.85342	960.31	1.12945e-21	1.65507e-20
TMEM69	-0.888823	5.37634	376.877	1.23433e-15	1.81862e-14			BBS1	1.56488	4.73484	960.153	1.13174e-21	1.6569e-20
GHR	3.31965	0.464195	376.874	1.23443e-15	1.81862e-14			ADORA2A	1.61552	4.51068	959.982	1.13424e-21	1.65903e-20
EWSR1	-0.525537	8.96878	376.029	1.26453e-15	1.86126e-14			MAP2K3	-1.4073	4.94441	959.437	1.14222e-21	1.66917e-20
GLB1L2	-1.56912	3.35513	375.822	1.27201e-15	1.87055e-14			RANBP1	-1.42413	8.01096	956.734	1.18274e-21	1.72681e-20
AFTPH	0.919858	4.1004	374.886	1.30654e-15	1.91957e-14			ABCF2	-0.862387	7.71251	956.304	1.18934e-21	1.73485e-20
MAOA	2.37987	1.17789	374.852	1.3078e-15	1.91966e-14			CCDC3	-2.68182	4.10777	955.568	1.20071e-21	1.74983e-20
KHDRBS2	9.32224	0.865407	1609.57	1.31377e-15	1.92666e-14			MTFR2	-2.35727	2.70759	955.143	1.20733e-21	1.75787e-20
RFC2	-0.756431	6.39286	374.658	1.31508e-15	1.92682e-14			ASPHD1	2.42298	3.22343	954.956	1.21026e-21	1.76052e-20
DNAH9	4.97351	1.23802	374.331	1.32746e-15	1.94241e-14			UBE2S	-1.57219	8.22013	953.744	1.22939e-21	1.78671e-20
ANKRD10	-0.830844	5.95413	374.313	1.32815e-15	1.94241e-14			NEO1	1.29152	7.41234	953.444	1.23419e-21	1.79205e-20
RHOU	2.11302	2.95877	373.913	1.34345e-15	1.96301e-14			SCN3B	-3.43396	2.95474	953.02	1.24098e-21	1.80027e-20
TMEM209	-1.25177	4.83455	373.622	1.35475e-15	1.97771e-14			RBM14	-0.758759	6.91756	952.854	1.24365e-21	1.80251e-20
CXCR4	4.55006	0.893213	373.557	1.35726e-15	1.97958e-14			PLCE1	1.12609	5.24625	952.616	1.24751e-21	1.80645e-20
TNIK	3.27858	5.20399	373.513	1.35898e-15	1.98028e-14			SLC2A10	2.33457	2.40541	952.45	1.2502e-21	1.80869e-20
LHFPL1	4.17997	0.251244	372.942	1.38148e-15	2.01124e-14			MYB	-2.3177	3.64422	951.606	1.26397e-21	1.82696e-20
SLC2A4RG	-1.03418	5.56335	372.906	1.38291e-15	2.01149e-14			GRIP1	7.68584	2.18359	950.573	1.28105e-21	1.84996e-20
ISOC2	-5.64067	3.57132	372.497	1.39926e-15	2.03343e-14			PPAPDC1A	7.17737	2.19429	948.746	1.31185e-21	1.89273e-20
CRYZL1	-1.09601	3.54102	372.338	1.40569e-15	2.04093e-14			PKM	-1.12932	10.5362	948.116	1.32267e-21	1.9066e-20
TOR4A	-2.84769	4.14004	372.149	1.41339e-15	2.05025e-14			HNRNPD	-1.00639	8.72916	947.742	1.32914e-21	1.9142e-20
PTPRS	0.925514	8.7477	372.1	1.41538e-15	2.05128e-14			PRPS1	-1.07538	5.53054	947.167	1.33914e-21	1.92686e-20
NOMO1	0.689578	8.10258	371.998	1.41955e-15	2.05546e-14			PROSER1	-0.798808	6.72919	947.033	1.34148e-21	1.92848e-20
TMEM132B	5.52243	4.1838	371.196	1.45278e-15	2.10168e-14			AJAP1	-6.26766	1.55569	946.894	1.34392e-21	1.93024e-20
BIN1	-1.73012	4.45723	371.135	1.45535e-15	2.1035e-14			PTH1R	4.27046	2.20213	946.365	1.35323e-21	1.94117e-20
SLC12A4	1.42721	6.03642	370.841	1.46775e-15	2.1195e-14			MYO19	-0.795938	6.768	946.323	1.35396e-21	1.94117e-20
KIAA1467	1.00003	5.48711	370.621	1.47713e-15	2.13113e-14			CALCOCO2	1.03373	5.23212	946.166	1.35675e-21	1.94342e-20
TTC9	1.59666	3.23076	369.885	1.50897e-15	2.17511e-14			PYY	-7.76013	0.6692	945.349	1.37131e-21	1.9625e-20
AGPAT3	-1.42929	3.87743	369.62	1.52059e-15	2.18989e-14			EDA2R	6.48902	1.423	945.108	1.37563e-21	1.96692e-20
SH3PXD2A	-2.58691	5.01909	369.545	1.52391e-15	2.19271e-14			H2AFY	-0.803684	8.19084	944.788	1.3814e-21	1.9734e-20
PLEKHH2	1.86094	2.43511	368.586	1.56698e-15	2.25266e-14			AP001046.5	-3.2634	1.69742	944.638	1.3841e-21	1.97548e-20
APELA	3.53494	4.45383	368.17	1.58604e-15	2.27802e-14			LETM1	-0.721597	7.15859	943.352	1.4076e-21	2.00722e-20
RP11-351I21.11	2.01826	2.7171	368.101	1.58923e-15	2.28055e-14			CACNA1C	5.4447	1.90728	943.226	1.40993e-21	2.00874e-20
BRD1	0.792706	6.51384	367.776	1.60435e-15	2.3002e-14			AP3M2	1.07161	4.97456	943.115	1.41198e-21	2.00986e-20
CELF5	4.10751	1.4273	367.685	1.60863e-15	2.30427e-14			PHGDH	1.33345	7.88071	942.537	1.42271e-21	2.02332e-20
TUSC1	-10.1848	1.69487	1555.78	1.65525e-15	2.36893e-14			EDC4	-0.670085	7.04516	942.42	1.42489e-21	2.02461e-20
DDX19B	0.908181	5.55555	366.633	1.65878e-15	2.37186e-14			THRB	2.86714	2.10424	942.198	1.42905e-21	2.02872e-20
DET1	-1.28045	2.88439	366.401	1.67007e-15	2.38588e-14			DNAJC4	1.39686	4.96511	940.826	1.45501e-21	2.06373e-20
MTRNR2L1	-11.2227	2.71413	1549.65	1.70026e-15	2.42684e-14			HMGN2	-1.38642	8.5807	939.863	1.47353e-21	2.08814e-20
ZNF98	3.17888	2.24658	365.722	1.7036e-15	2.42945e-14			TEX261	-0.747858	6.32406	939.733	1.47605e-21	2.08917e-20
PRCC	-0.755517	7.03663	365.447	1.7174e-15	2.44695e-14			ZIC5	11.3962	2.94433	4716.2	1.47689e-21	2.08917e-20
MRPL24	-1.52218	4.78907	365.162	1.73183e-15	2.46485e-14			FANCD2	-1.5627	5.7938	937.759	1.51489e-21	2.14102e-20
SAT1	-2.35402	4.16006	365.138	1.73304e-15	2.46485e-14			KLHDC8B	-1.42398	5.32062	937.532	1.51943e-21	2.14553e-20
GLYCTK	-1.92168	2.88674	364.683	1.75632e-15	2.49574e-14			DNA2	-1.76117	4.51492	936.782	1.53451e-21	2.16491e-20
CUL4B	-1.2171	6.07225	364.499	1.76584e-15	2.50705e-14			ILF3	-0.852673	9.77693	936.253	1.54527e-21	2.17815e-20
SIRT7	1.16701	4.51787	364.413	1.77032e-15	2.50993e-14			TFEB	1.91045	2.7974	935.444	1.56185e-21	2.19958e-20
ABCC5	0.818972	6.21054	364.4	1.771e-15	2.50993e-14			GAS1	2.05433	3.59618	934.696	1.57736e-21	2.21945e-20
ZNF76	-0.805248	4.84974	363.897	1.79743e-15	2.54514e-14			WDR34	-1.27319	6.82971	934.298	1.58568e-21	2.2292e-20
NCOA1	1.08006	5.29617	363.731	1.8062e-15	2.5553e-14			LBR	-1.62076	6.06944	932.59	1.62192e-21	2.27727e-20
PERP	-1.78769	5.07763	363.651	1.81048e-15	2.5591e-14			ME2	-0.89167	6.21709	932.552	1.62273e-21	2.27727e-20
ACY1	-1.50034	5.01867	363.297	1.82947e-15	2.58367e-14			SMARCA4	-0.895515	9.39872	930.97	1.65713e-21	2.32348e-20
TK1	1.14926	6.12634	363.053	1.84269e-15	2.60004e-14			PCDHAC2	1.97864	6.07197	929.557	1.68849e-21	2.36537e-20
PBDC1	-1.14278	5.05157	362.316	1.88322e-15	2.65489e-14			INSM1	-3.71141	3.61979	927.778	1.72893e-21	2.41989e-20
NCSTN	-0.624913	6.42333	362.253	1.88671e-15	2.65747e-14			DOCK5	1.9622	5.64024	926.779	1.75208e-21	2.45014e-20
CUL9	1.42372	3.5148	362.216	1.88878e-15	2.65805e-14			ITGA4	2.36248	3.93797	926.243	1.76464e-21	2.46485e-20
WDR61	-0.755253	5.35752	362.151	1.89241e-15	2.66082e-14			ATAD3A	-0.963849	6.72715	926.198	1.76569e-21	2.46485e-20
WDR59	0.691012	6.11566	362.042	1.89855e-15	2.66713e-14			ABTB1	2.57346	3.65683	925.762	1.77599e-21	2.47704e-20
THNSL2	1.47679	4.1416	361.789	1.91278e-15	2.68438e-14			PTBP1	-0.844944	9.17025	924.808	1.79874e-21	2.50658e-20
ZNF783	-0.659092	5.6347	361.765	1.91418e-15	2.68438e-14			PCDHB16	2.79015	2.73587	924.442	1.80756e-21	2.51667e-20
BTG2	3.19343	5.27159	361.41	1.93437e-15	2.71032e-14			FAM46C	3.24769	1.71179	924.197	1.81348e-21	2.5227e-20
TSPAN11	2.69474	5.99929	361.257	1.94316e-15	2.72026e-14			SPRY2	1.21488	6.78268	923.881	1.82115e-21	2.53115e-20
EXOSC4	-1.36871	5.23975	361.044	1.95549e-15	2.73513e-14			TIMP1	1.48021	6.25705	923.682	1.82601e-21	2.5357e-20
ANXA1	2.40151	6.92453	360.817	1.96869e-15	2.75118e-14			LEPROT	0.912604	6.0267	923.514	1.83012e-21	2.53919e-20
WBSCR22	-1.06511	6.5774	360.67	1.97733e-15	2.76086e-14			ZC3H12B	2.98427	2.53249	922.673	1.85082e-21	2.56568e-20
GLG1	0.532319	8.22283	360.224	2.00368e-15	2.79522e-14			PRKAG2-AS1	2.63016	3.14262	921.359	1.88367e-21	2.60875e-20
TLN2	0.877579	6.99054	360.107	2.01067e-15	2.80252e-14			E2F7	-2.42518	4.69843	921.259	1.88619e-21	2.60875e-20
SOX9	1.92429	3.65362	359.881	2.02421e-15	2.81895e-14			SETMAR	-1.62212	3.90351	921.235	1.88681e-21	2.60875e-20
IFT88	-1.68579	2.21808	359.549	2.04434e-15	2.8445e-14			TOP1	-0.935364	7.58263	920.807	1.89765e-21	2.62146e-20
MRPS33	-0.919913	4.4406	359.32	2.05832e-15	2.86147e-14			CACYBP	-1.16097	6.92366	920.24	1.91216e-21	2.63921e-20
TRIM65	-0.714384	6.3369	358.657	2.09944e-15	2.91541e-14			EDNRA	1.58045	5.78068	920.048	1.91709e-21	2.64372e-20
PRKCD	1.25312	4.8382	358.636	2.10076e-15	2.91541e-14			PNPT1	-0.788164	5.88721	919.899	1.92093e-21	2.64672e-20
SPG21	-0.725588	6.57372	358.345	2.11906e-15	2.93827e-14			PCK2	1.12507	5.92805	919.384	1.93423e-21	2.66275e-20
PSMD5-AS1	-1.50444	3.19823	357.749	2.15713e-15	2.98848e-14			CCNE1	-1.5276	4.28616	918.971	1.945e-21	2.67525e-20
GRB14	1.68597	1.705	357.653	2.16338e-15	2.99455e-14			GAL	-1.45862	8.83986	918.625	1.95407e-21	2.68541e-20
RP11-196G18.22	-2.19409	2.87731	357.272	2.18817e-15	3.02479e-14			RP11-166D19.1	2.04165	3.37107	918.465	1.95826e-21	2.68885e-20
HNRNPF	-0.714493	7.98737	357.259	2.189e-15	3.02479e-14			REPIN1	-0.757489	8.92057	918.292	1.96284e-21	2.69281e-20
USP51	1.88976	3.64902	356.883	2.21386e-15	3.0565e-14			SPRY4	0.97914	6.74347	918.162	1.96626e-21	2.69519e-20
UBAP2	-0.492792	6.72976	356.72	2.22469e-15	3.06881e-14			POPDC3	1.58124	4.54645	918.085	1.96831e-21	2.69567e-20
MRPL39	-0.906744	4.98196	356.68	2.22737e-15	3.06986e-14			EFR3B	-1.14055	6.43843	917.603	1.98111e-21	2.71086e-20
RBMS2	1.17829	6.17804	356.537	2.23695e-15	3.08042e-14			SPOPL	1.90091	5.02566	917.315	1.98878e-21	2.71903e-20
ANGPT1	3.53923	1.37063	356.124	2.26483e-15	3.11613e-14			NOL4	-1.64646	3.73614	916.916	1.99951e-21	2.73108e-20
TAF9B	-1.26321	5.21118	355.872	2.28205e-15	3.13713e-14			GPD2	-1.37176	4.9096	916.859	2.00103e-21	2.73108e-20
DPF2	-0.513833	6.61039	355.592	2.30134e-15	3.16094e-14			CHMP3	1.01114	6.27526	916.587	2.00839e-21	2.73877e-20
WDR19	-1.32519	3.57277	355.476	2.30943e-15	3.16934e-14			RARS	-0.877162	6.83291	915.854	2.02832e-21	2.76359e-20
CENPV	-0.909353	6.52628	355.221	2.32723e-15	3.19103e-14			ROR2	1.49563	5.44107	915.372	2.04155e-21	2.77923e-20
MSC	1.45949	3.09242	355.032	2.3405e-15	3.20649e-14			RP11-384O8.1	2.5223	2.19453	914.902	2.05453e-21	2.79281e-20
COL6A2	2.51039	5.94299	354.159	2.40297e-15	3.28925e-14			SYP	-2.43153	3.18097	914.883	2.05504e-21	2.79281e-20
USMG5	-0.982291	5.28943	354.116	2.40611e-15	3.29074e-14			DEPTOR	3.89063	2.39076	914.592	2.06314e-21	2.80143e-20
CAPZA2	-0.886122	5.6475	353.98	2.41602e-15	3.29981e-14			IQGAP3	-1.89938	6.77947	913.971	2.08052e-21	2.82262e-20
CPAMD8	2.6849	2.48661	353.968	2.41685e-15	3.29981e-14			CTSF	2.2498	4.64335	913.084	2.1056e-21	2.85421e-20
NCEH1	1.42609	2.72365	353.843	2.42598e-15	3.30773e-14			ROR1	2.03904	5.81862	912.146	2.13248e-21	2.8882e-20
SNRPB2	-0.781934	5.57636	353.832	2.42678e-15	3.30773e-14			SCN2A	1.51098	4.05311	911.999	2.13673e-21	2.89149e-20
KLHL13	4.71989	0.36834	353.569	2.4462e-15	3.32984e-14			ABCA2	1.32336	7.23168	911.511	2.15089e-21	2.90818e-20
NPTXR	1.05202	4.9795	353.556	2.44716e-15	3.32984e-14			CREBRF	2.23845	3.09796	911.199	2.15999e-21	2.918e-20
GINS2	-1.02458	5.37559	353.496	2.45162e-15	3.33308e-14			FAM72C	-2.46307	3.83489	911.078	2.16353e-21	2.92031e-20
NUP205	-0.86214	7.78934	353.443	2.45553e-15	3.33557e-14			RP11-247C2.2	-0.934716	6.03416	910.728	2.17383e-21	2.93172e-20
HSPE1	-0.736114	7.81206	353.104	2.4809e-15	3.36492e-14			WASF1	-0.994307	6.24271	908.913	2.22802e-21	3.00226e-20
PDS5A	-1.22556	6.42985	353.098	2.48133e-15	3.36492e-14			ADD3	1.42806	6.83074	907.911	2.25855e-21	3.04083e-20
PPP1CA	-0.761084	8.23321	352.586	2.52009e-15	3.41459e-14			SPATS2L	1.21759	5.75454	907.771	2.26284e-21	3.04402e-20
PER3	2.24468	4.4537	352.484	2.5279e-15	3.42227e-14			MYCN	1.41258	3.85079	906.582	2.29975e-21	3.09107e-20
DAPK1	0.998505	7.1894	352.138	2.55458e-15	3.45548e-14			DNAJC2	-0.90939	5.87731	902.667	2.42592e-21	3.25789e-20
UBE2A	-0.559033	6.28057	352.069	2.55994e-15	3.45981e-14			SAMD14	1.29863	5.50468	901.96	2.44947e-21	3.28676e-20
KDM5D	-7.47293	3.23755	351.707	2.58832e-15	3.49522e-14			TEP1	1.73239	4.67871	901.358	2.46975e-21	3.31117e-20
TTL	0.787644	6.26525	351.588	2.59768e-15	3.5049e-14			GLCE	1.31574	5.04622	899.969	2.5172e-21	3.37194e-20
TCTA	-1.07901	4.54067	351.403	2.61235e-15	3.52173e-14			TGFB1I1	1.31171	5.77404	899.603	2.52984e-21	3.38602e-20
SLC30A9	-1.0506	5.7649	351.207	2.62795e-15	3.53979e-14			PREX1	1.42241	4.1103	899.318	2.53977e-21	3.39646e-20
RCC1	-0.648117	7.56948	350.575	2.67907e-15	3.60338e-14			EIF4E3	1.60861	4.17336	898.514	2.56795e-21	3.43127e-20
CCDC90B	0.83621	5.30194	350.567	2.67966e-15	3.60338e-14			AEBP1	1.41677	7.03724	897.794	2.59348e-21	3.46247e-20
RP11-1149O23.3	-4.11964	1.42016	350.441	2.69002e-15	3.61428e-14			BCAS3	1.34003	4.73463	897.633	2.59921e-21	3.46721e-20
PNPLA4	-0.948065	4.03006	350.412	2.69237e-15	3.6144e-14			JAG1	2.53769	3.20678	894.804	2.70244e-21	3.60189e-20
ZNF350	3.06726	1.95393	349.993	2.72705e-15	3.6579e-14			C15orf39	-1.05253	5.19148	894.496	2.71395e-21	3.61421e-20
CTD-3074O7.11	-7.31057	3.91484	349.76	2.74652e-15	3.68094e-14			BRINP3	4.99254	2.01565	894.296	2.72144e-21	3.62116e-20
GORASP2	0.591072	6.82331	349.633	2.75721e-15	3.69217e-14			SCN3A	1.88716	4.59477	893.744	2.74224e-21	3.64578e-20
ARL2	-1.04938	6.60075	349.556	2.7637e-15	3.69777e-14			POLE3	-1.1162	6.32263	893.393	2.75556e-21	3.66043e-20
KIRREL3	4.4983	-0.134603	349.451	2.77256e-15	3.70654e-14			PRR11	-2.21323	6.30281	892.273	2.79853e-21	3.71441e-20
XRN2	-0.707163	6.89438	349.016	2.80978e-15	3.75316e-14			CDK2	-0.923857	6.23997	891.008	2.84794e-21	3.77395e-20
NEFL	2.21376	5.38378	348.89	2.82061e-15	3.76449e-14			MAN1A1	2.07963	6.5704	891.003	2.84813e-21	3.77395e-20
DCAKD	0.789169	5.33688	348.812	2.82737e-15	3.77038e-14			IPO4	-0.810368	7.48916	890.754	2.85797e-21	3.78384e-20
PTP4A1	0.905757	6.37938	348.735	2.83402e-15	3.7761e-14			HSPA1B	-1.06249	7.10922	890.276	2.87697e-21	3.80582e-20
GNAS	-0.805851	10.1881	348.702	2.8369e-15	3.77649e-14			RBM20	0.965651	6.06319	890.152	2.8819e-21	3.80918e-20
ZGPAT	-1.31168	5.3637	348.678	2.83902e-15	3.77649e-14			STAT2	0.973154	5.93241	889.873	2.89307e-21	3.82077e-20
DCP1B	0.688794	6.05864	348.461	2.85796e-15	3.79853e-14			EXT1	0.954667	6.00813	889.393	2.91239e-21	3.8431e-20
AOC3	2.50782	1.54854	348.157	2.88474e-15	3.83094e-14			HAUS8	-1.51659	4.05182	888.308	2.95659e-21	3.89819e-20
DDIT4L	3.47018	2.00167	347.79	2.9174e-15	3.87112e-14			XPO6	-0.735793	7.24166	886.704	3.02322e-21	3.98275e-20
LSM8	-0.707656	5.33453	347.45	2.94803e-15	3.90851e-14			EHD1	-0.867546	6.01714	885.359	3.08035e-21	4.05464e-20
SF3B3	0.507988	9.10836	347.338	2.95821e-15	3.91813e-14			RBM3	-0.993369	6.91157	883.619	3.15601e-21	4.15081e-20
PRKCH	-6.94134	0.280965	347.317	2.96017e-15	3.91813e-14			CSRP2	-1.27593	5.50503	882.604	3.20106e-21	4.20657e-20
GCSH	-0.865284	6.7931	347.249	2.96636e-15	3.92309e-14			COL6A6	-2.64354	2.84193	881.707	3.24148e-21	4.25618e-20
KIAA0895L	1.31726	5.10004	347.197	2.97111e-15	3.92613e-14			RBM38	-1.07271	5.76566	880.884	3.27901e-21	4.30191e-20
DYNLT3	1.30799	3.22109	346.932	2.99539e-15	3.95496e-14			TCOF1	-0.897482	8.34202	880.454	3.29882e-21	4.32434e-20
CRLS1	-0.832413	5.23572	346.779	3.00963e-15	3.97048e-14			RENBP	3.57129	1.8916	879.217	3.3565e-21	4.39633e-20
OPN3	0.805885	5.50595	346.655	3.02109e-15	3.98232e-14			MESDC1	-1.06413	6.50089	878.74	3.37904e-21	4.4222e-20
HMG20A	-0.862806	5.91423	346.451	3.0402e-15	4.00283e-14			ZNF521	1.50605	4.16352	878.465	3.39211e-21	4.43567e-20
NCOA5	-0.711383	6.76556	346.435	3.04164e-15	4.00283e-14			ERCC6L	-2.03824	4.16381	878.06	3.41146e-21	4.45731e-20
LARS	-0.874885	8.25742	346.016	3.08128e-15	4.05166e-14			CERCAM	1.32782	5.01575	877.833	3.42233e-21	4.46783e-20
ATP5I	-1.37916	6.12657	345.587	3.12236e-15	4.10233e-14			GPR37	1.79382	3.75726	877.306	3.44777e-21	4.49736e-20
RRM2B	2.09787	5.1911	344.771	3.20215e-15	4.2037e-14			IGSF11	4.71644	2.24726	877.18	3.4539e-21	4.50167e-20
KIAA0196	-0.993636	6.06558	344.592	3.21999e-15	4.22367e-14			RARA	-1.01016	6.55913	876.909	3.46707e-21	4.51514e-20
MGAM	6.06203	0.00833802	343.952	3.28455e-15	4.30483e-14			PPRC1	-0.788852	6.98475	875.976	3.51287e-21	4.56763e-20
PLEKHO1	-1.14232	5.86364	343.821	3.29797e-15	4.31889e-14			CSAG1	1.73059	4.76867	875.971	3.51312e-21	4.56763e-20
SOX11	0.688222	7.27486	343.784	3.30172e-15	4.32027e-14			GPI	-0.900005	8.61833	874.018	3.61116e-21	4.69126e-20
HLA-E	1.12852	5.42515	343.73	3.30723e-15	4.32394e-14			CENPW	-2.03137	3.09522	873.786	3.62302e-21	4.70283e-20
STIM1	1.01567	4.64942	343.687	3.31172e-15	4.32629e-14			RP11-384F7.2	2.96827	3.05659	873.394	3.6431e-21	4.72505e-20
PPP6R1	-0.544645	7.69118	343.519	3.32898e-15	4.34529e-14			B4GALT1	1.03588	5.856	871.229	3.7563e-21	4.86789e-20
DNM1L	-0.809213	7.71632	343.231	3.35892e-15	4.3808e-14			DCLK3	-3.76486	2.67365	868.009	3.9317e-21	5.09106e-20
GCC2	0.911325	5.62285	343.047	3.37823e-15	4.40241e-14			LONRF2	2.0841	7.08927	867.021	3.98732e-21	5.15619e-20
TRAF2	-1.07364	6.01126	342.889	3.39489e-15	4.42053e-14			SCN7A	6.13801	1.77224	867	3.98848e-21	5.15619e-20
KIF13B	1.11331	4.25546	342.859	3.39813e-15	4.42115e-14			ATAD2	-1.36022	6.60249	865.044	4.1011e-21	5.29748e-20
CMPK1	-0.932118	5.49342	342.82	3.40216e-15	4.42281e-14			OSBPL1A	0.971596	5.66156	864.576	4.12852e-21	5.32857e-20
PDCL3	0.865234	5.07487	342.717	3.41316e-15	4.43352e-14			APPL2	0.838925	5.88258	863.995	4.16286e-21	5.36854e-20
NDUFA7	-0.858238	5.82427	342.638	3.42151e-15	4.44076e-14			DTYMK	-1.25139	5.83588	863.182	4.21148e-21	5.42685e-20
ZPR1	1.00653	5.88537	342.412	3.44569e-15	4.46752e-14			POLE	-0.983026	7.00084	862.852	4.23138e-21	5.44807e-20
PPL	1.81552	4.23572	342.394	3.4477e-15	4.46752e-14			TNFSF12	1.67825	4.07165	862.518	4.25159e-21	5.46967e-20
GRAMD4	1.32688	4.31042	342.328	3.45475e-15	4.47304e-14			PSIP1	-0.867211	7.819	862.061	4.27946e-21	5.50107e-20
MARK2	-0.589483	6.62139	342.107	3.47866e-15	4.50036e-14			SPARC	1.02487	7.69056	861.646	4.30492e-21	5.52934e-20
PM20D2	-3.21393	3.00054	341.959	3.49475e-15	4.51375e-14			PGP	-1.12999	5.52984	860.935	4.34897e-21	5.58141e-20
RASL10A	-1.92387	0.957735	341.949	3.49588e-15	4.51375e-14			NCSTN	1.03996	7.15494	858.085	4.53036e-21	5.80952e-20
AP3S2	-0.650471	5.88466	341.934	3.49746e-15	4.51375e-14			LRRC75A-AS1	1.32974	8.15342	858.025	4.53428e-21	5.80986e-20
ALKBH5	-0.536222	6.61662	341.76	3.5166e-15	4.5348e-14			CDK8	-1.04848	4.9982	856.626	4.62634e-21	5.92306e-20
NR2F1	-3.07456	0.870442	341.381	3.55841e-15	4.58503e-14			PID1	7.31271	1.02907	855.575	4.6969e-21	6.00855e-20
ZNF343	-1.08588	3.71847	341.264	3.57146e-15	4.59815e-14			BOP1	-1.1129	6.5547	855.167	4.72457e-21	6.0391e-20
EIF2D	-0.680621	5.47881	341.223	3.57603e-15	4.60034e-14			SSC5D	2.88169	3.47848	853.618	4.83126e-21	6.17052e-20
COL5A2	2.30689	5.88902	340.895	3.61298e-15	4.64414e-14			TMSB15A	-1.90231	3.91815	852.69	4.89646e-21	6.24877e-20
SALL2	1.16489	8.45691	340.688	3.63649e-15	4.67062e-14			ASF1B	-1.74456	5.08991	851.677	4.96873e-21	6.33232e-20
SLC25A44	-0.683832	5.54354	340.613	3.64502e-15	4.67783e-14			CORO1A	-1.58874	3.93542	851.661	4.96988e-21	6.33232e-20
GRINA	-0.993661	7.37001	340.512	3.65654e-15	4.68886e-14			PDGFA	6.71181	2.19544	851.431	4.9864e-21	6.34829e-20
DNAJB11	0.765514	6.67093	340.171	3.69591e-15	4.73253e-14			USP5	-0.791137	7.59188	850.88	5.02638e-21	6.39407e-20
INPP1	-5.96371	0.916097	340.166	3.69651e-15	4.73253e-14			UHRF1	-1.4677	7.33932	850.684	5.04062e-21	6.40706e-20
ZNF335	-0.897142	5.42948	339.359	3.79133e-15	4.85006e-14			ELOVL2	-3.55452	2.26768	850.626	5.04489e-21	6.40738e-20
ZNF572	9.22931	0.773306	1376.8	3.79669e-15	4.85305e-14			ARL6IP1	-1.07086	7.27414	850.394	5.06185e-21	6.42379e-20
DNM3	2.60444	1.48581	339.054	3.82792e-15	4.88906e-14			PCDHGB7	2.02889	3.7661	850.116	5.08232e-21	6.44462e-20
CTPS1	-0.546277	7.51858	338.647	3.8773e-15	4.94819e-14			SLC7A11	2.89231	4.02791	849.28	5.1443e-21	6.51803e-20
EDIL3	2.84699	2.32261	338.266	3.92406e-15	5.00387e-14			GRWD1	-0.762704	6.64796	849.033	5.16273e-21	6.53618e-20
DDX25	2.38235	3.09967	338.228	3.92878e-15	5.00592e-14			HN1L	-0.925941	7.08009	847.74	5.26056e-21	6.65474e-20
USP40	-0.90876	4.43823	337.873	3.97301e-15	5.05825e-14			UBE2T	-1.71669	5.7204	847.084	5.311e-21	6.7132e-20
GINS1	-1.17712	5.51365	337.748	3.98871e-15	5.07422e-14			SHCBP1	-2.29441	4.33156	846.226	5.37767e-21	6.78889e-20
EHD3	1.6249	5.61611	337.508	4.01916e-15	5.10588e-14			LPIN1	-0.944577	6.64851	846.176	5.38162e-21	6.78889e-20
ZCCHC3	-0.722267	6.53164	337.501	4.01997e-15	5.10588e-14			PRX	1.91275	2.94085	846.15	5.38368e-21	6.78889e-20
CTD-2147F2.1	2.43464	1.25902	337.354	4.03871e-15	5.12562e-14			GNAZ	-0.838985	5.47988	845.525	5.43288e-21	6.84551e-20
CRB2	-2.72702	2.96137	337.154	4.06433e-15	5.15404e-14			TKT	-0.973217	8.48333	845.4	5.4428e-21	6.85259e-20
FAM107A	-6.85997	2.80196	337.104	4.07076e-15	5.15811e-14			CNOT7	-0.909517	7.07603	845.065	5.46941e-21	6.88064e-20
NSD1	1.09999	7.299	337.022	4.0814e-15	5.16751e-14			XRCC6	-0.990908	7.55709	844.548	5.51084e-21	6.92729e-20
CDH9	2.72426	2.33246	336.86	4.10235e-15	5.18757e-14			SNCA	1.46662	4.30869	843.754	5.57498e-21	7.00239e-20
HAND1	-9.8561	2.20204	336.849	4.10371e-15	5.18757e-14			NOP14	-0.72283	6.43384	843.331	5.60957e-21	7.04027e-20
WHSC1	-0.642091	8.17814	335.235	4.31934e-15	5.45585e-14			FOXO1	2.54145	2.67679	843.238	5.61721e-21	7.04431e-20
AP3M2	-0.800417	5.07519	335.13	4.33385e-15	5.46987e-14			HN1	-1.38475	7.69997	842.933	5.64225e-21	7.07014e-20
CHKA	-0.828543	5.90376	334.955	4.35801e-15	5.49344e-14			PLAT	1.58323	5.00977	842.822	5.65144e-21	7.07608e-20
ZNF696	-1.19939	4.46512	334.945	4.35938e-15	5.49344e-14			VCAN	1.84719	8.43233	841.064	5.79865e-21	7.2547e-20
ZC3H18	-0.512011	7.59831	334.823	4.37638e-15	5.50902e-14			DCAF15	-0.981633	5.85948	838.888	5.98661e-21	7.48396e-20
AMMECR1L	0.832335	5.78746	334.807	4.37862e-15	5.50902e-14			ZDHHC2	-1.36398	4.93634	837.932	6.07126e-21	7.58383e-20
JAGN1	-0.715876	4.82033	334.666	4.39832e-15	5.52946e-14			FBLL1	2.28504	3.7197	837.794	6.08365e-21	7.59334e-20
DDX27	-0.900097	7.13396	334.488	4.42331e-15	5.55653e-14			NLGN3	2.05525	3.46386	836.514	6.19928e-21	7.73161e-20
RP3-461F17.3	-0.893947	6.21476	334.349	4.44296e-15	5.57036e-14			SMC1A	-1.12965	8.6812	836.056	6.24117e-21	7.77776e-20
LGALSL	1.24601	4.69355	334.339	4.44448e-15	5.57036e-14			CCDC86	-1.22154	6.33327	835.504	6.2922e-21	7.83305e-20
RTP1	5.16153	0.635254	334.337	4.44475e-15	5.57036e-14			STIL	-1.88314	5.13682	835.469	6.29538e-21	7.83305e-20
RPS27L	1.56028	5.72785	333.469	4.56958e-15	5.72233e-14			CPPED1	1.21363	4.59142	835.213	6.31917e-21	7.85651e-20
CCPG1	-1.2523	3.70675	333.153	4.616e-15	5.77594e-14			PIGA	-1.53117	4.01106	835.117	6.32819e-21	7.86158e-20
MAP7	3.55155	2.78086	333.027	4.63463e-15	5.79241e-14			KIAA1683	2.83021	3.70989	834.278	6.40701e-21	7.95329e-20
EPHB3	1.59999	2.4801	333.015	4.63639e-15	5.79241e-14			CRYL1	2.17955	2.43117	834.201	6.41426e-21	7.95608e-20
CSRP2BP	-0.784057	4.86826	332.718	4.68071e-15	5.84323e-14			MBTPS1	0.826905	7.39237	834.131	6.42092e-21	7.95814e-20
MRPS9	0.955499	5.72347	332.078	4.7777e-15	5.95967e-14			RQCD1	-0.787092	6.73523	832.77	6.5513e-21	8.11341e-20
PNPLA3	1.70338	4.87338	332.043	4.78305e-15	5.96171e-14			CAPN5	0.826699	6.32167	832.585	6.56923e-21	8.12929e-20
NANP	-1.68393	2.32218	331.981	4.79266e-15	5.96904e-14			FAM110A	-2.03	3.09265	832.362	6.59098e-21	8.14988e-20
ABHD8	1.6934	5.01527	331.78	4.82359e-15	6.00289e-14			WARS	1.42092	8.01298	830.97	6.72817e-21	8.31e-20
RNF144A	1.68166	5.19825	331.679	4.83934e-15	6.01782e-14			BZW1	-0.954462	7.95316	830.943	6.73092e-21	8.31e-20
NBAS	0.673814	5.59316	331.653	4.84341e-15	6.01822e-14			DNAJC11	-0.728519	7.02734	830.489	6.77634e-21	8.35958e-20
FAM24B	5.67116	-0.555175	331.477	4.8708e-15	6.04756e-14			ABCD1	-0.961205	5.86093	830.327	6.79259e-21	8.37315e-20
MAGED4	1.52979	5.82959	331.432	4.87784e-15	6.05162e-14			ANAPC7	-0.995226	5.84343	830.027	6.82289e-21	8.40398e-20
MLF1	1.2052	2.89125	331.155	4.92149e-15	6.10105e-14			GAS5	1.73343	7.46202	829.196	6.90752e-21	8.50164e-20
RAI14	1.01788	7.09948	329.981	5.11129e-15	6.33144e-14			TRAF4	-0.961032	6.93144	829.085	6.91892e-21	8.5091e-20
UBE2K	-1.07914	6.30619	329.566	5.18033e-15	6.412e-14			LTBP3	1.49945	7.45883	828.903	6.93768e-21	8.52557e-20
FAM84A	7.27439	0.627081	329.519	5.18813e-15	6.4167e-14			STARD7	-0.791548	7.44925	828.816	6.94666e-21	8.53003e-20
MBP	3.19738	2.21567	329.131	5.25362e-15	6.4927e-14			MAP7D2	4.49076	0.849795	827.921	7.03971e-21	8.63762e-20
LAPTM4A	0.755639	6.6014	329.066	5.26474e-15	6.50143e-14			NDNF	2.01471	4.39977	827.074	7.12888e-21	8.74029e-20
RBM4	-0.538933	7.57152	328.788	5.31228e-15	6.55508e-14			MTUS2	4.09765	1.0919	826.564	7.18328e-21	8.80021e-20
MYO18A	-1.17275	4.84536	328.592	5.34615e-15	6.59181e-14			HIRIP3	-1.26925	5.46466	826.382	7.20272e-21	8.81724e-20
RANBP10	0.614174	5.5155	328.538	5.35554e-15	6.5959e-14			LHPP	1.57231	4.0899	825.925	7.25193e-21	8.87065e-20
CLMP	1.28225	5.02001	328.525	5.3577e-15	6.5959e-14			WDHD1	-1.21188	5.28724	825.831	7.2622e-21	8.87639e-20
SHARPIN	-1.25967	4.84912	328.398	5.37991e-15	6.61815e-14			B2M	1.0333	6.92102	825.676	7.27899e-21	8.89009e-20
NELFB	-0.802606	7.02768	328.13	5.42677e-15	6.67068e-14			PGAM5	-0.848429	6.84248	825.365	7.31278e-21	8.92451e-20
PFAS	-0.698092	7.70636	328.085	5.4347e-15	6.67531e-14			WWP2	-0.780525	6.12789	824.412	7.41747e-21	9.04533e-20
PLEKHJ1	-0.95642	6.52268	327.96	5.45692e-15	6.69747e-14			SPATA20	1.73527	6.26214	823.087	7.56581e-21	9.21916e-20
SNAPC4	-1.11665	5.9136	327.913	5.46514e-15	6.70243e-14			ACTB	-1.15775	11.9089	822.575	7.62397e-21	9.28293e-20
AFF3	2.91029	4.04256	327.795	5.48613e-15	6.72303e-14			THRA	0.979818	6.34499	822.433	7.64025e-21	9.29564e-20
SP6	4.15007	0.254459	327.181	5.59683e-15	6.85344e-14			HTR2B	6.06893	2.38997	821.959	7.69462e-21	9.35464e-20
FBN1	1.69194	5.66539	326.681	5.68862e-15	6.96053e-14			CKS2	-1.9252	5.84914	821.825	7.71007e-21	9.36627e-20
RP11-20I23.13	-2.33862	2.02123	326.262	5.76681e-15	7.05081e-14			CEP85	-0.761057	5.29246	821.168	7.78634e-21	9.4517e-20
ASIC1	-1.38928	3.37734	325.81	5.85266e-15	7.15033e-14			SFRP1	1.30012	7.13498	820.587	7.85446e-21	9.52712e-20
GEMIN8	-1.80664	3.08462	325.723	5.86926e-15	7.16514e-14			CYFIP2	-0.75105	6.51057	820.326	7.88529e-21	9.55723e-20
LPPR2	-0.92059	4.1929	325.458	5.92023e-15	7.22187e-14			RILPL1	0.955878	5.20553	820.198	7.90043e-21	9.5683e-20
TTTY15	-8.51042	2.07899	325.148	5.98068e-15	7.29006e-14			RRAS	2.16467	3.76144	820	7.92392e-21	9.58212e-20
RTN4R	1.32451	4.61351	324.875	6.03431e-15	7.34984e-14			E2F8	-2.3113	3.82879	819.969	7.92764e-21	9.58212e-20
MRPS21	-1.09551	5.92608	324.734	6.06223e-15	7.37824e-14			UNC13A	-2.52267	2.41303	819.95	7.92991e-21	9.58212e-20
BCAR3	0.742098	4.46842	324.382	6.13273e-15	7.45838e-14			RTN1	0.772062	5.9918	819.737	7.95526e-21	9.60547e-20
CPZ	1.00624	4.35272	324.328	6.14347e-15	7.46578e-14			CD24	-0.760251	8.10827	819.31	8.00648e-21	9.65998e-20
MAML3	-2.88153	2.30959	324.08	6.19379e-15	7.52123e-14			TBC1D30	4.11466	1.30954	818.77	8.07167e-21	9.73126e-20
CTSV	0.820512	6.75791	323.997	6.21065e-15	7.536e-14			HES1	1.94161	3.67657	818.076	8.15639e-21	9.82595e-20
DBF4	-0.706173	6.20738	323.839	6.24292e-15	7.566e-14			PRR36	-1.52442	6.94732	817.74	8.19774e-21	9.8683e-20
URB1	-1.12041	6.39015	323.83	6.24482e-15	7.566e-14			PCNA	-1.25791	7.14662	817.055	8.28265e-21	9.95497e-20
NRSN2	-1.4223	5.29227	323.7	6.27144e-15	7.59252e-14			ANKRD44	1.6285	4.76811	817.017	8.28742e-21	9.95497e-20
SCAF4	-0.506095	6.94874	323.487	6.31555e-15	7.64015e-14			ZNF232	-1.13841	4.4565	817.008	8.28851e-21	9.95497e-20
PRAC1	-5.86993	0.476585	323.458	6.32166e-15	7.64177e-14			TWIST2	-7.72351	1.00126	816.06	8.40784e-21	1.00907e-19
MKRN3	9.07677	0.635852	1276.77	6.33472e-15	7.64835e-14			LIMD2	-1.30247	7.12432	815.981	8.41787e-21	1.00951e-19
UBE2E3	0.807223	6.03802	323.386	6.33665e-15	7.64835e-14			P2RY6	-5.09185	1.51421	814.46	8.61341e-21	1.03218e-19
NDUFA6	0.886473	6.2763	323.148	6.38644e-15	7.70265e-14			TRIM71	-3.57941	2.13181	814.395	8.62187e-21	1.03242e-19
CS	-0.48657	8.22901	322.643	6.4935e-15	7.82589e-14			RAPGEF5	-1.20135	5.7084	812.575	8.86248e-21	1.06042e-19
FAM150A	4.08265	-0.0615519	322.205	6.588e-15	7.93177e-14			MAFIP	1.73555	3.96452	812.526	8.869e-21	1.06042e-19
ISG20L2	-0.852008	6.48686	322.19	6.59125e-15	7.93177e-14			DLC1	1.36174	4.26655	812.34	8.89404e-21	1.06261e-19
RHBDF2	0.933872	4.1769	322.167	6.59626e-15	7.93184e-14			SOX4	1.05953	8.76421	811.965	8.94475e-21	1.06787e-19
LINC01021	3.24394	1.67304	322.089	6.61339e-15	7.94648e-14			CEBPZ	-0.856105	7.1053	811.837	8.96203e-21	1.06913e-19
ANKRD54	-1.07223	4.15476	322.029	6.62651e-15	7.95628e-14			MAML2	1.80165	3.35286	811.323	9.0322e-21	1.07669e-19
OBSL1	0.753516	7.67764	321.7	6.69885e-15	8.03712e-14			AGA	1.2404	3.93737	810.747	9.11147e-21	1.08533e-19
NLRP7	-5.739	0.447721	321.565	6.72886e-15	8.06709e-14			SAFB2	-0.876629	7.16582	810.636	9.12685e-21	1.08635e-19
RSAD1	-1.11108	4.3722	321.438	6.7572e-15	8.095e-14			LSM3	-1.33402	5.27143	809.917	9.22704e-21	1.09745e-19
PUS3	-0.998951	3.8939	320.398	6.99411e-15	8.37256e-14			RGL2	0.974403	5.7463	809.449	9.29284e-21	1.10445e-19
VDAC1	-0.656689	7.66465	320.076	7.06933e-15	8.45519e-14			PLS3	1.20171	5.77074	808.884	9.37301e-21	1.11315e-19
CARKD	-0.636462	5.55442	320.057	7.07369e-15	8.45519e-14			EBNA1BP2	-1.17731	7.41482	808.126	9.48178e-21	1.12523e-19
FAM46A	3.30134	1.14829	319.849	7.12275e-15	8.5075e-14			CCDC113	1.55688	4.21691	807.804	9.5284e-21	1.12922e-19
TRAF6	1.08427	4.10877	319.5	7.2059e-15	8.6004e-14			GPX8	-1.51848	3.85169	807.795	9.52963e-21	1.12922e-19
NPRL3	-0.779109	6.2206	319.443	7.21951e-15	8.61023e-14			PCMT1	-0.897926	5.41898	807.586	9.56009e-21	1.13167e-19
RAB9A	-0.898895	3.93167	319.417	7.22587e-15	8.61141e-14			NOL3	1.25637	4.64294	807.555	9.56451e-21	1.13167e-19
ZMYM3	-0.786255	7.6665	319.193	7.27996e-15	8.66943e-14			MFAP4	1.2454	8.78899	807.493	9.5736e-21	1.1319e-19
C1QTNF1	3.76944	0.877467	319.024	7.32109e-15	8.71193e-14			CAMK2D	1.11199	5.65768	807.133	9.62629e-21	1.13729e-19
KLHL26	1.77582	2.641	318.665	7.40918e-15	8.80603e-14			CREBL2	1.05743	4.83599	806.627	9.70084e-21	1.14525e-19
TSSC1	0.816543	4.68216	318.657	7.41115e-15	8.80603e-14			BAI1	-1.62819	3.45182	806.333	9.74439e-21	1.14923e-19
HEPH	3.91623	4.60048	318.424	7.46899e-15	8.86818e-14			ABHD2	1.47703	7.53412	806.302	9.74907e-21	1.14923e-19
ATP1B3	-0.502112	6.89818	318.341	7.48965e-15	8.88613e-14			CELF5	2.75607	2.61362	803.756	1.01357e-20	1.19393e-19
ARPC1B	1.12113	5.84636	318.055	7.56164e-15	8.9649e-14			IPO5	-0.811253	7.98083	801.977	1.04159e-20	1.22602e-19
ACADL	-6.97127	-0.523798	317.682	7.65643e-15	9.07058e-14			TCEB3	-0.852869	6.74802	801.234	1.05352e-20	1.23915e-19
TOMM5	-0.695631	5.88939	317.6	7.67757e-15	9.08412e-14			RIN2	2.95284	2.34089	800.634	1.06326e-20	1.24969e-19
C16orf70	0.635902	5.30333	317.574	7.68409e-15	9.08412e-14			PRIM1	-1.49633	4.39537	800.349	1.06794e-20	1.25426e-19
SPATA5L1	-0.770967	3.94659	317.571	7.68486e-15	9.08412e-14			ARID5B	1.43455	5.41517	800.007	1.07356e-20	1.25993e-19
KIF21B	1.73472	4.17531	317.438	7.71921e-15	9.11799e-14			DDX1	-0.837802	7.33161	799.81	1.07682e-20	1.26209e-19
RP11-171I2.2	6.3183	-0.480067	317.347	7.74269e-15	9.13899e-14			NID1	1.66552	8.22309	799.8	1.07699e-20	1.26209e-19
TUBA4A	-2.62706	1.04201	316.828	7.87869e-15	9.29268e-14			SIDT2	0.895614	5.1642	799.353	1.08441e-20	1.26985e-19
DOK1	1.21388	4.28834	316.792	7.88813e-15	9.29698e-14			MTA2	-0.731549	7.66187	799.172	1.08745e-20	1.27248e-19
SCRN1	1.01062	7.7642	316.588	7.94237e-15	9.35402e-14			ZNF703	-3.24543	1.6971	798.056	1.10629e-20	1.29357e-19
HAGHL	-2.07326	3.43768	316.415	7.98862e-15	9.40158e-14			SSPO	3.65223	2.79574	797.914	1.10872e-20	1.29546e-19
L3MBTL1	1.21543	3.48694	316.378	7.99832e-15	9.4061e-14			TK1	-1.65259	6.19587	797.778	1.11104e-20	1.29722e-19
GPC4	1.55539	7.827	316.018	8.09578e-15	9.51373e-14			RPP30	-1.18895	4.34669	797.543	1.11507e-20	1.30097e-19
TBRG1	0.695246	4.84857	315.846	8.14276e-15	9.56193e-14			KCNC4	1.7545	3.96543	797.274	1.11972e-20	1.30543e-19
MRPS26	-0.85788	6.88858	315.515	8.23402e-15	9.65763e-14			MFI2	1.70948	5.29857	796.628	1.13093e-20	1.31754e-19
CASP6	1.18975	3.42007	315.502	8.23737e-15	9.65763e-14			FAM69A	1.47396	4.13087	796.315	1.13641e-20	1.32295e-19
ERLEC1	0.826841	4.77433	315.485	8.24234e-15	9.65763e-14			DIAPH1	-0.841881	7.3909	795.792	1.14562e-20	1.33271e-19
LPP	1.40403	6.02419	315.35	8.2797e-15	9.69433e-14			NR1D1	1.42661	4.12403	795.629	1.1485e-20	1.33508e-19
LINC00622	2.67046	1.86985	315.266	8.30324e-15	9.71231e-14			ARHGAP11B	-1.7548	4.17547	795.17	1.15669e-20	1.34362e-19
RPL36A	-0.997427	8.97449	315.252	8.30718e-15	9.71231e-14			SDHA	-0.768242	6.63852	794.58	1.1673e-20	1.35415e-19
CDK2AP2	-1.4361	5.51132	315.074	8.35717e-15	9.76364e-14			TCHP	-0.847698	5.33999	794.571	1.16746e-20	1.35415e-19
RAP2B	0.800878	6.11848	314.909	8.40361e-15	9.80157e-14			PARPBP	-1.615	3.96225	794.083	1.17631e-20	1.36342e-19
KIF24	-1.28916	3.94789	314.907	8.40436e-15	9.80157e-14			ADCY6	0.901556	6.51844	792.87	1.19863e-20	1.38828e-19
ZSCAN12	1.38557	4.23708	314.894	8.40799e-15	9.80157e-14			RP11-359E10.1	2.67974	2.57747	792.24	1.2104e-20	1.40089e-19
MAP1LC3B	-0.568465	6.33582	314.817	8.42993e-15	9.82001e-14			SHROOM2	-3.54031	1.24152	792.169	1.21173e-20	1.40141e-19
RAB3B	1.28352	6.71867	314.715	8.45893e-15	9.84663e-14			CDKN3	-2.15334	3.7041	791.161	1.23084e-20	1.42249e-19
CMSS1	-0.917943	5.41705	314.438	8.53838e-15	9.9319e-14			PIK3R3	-1.20072	5.71894	791.034	1.23328e-20	1.42426e-19
UHRF1	-0.873123	7.77382	314.387	8.55298e-15	9.94168e-14			RNASEH2B	-0.989074	5.0598	787.385	1.30541e-20	1.50648e-19
PADI2	2.84361	1.43628	314.271	8.58657e-15	9.97349e-14			LRRN4	-6.64892	1.32426	786.847	1.31642e-20	1.51808e-19
CH507-528H12.1	-5.29767	6.29817	313.677	8.7608e-15	1.01685e-13			TRMT6	-0.883218	5.90257	785.91	1.33586e-20	1.53938e-19
ZDHHC7	-0.548521	6.60098	313.622	8.77721e-15	1.01802e-13			EFR3A	-1.39734	5.91921	784.787	1.35955e-20	1.56554e-19
ERH	-0.57495	6.65586	313.586	8.78793e-15	1.01852e-13			BZRAP1	2.54589	2.90975	784.634	1.36279e-20	1.56814e-19
ISG20	3.09265	0.816063	313.468	8.82314e-15	1.02187e-13			BLVRB	2.03954	3.80922	784.059	1.37512e-20	1.58119e-19
FUCA2	0.696184	6.42089	312.793	9.02736e-15	1.04476e-13			GTF3C2	-0.662616	7.6724	782.494	1.40932e-20	1.61935e-19
TCF7L1	0.960647	8.11051	312.686	9.06027e-15	1.04728e-13			CTHRC1	3.89958	2.26255	782.305	1.41351e-20	1.62299e-19
CADM2	3.06092	2.37654	312.671	9.06482e-15	1.04728e-13			IL17RD	1.42266	6.67328	782.145	1.41708e-20	1.62591e-19
FRMD5	2.59889	1.19899	312.658	9.06868e-15	1.04728e-13			GAREM	1.39265	6.03995	781.455	1.43252e-20	1.64244e-19
PDGFRL	1.869	2.18533	311.765	9.34835e-15	1.0788e-13			CNNM1	-1.7538	3.33274	780.952	1.4439e-20	1.6543e-19
ITM2B	0.969508	7.91141	311.735	9.35778e-15	1.07911e-13			GTF3C5	-0.845278	6.4579	780.094	1.46353e-20	1.67559e-19
SPCS1	-0.582411	6.38973	311.607	9.39869e-15	1.08305e-13			DPH2	-0.8233	6.7022	779.437	1.47877e-20	1.69181e-19
ATF3	1.35596	4.61068	311.583	9.40658e-15	1.08318e-13			TMTC1	1.91753	3.71944	779.251	1.48312e-20	1.69557e-19
MEDAG	2.70762	2.36951	311.534	9.42222e-15	1.08418e-13			CABLES2	-0.978077	5.04357	779.078	1.48718e-20	1.69899e-19
CDCA5	-0.614621	6.97978	311.513	9.42887e-15	1.08418e-13			LRR1	-1.76707	3.8955	778.995	1.48911e-20	1.69952e-19
NDUFA5	-0.924065	5.32316	311.09	9.56597e-15	1.09916e-13			SARS	1.11262	7.27414	778.967	1.48978e-20	1.69952e-19
ARFGAP1	-0.962619	6.97975	310.72	9.68756e-15	1.11233e-13			CORO1C	-0.735262	6.9762	778.823	1.49317e-20	1.70217e-19
FANCA	-0.739073	6.07512	310.606	9.7251e-15	1.11585e-13			PTGR1	2.35304	3.164	776.864	1.5401e-20	1.75441e-19
KAT5	-0.981436	5.50404	310.352	9.81006e-15	1.12479e-13			ADCY5	3.44709	1.91227	775.659	1.56975e-20	1.78691e-19
GPATCH4	-1.02794	6.67605	310.276	9.83565e-15	1.12692e-13			NCBP1	-0.750478	6.28548	775.476	1.5743e-20	1.79081e-19
CEBPB	-1.19382	5.38638	310.221	9.85413e-15	1.12823e-13			TAF5	-1.38653	4.14212	775.314	1.57835e-20	1.79336e-19
RPTOR	0.791513	6.47423	310.116	9.88963e-15	1.13148e-13			RFC4	-1.18123	5.15945	775.269	1.57948e-20	1.79336e-19
GABRA3	4.61281	0.722049	309.643	1.0051e-14	1.14913e-13			MR1	2.87784	1.86144	775.251	1.57992e-20	1.79336e-19
ZNF276	-1.11655	4.09251	309.282	1.01759e-14	1.16258e-13			RECQL4	-1.36119	6.26751	774.855	1.58987e-20	1.80337e-19
CCNB2	-1.03901	6.96222	309.233	1.01932e-14	1.16372e-13			PSPC1	-0.776351	5.57516	774.616	1.59592e-20	1.80894e-19
MINA	-1.00031	5.41371	308.611	1.04132e-14	1.188e-13			CEP72	-1.58013	3.55192	773.9	1.61417e-20	1.82832e-19
RP5-1136G13.2	-2.00798	1.81444	308.374	1.04985e-14	1.19687e-13			SMARCD1	-0.684988	7.48969	773	1.63741e-20	1.85332e-19
DGAT1	-1.21425	4.05465	308.02	1.0627e-14	1.21066e-13			TK2	0.969917	4.33851	772.746	1.64403e-20	1.85949e-19
TP53RK	-0.74636	4.95937	307.948	1.06535e-14	1.21282e-13			IMPACT	1.39746	4.84093	772.215	1.65798e-20	1.87394e-19
NDUFAF3	-0.845483	4.7282	307.792	1.07109e-14	1.21849e-13			CHAC1	1.97313	3.65838	771.919	1.6658e-20	1.88145e-19
EIF3L	-0.668962	8.34089	307.666	1.07574e-14	1.22291e-13			PDSS1	-1.26382	3.90856	771.412	1.67931e-20	1.89535e-19
TIMP2	0.870102	6.0142	307.629	1.07712e-14	1.22361e-13			NPPC	-12.3009	3.80428	3493.65	1.6997e-20	1.91701e-19
NETO1	8.50932	0.89365	307.548	1.08013e-14	1.22617e-13			TNS1	1.42114	7.24693	770.459	1.70498e-20	1.92161e-19
S1PR1	3.35604	1.4173	307.424	1.08475e-14	1.23053e-13			AACS	-0.950553	4.77623	770.33	1.70849e-20	1.92419e-19
ENTHD2	1.13688	4.47002	306.96	1.10228e-14	1.24954e-13			FAXC	-1.1798	4.36528	769.806	1.72285e-20	1.93899e-19
RNF20	0.520289	6.60922	306.886	1.10509e-14	1.25184e-13			LMTK3	1.32375	3.72817	769.651	1.72712e-20	1.94243e-19
TIPIN	-1.11309	4.71815	306.847	1.10658e-14	1.25264e-13			GINS1	-1.46414	5.03033	769.528	1.73049e-20	1.94484e-19
CNTLN	-1.33245	3.67475	306.39	1.12421e-14	1.2717e-13			BCR	-0.769408	6.96923	769.205	1.73946e-20	1.95355e-19
KLHDC7A	1.35228	3.63684	306.186	1.13216e-14	1.27978e-13			PBXIP1	1.46877	6.27622	769.016	1.7447e-20	1.95805e-19
UBE2O	0.607079	7.39214	305.541	1.15775e-14	1.30779e-13			NCAPH2	-1.01716	5.94849	768.721	1.75296e-20	1.96593e-19
CDH24	1.25404	4.20008	305.432	1.16214e-14	1.31183e-13			ARMC6	-1.01182	5.86135	768.582	1.75686e-20	1.96892e-19
DERA	0.829883	6.1586	305.203	1.17142e-14	1.32137e-13			ATP2B3	-1.73813	3.65263	767.187	1.79648e-20	2.01191e-19
MASTL	1.00928	6.583	304.504	1.20026e-14	1.35295e-13			PLEKHG3	-1.02287	5.36889	766.991	1.80215e-20	2.01683e-19
ABCF2	-0.731655	6.75977	304.34	1.2071e-14	1.3597e-13			EFNB1	1.00039	4.75464	766.807	1.80745e-20	2.02135e-19
EXOC3L1	2.34569	1.73011	304.137	1.21566e-14	1.36839e-13			GPR155	1.40704	4.00048	766.757	1.8089e-20	2.02155e-19
BCKDHB	1.27346	3.83488	303.972	1.22269e-14	1.375e-13			NBR1	0.894444	6.45085	766.549	1.81494e-20	2.02687e-19
DPY19L2	-1.7796	2.12292	303.959	1.22325e-14	1.375e-13			KCNJ8	-1.37442	4.57478	766.447	1.81792e-20	2.0287e-19
PDLIM1	0.946094	5.99502	303.864	1.22728e-14	1.37856e-13			DUSP7	-1.05791	5.44128	766.377	1.81995e-20	2.0287e-19
ZNF318	0.953557	6.02759	303.733	1.2329e-14	1.3839e-13			CDKN1C	-1.62377	4.51305	766.362	1.8204e-20	2.0287e-19
KCNJ14	1.97779	2.10567	303.073	1.26165e-14	1.41518e-13			POLQ	-1.85968	4.69105	766.292	1.82243e-20	2.02954e-19
PYGO1	-2.34205	3.0478	302.937	1.26768e-14	1.42095e-13			HNRNPU	-0.720625	10.0114	765.965	1.832e-20	2.03878e-19
PLTP	-1.08196	6.00485	302.583	1.28347e-14	1.43764e-13			PIGW	-1.21489	4.54156	765.508	1.8455e-20	2.05236e-19
TRIM24	-0.857882	7.13057	302.362	1.29342e-14	1.44778e-13			RRP36	-0.973827	6.12611	765.447	1.8473e-20	2.05292e-19
AIFM2	-1.67775	3.95349	301.909	1.31414e-14	1.46971e-13			TRAP1	-0.853595	7.6686	763.819	1.89625e-20	2.10585e-19
NMRAL1	0.950551	5.80674	301.894	1.31484e-14	1.46971e-13			REXO1	-0.768888	6.68439	762.517	1.93639e-20	2.14893e-19
PDP1	1.69156	4.37636	301.634	1.32687e-14	1.48211e-13			LMX1B	-2.00395	2.44715	762.313	1.94275e-20	2.15418e-19
ERVH48-1	-2.63955	4.68572	301.595	1.3287e-14	1.48313e-13			ANP32A	-0.884778	7.74344	762.279	1.94382e-20	2.15418e-19
MSMO1	2.02394	7.10514	301.527	1.33189e-14	1.48565e-13			TOX2	-1.49454	4.51313	761.842	1.95755e-20	2.16751e-19
PCIF1	0.865808	5.03987	301.435	1.33618e-14	1.4894e-13			CRABP1	-1.36893	6.88094	761.81	1.95858e-20	2.16751e-19
HADHA	0.501113	7.38414	301.088	1.3526e-14	1.50666e-13			EIF4G1	-0.820132	9.99412	761.524	1.96763e-20	2.17602e-19
FH	-0.585025	6.27628	301.046	1.35458e-14	1.50782e-13			SOCS2-AS1	1.49874	3.43878	760.546	1.99891e-20	2.20908e-19
ANKS6	0.623559	7.07362	300.894	1.36185e-14	1.51486e-13			ARL4A	-1.41193	3.55861	760.425	2.00282e-20	2.21186e-19
PRRC2A	0.660457	10.102	300.837	1.36459e-14	1.51607e-13			ULK2	1.01664	5.42231	759.002	2.04944e-20	2.26177e-19
FAM49A	2.88668	2.24955	300.832	1.36484e-14	1.51607e-13			PRSS12	1.19576	9.67903	756.658	2.12874e-20	2.34766e-19
OGFRL1	1.8398	5.4105	300.751	1.36872e-14	1.51934e-13			FAM72A	-2.40554	3.89004	756.242	2.14319e-20	2.36196e-19
PARD6A	1.33525	2.21221	300.704	1.37101e-14	1.52082e-13			RAVER1	-0.842828	7.73674	756.046	2.15e-20	2.36782e-19
NIT2	-1.0648	4.3802	300.647	1.37376e-14	1.52282e-13			BRCA2	-1.70043	5.25493	754.981	2.18753e-20	2.40749e-19
ITIH5	3.18265	3.26593	300.496	1.38105e-14	1.52985e-13			GPAM	-1.35906	5.64715	754.263	2.21325e-20	2.43412e-19
RASGRF2	-3.8679	1.603	300.355	1.38797e-14	1.53645e-13			ANXA8L1	4.45491	1.85945	753.764	2.2313e-20	2.45228e-19
CCNL1	-0.791726	5.27616	300.272	1.39199e-14	1.53984e-13			PCDHGC4	-2.87711	2.86714	752.816	2.26602e-20	2.48871e-19
TIMM13	-1.04786	7.14647	300.126	1.39919e-14	1.54673e-13			SH3RF1	1.35881	5.21647	752.44	2.27998e-20	2.50232e-19
BUB3	-0.468925	6.38319	300.013	1.40481e-14	1.55187e-13			E2F2	-1.37091	5.70378	751.814	2.30341e-20	2.52629e-19
C7orf55-LUC7L2	-0.706615	6.3038	299.587	1.42607e-14	1.57382e-13			CDH2	1.33818	8.64071	751.432	2.31779e-20	2.54031e-19
AFAP1L1	2.68762	0.966506	299.576	1.42664e-14	1.57382e-13			SRGAP2	-1.04744	6.21021	750.92	2.33726e-20	2.55989e-19
MRPS16	-0.661508	6.65359	299.215	1.44498e-14	1.59296e-13			DDX24	-0.620284	7.28528	750.875	2.33898e-20	2.56001e-19
AOC2	1.98217	2.22741	299.18	1.44674e-14	1.5938e-13			RAN	-1.16719	8.55227	750.629	2.34844e-20	2.56859e-19
NAT8L	-1.46063	6.20142	299.149	1.44832e-14	1.59391e-13			GREM2	2.05081	3.99896	750.405	2.35703e-20	2.57623e-19
ENSA	-0.84168	7.54485	299.139	1.44883e-14	1.59391e-13			LINC01278	1.25008	4.86939	750.309	2.36074e-20	2.57851e-19
TGIF1	0.844968	6.68968	299.059	1.45295e-14	1.59735e-13			PHLDB2	-1.88	3.31069	749.752	2.38234e-20	2.59893e-19
KLHL9	-1.29887	4.26883	299.027	1.45461e-14	1.59808e-13			CCL2	7.78202	0.810238	749.743	2.38271e-20	2.59893e-19
ACTR3B	-1.01428	5.23837	298.676	1.4728e-14	1.61696e-13			SRC	-0.653226	6.9031	749.51	2.39184e-20	2.6071e-19
SMU1	-0.544633	6.6133	298.172	1.49937e-14	1.645e-13			DCLK1	1.72422	6.4753	748.485	2.43234e-20	2.64944e-19
SVOPL	-5.271	-0.518357	298.01	1.50802e-14	1.65336e-13			ABCC3	3.96083	5.05444	747.845	2.45799e-20	2.67554e-19
GTDC1	0.944305	3.76666	297.954	1.51099e-14	1.65547e-13			DPP9	-0.735343	6.94364	747.034	2.49097e-20	2.70959e-19
C1S	2.40539	4.30096	297.28	1.54762e-14	1.69446e-13			PKD2	1.17364	5.57733	746.347	2.51924e-20	2.73847e-19
UBE2D3	0.612411	7.96512	297.04	1.5609e-14	1.70783e-13			NOP2	-0.908327	6.67623	746.159	2.52703e-20	2.74506e-19
LRRC58	-1.1856	6.0232	296.578	1.58684e-14	1.73502e-13			GUCY1A3	1.6214	4.69753	746.027	2.53252e-20	2.74915e-19
RNF168	0.78677	5.9881	296.346	1.60001e-14	1.74823e-13			RAB8A	-0.968969	6.02776	741.887	2.71152e-20	2.94145e-19
APH1A	-0.581739	6.28628	296.28	1.60377e-14	1.7509e-13			FGL1	-6.25159	1.36303	741.43	2.73208e-20	2.96173e-19
ORC4	0.513399	5.89034	296.265	1.60464e-14	1.7509e-13			TMEM106B	1.37945	5.67353	741.354	2.73555e-20	2.96348e-19
MAEA	-0.593887	6.59123	296.157	1.61089e-14	1.75652e-13			VCP	-0.731071	8.62036	740.575	2.77104e-20	2.99989e-19
FAM131A	0.753986	4.34288	295.733	1.63546e-14	1.78211e-13			PPM1G	-0.930113	9.01155	740.27	2.78511e-20	3.01307e-19
RSL24D1	-1.03604	6.40118	295.654	1.64009e-14	1.78532e-13			FH	-1.03442	6.32537	739.392	2.82593e-20	3.05515e-19
PAQR4	-1.42997	5.43528	295.644	1.64064e-14	1.78532e-13			SERINC1	1.03868	6.71964	739.12	2.83873e-20	3.06691e-19
SOCS1	1.59768	4.77874	295.566	1.64528e-14	1.78915e-13			TMPO-AS1	-2.17865	2.79938	738.52	2.86715e-20	3.09551e-19
NOP56	-0.911918	8.51489	295.404	1.65479e-14	1.79828e-13			FBXO5	-1.44258	4.96752	738.286	2.87831e-20	3.10545e-19
FAM53A	-2.40229	1.25118	295.14	1.67052e-14	1.81414e-13			SMC3	-0.755335	7.05697	737.945	2.89465e-20	3.12097e-19
DPP10-AS1	3.91096	1.44048	295.081	1.6741e-14	1.8168e-13			PRMT5	-0.760754	6.85537	737.862	2.89866e-20	3.12318e-19
BNIP3	-0.802077	4.71741	294.523	1.70791e-14	1.85221e-13			USP16	-1.07016	5.47047	737.449	2.91864e-20	3.14258e-19
MAF1	-1.00058	6.95241	294.505	1.70903e-14	1.85221e-13			MOAP1	0.97951	5.15694	737.142	2.93357e-20	3.15651e-19
LRP5	-0.485696	6.60413	294.242	1.72521e-14	1.86847e-13			NAA50	-0.974006	6.90965	736.284	2.97578e-20	3.19795e-19
PDE4A	-1.93163	3.73026	294.099	1.7341e-14	1.87684e-13			NR2F1	1.23897	5.68388	736.278	2.97609e-20	3.19795e-19
ENHO	1.79069	4.00979	293.928	1.74483e-14	1.88611e-13			RGS5	1.01998	12.122	735.596	3.01013e-20	3.23233e-19
ANPEP	-3.70082	-0.203846	293.925	1.74502e-14	1.88611e-13			SNED1	2.64429	3.13423	734.609	3.06012e-20	3.2838e-19
CLK2	-0.933125	5.6706	293.851	1.74967e-14	1.88986e-13			PABPC4	-0.708856	8.07566	733.725	3.10567e-20	3.33043e-19
SENP3	-0.495931	6.93551	293.775	1.75445e-14	1.89374e-13			SCLY	-0.896668	5.887	733.568	3.11381e-20	3.33692e-19
SEC62	0.540355	6.29656	293.747	1.75619e-14	1.89435e-13			PLXNB3	1.92998	3.99338	733.52	3.11632e-20	3.33736e-19
STX10	-1.02762	4.50606	293.633	1.76343e-14	1.90088e-13			HPCAL1	1.15637	7.02218	732.788	3.15468e-20	3.37617e-19
CNOT11	0.518464	5.97182	293.477	1.77337e-14	1.9103e-13			ANXA4	1.22693	4.72327	732.696	3.15954e-20	3.37909e-19
CDC25B	-0.631923	6.8913	293.266	1.78689e-14	1.92358e-13			C1R	2.03567	2.87038	732.609	3.16417e-20	3.38177e-19
DCAF16	-1.11556	5.39741	293.125	1.79603e-14	1.93212e-13			RP11-269G24.4	-3.43372	1.6431	732.289	3.18115e-20	3.39764e-19
CLDN4	-3.651	-0.704583	293.067	1.79979e-14	1.93446e-13			PSAT1	1.07249	6.78198	732.089	3.19184e-20	3.40677e-19
ECH1	1.40666	5.49875	293.054	1.80062e-14	1.93446e-13			GRB10	5.06509	1.6653	732.014	3.19583e-20	3.40874e-19
RPL4	-0.656914	11.3736	292.912	1.80989e-14	1.942e-13			ANKRD34A	1.24016	3.9557	730.802	3.26147e-20	3.47642e-19
NDUFAF1	-0.949072	3.40828	292.909	1.81006e-14	1.942e-13			FANCA	-1.192	5.48745	729.79	3.31739e-20	3.53366e-19
DDR2	2.61092	2.15718	292.38	1.84497e-14	1.97813e-13			ITFG1	0.912116	5.461	729.726	3.32096e-20	3.5351e-19
EBF4	3.17958	0.479744	292.275	1.85201e-14	1.98435e-13			SERPINH1	0.970282	7.92294	729.649	3.32524e-20	3.53729e-19
HEBP1	0.891152	5.22931	292.011	1.86974e-14	2.002e-13			SETD1B	-0.859363	6.31692	729.041	3.35938e-20	3.57122e-19
PIK3CA	1.08301	4.28358	291.963	1.87298e-14	2.00414e-13			CIT	-1.7065	5.46495	728.539	3.38791e-20	3.59915e-19
PPM1B	0.911341	6.50182	291.896	1.87756e-14	2.0077e-13			GATA3	0.834273	9.05342	727.084	3.47198e-20	3.686e-19
EGLN3	1.99109	5.29067	291.664	1.89337e-14	2.02325e-13			AREL1	0.915053	6.43443	726.154	3.52689e-20	3.7418e-19
PEX11B	-1.39409	2.23784	291.547	1.90145e-14	2.03053e-13			ARHGEF16	-4.48156	1.04904	725.504	3.56587e-20	3.78063e-19
YARS2	-0.706952	6.24862	291.453	1.90794e-14	2.03611e-13			FAM105A	-1.30989	3.9561	724.503	3.62671e-20	3.84257e-19
TRAPPC2	-1.03805	3.61008	291.317	1.91733e-14	2.04477e-13			RAD51C	-1.10551	4.95775	724.412	3.63229e-20	3.84592e-19
SMG9	-0.791912	5.36918	291.245	1.92239e-14	2.0488e-13			PSD3	1.56805	6.89212	724.161	3.64776e-20	3.85974e-19
GSS	0.791111	5.71204	291.112	1.9317e-14	2.05736e-13			HERPUD1	1.22023	5.05999	723.46	3.69136e-20	3.90327e-19
MRPS2	-0.818136	6.95145	291.04	1.93676e-14	2.06137e-13			EFNA1	1.82019	3.77063	723.238	3.70527e-20	3.91302e-19
PTK2	-0.663146	7.09091	290.842	1.95071e-14	2.07485e-13			NOP9	-0.721464	6.32847	723.234	3.70549e-20	3.91302e-19
ZNF525	1.07521	4.58076	290.754	1.95698e-14	2.07975e-13			BUB3	-0.810666	6.89706	723.16	3.71014e-20	3.91533e-19
ATP5F1	-0.66011	6.87543	290.74	1.95792e-14	2.07975e-13			TTLL12	-1.0019	6.62304	722.95	3.7234e-20	3.92672e-19
NLGN3	2.36469	3.08006	290.523	1.97347e-14	2.09488e-13			PDE7A	-1.08904	5.00646	722.604	3.74531e-20	3.94721e-19
QSOX1	0.697062	6.0728	290.444	1.97912e-14	2.09949e-13			REEP4	-1.23281	5.50797	722.219	3.76983e-20	3.97042e-19
ATP5G1	-1.34539	4.77265	290.405	1.98195e-14	2.1011e-13			CASC5	-2.23824	5.50809	722.061	3.77997e-20	3.97847e-19
MEIS2	-3.24973	2.58501	290.185	1.99784e-14	2.11654e-13			ING2	-1.45523	3.13973	721.397	3.82284e-20	4.02093e-19
ZC3H10	-1.13872	3.46064	290.113	2.00307e-14	2.11936e-13			KCNMB4	1.55126	3.65406	721.124	3.84066e-20	4.03701e-19
GAA	0.73163	6.90338	290.112	2.00314e-14	2.11936e-13			HDAC9	1.43984	7.36266	720.901	3.85526e-20	4.04967e-19
TTC38	0.703898	4.65805	289.999	2.01141e-14	2.12671e-13			EGR2	5.0951	0.810176	720.592	3.87552e-20	4.06827e-19
MAPK1IP1L	0.667368	7.51042	289.702	2.03333e-14	2.14847e-13			TPT1-AS1	1.79901	4.00641	719.637	3.93905e-20	4.13224e-19
PIP5K1B	2.93311	1.40499	289.571	2.04301e-14	2.15728e-13			CTNNAL1	-1.19535	4.95633	719.394	3.95539e-20	4.14665e-19
ARNT2	1.68771	3.10919	289.012	2.08516e-14	2.20033e-13			EIF4G2	-0.899648	10.2476	718.312	4.02908e-20	4.2185e-19
ITPR2	1.69878	7.01629	288.979	2.08768e-14	2.20154e-13			TBC1D31	-1.00374	4.38412	718.309	4.02923e-20	4.2185e-19
TC2N	4.62571	0.687383	288.889	2.09452e-14	2.20731e-13			ZNF286A	-0.890995	6.15834	718.264	4.03235e-20	4.21899e-19
GSE1	-0.936076	6.49867	288.871	2.09595e-14	2.20731e-13			SMTN	-1.12842	5.43756	718.076	4.04531e-20	4.22977e-19
TBX1	-2.06564	2.89532	288.853	2.09728e-14	2.20731e-13			FNBP1	0.780281	6.17395	717.223	4.10469e-20	4.28903e-19
STK32B	4.68033	0.79286	288.815	2.10025e-14	2.20899e-13			KHSRP	-0.722271	8.68765	717.098	4.11347e-20	4.29539e-19
PCSK5	1.60833	3.28829	288.593	2.11734e-14	2.22549e-13			CDO1	2.13612	2.42087	716.143	4.18119e-20	4.36251e-19
TNFRSF10B	1.15409	6.98153	288.542	2.12131e-14	2.22821e-13			IL32	3.35317	2.20907	716.115	4.18322e-20	4.36251e-19
CCDC160	-1.66301	1.62344	288.385	2.13356e-14	2.23961e-13			ICAM2	-3.54025	1.962	715.919	4.19725e-20	4.37427e-19
WRB	-1.10517	4.04988	288.28	2.14178e-14	2.24677e-13			U2AF1	-0.879328	6.83133	715.593	4.22075e-20	4.39487e-19
RASSF4	-1.45218	2.73266	288.195	2.14839e-14	2.25223e-13			DIAPH3	-1.84609	4.85517	715.568	4.22254e-20	4.39487e-19
SRR	1.23083	2.45472	288.055	2.1595e-14	2.26239e-13			MAGI2-AS3	0.888993	6.40245	715.176	4.25101e-20	4.42161e-19
BICD1	-0.963733	6.16062	288.024	2.16194e-14	2.26347e-13			TMEM216	1.69172	3.19389	714.865	4.27374e-20	4.44234e-19
POLR1E	-1.20781	5.28798	287.694	2.18821e-14	2.28948e-13			MTMR3	0.739223	5.76503	714.788	4.27936e-20	4.44529e-19
BAIAP3	1.77424	2.56035	287.556	2.19938e-14	2.29966e-13			TOE1	-1.18967	4.30915	713.517	4.37371e-20	4.54033e-19
HEXDC	1.30143	3.90956	287.438	2.20887e-14	2.30809e-13			CD302	2.06268	3.4616	712.917	4.41904e-20	4.58439e-19
LRRN3	5.02988	2.24817	287.42	2.21038e-14	2.30815e-13			GABARAPL1	1.87268	3.2389	712.396	4.45885e-20	4.62268e-19
PHYH	1.0327	4.13667	287.288	2.22108e-14	2.31782e-13			ZNF850	-1.10364	4.78753	712.348	4.46253e-20	4.62348e-19
KLHL29	1.40605	3.27405	286.96	2.24807e-14	2.34368e-13			TACO1	-1.07747	5.46829	712.032	4.48687e-20	4.64568e-19
ZNF7	-1.00951	4.8748	286.951	2.24879e-14	2.34368e-13			TRPM4	1.70788	3.96425	711.524	4.52623e-20	4.68338e-19
SUV420H1	-0.727439	5.4797	286.827	2.2591e-14	2.35268e-13			MRPL9	-0.901663	6.55244	711.41	4.53517e-20	4.68958e-19
LRRTM4	1.66247	3.04445	286.812	2.26036e-14	2.35268e-13			PALM3	-1.94007	4.13921	710.62	4.59728e-20	4.75072e-19
ERGIC2	-0.76298	5.60551	286.683	2.27111e-14	2.36234e-13			FAP	6.337	1.14136	709.886	4.65591e-20	4.80819e-19
MFSD9	1.45314	3.54293	286.172	2.31423e-14	2.40563e-13			CEP78	-1.19881	5.84547	709.615	4.67775e-20	4.8264e-19
OTUD1	1.93358	3.3955	285.931	2.33493e-14	2.42557e-13			BCL7A	-0.687478	6.50123	709.592	4.67961e-20	4.8264e-19
TP53	0.58459	6.93298	285.744	2.35105e-14	2.44074e-13			CHRNA9	4.09761	1.50759	708.998	4.72785e-20	4.87299e-19
CRIM1	1.38949	5.47963	285.67	2.35751e-14	2.44586e-13			MYOF	3.85946	1.68358	708.188	4.79449e-20	4.93848e-19
HNRNPR	-0.607954	8.05847	285.354	2.38521e-14	2.473e-13			NUP85	-0.966385	6.02234	707.76	4.83017e-20	4.97201e-19
STXBP5L	2.58092	0.941073	285.274	2.39224e-14	2.47869e-13			RP11-443B20.1	-1.99	2.33839	707.273	4.87107e-20	5.01087e-19
TMSB10	1.43575	8.43205	285.237	2.39555e-14	2.48051e-13			SPON1	-2.99257	1.9449	706.196	4.96281e-20	5.10195e-19
N6AMT1	-0.880199	4.18887	285.147	2.40351e-14	2.48616e-13			TRMU	-1.40238	5.78922	705.74	5.00231e-20	5.13667e-19
NUDT14	1.84979	2.51009	285.14	2.40411e-14	2.48616e-13			SYT15	1.45966	3.36934	705.731	5.00304e-20	5.13667e-19
PIGA	-1.38206	3.24346	285.106	2.40713e-14	2.48768e-13			INADL	1.52779	4.14718	704.898	5.076e-20	5.20822e-19
FANCI	-0.470935	7.46723	285.071	2.41031e-14	2.48936e-13			PRPF40B	1.03789	5.12895	704.816	5.08319e-20	5.21224e-19
DPY30	0.736838	4.83873	284.993	2.41725e-14	2.49492e-13			SYT12	3.61741	1.65294	704.659	5.09708e-20	5.22311e-19
SPTBN1	0.758242	8.95149	284.795	2.43506e-14	2.51169e-13			C14orf169	-0.914333	5.26865	704.475	5.11346e-20	5.23652e-19
LEF1	-4.78206	0.808506	284.323	2.47804e-14	2.55438e-13			CS	-0.751948	8.01356	703.714	5.18157e-20	5.30087e-19
XKR4	2.14244	2.01358	284.265	2.48341e-14	2.55826e-13			MAGI2	1.59672	3.96186	703.699	5.18295e-20	5.30087e-19
BOK	1.56954	4.74469	284.245	2.48521e-14	2.55847e-13			ARHGAP31	1.10411	7.27689	703.315	5.21772e-20	5.333e-19
TUBB	0.505024	11.659	284.219	2.48759e-14	2.55928e-13			AATF	-0.994222	6.01303	702.907	5.25494e-20	5.36759e-19
PCDH18	4.57416	1.21322	284.019	2.50612e-14	2.57669e-13			FASTKD5	-0.849194	5.00009	702.732	5.27095e-20	5.38049e-19
FAM78B	3.15896	0.281261	283.918	2.5156e-14	2.58478e-13			PPARG	2.47238	1.55559	701.916	5.34647e-20	5.45408e-19
CSNK2B	0.857096	6.5426	283.882	2.51894e-14	2.58655e-13			TTBK1	-1.47128	4.30754	701.246	5.40939e-20	5.51356e-19
KIAA0226L	2.07075	1.97321	283.627	2.54293e-14	2.60951e-13			LURAP1L	-1.67781	3.27428	701.222	5.4117e-20	5.51356e-19
FLAD1	-0.856385	5.8519	283.442	2.56044e-14	2.62454e-13			NME1	-1.36771	7.89313	700.855	5.44652e-20	5.54549e-19
CTNNA2	3.79676	2.23665	283.438	2.56085e-14	2.62454e-13			TMED4	0.736219	7.06991	700.719	5.45949e-20	5.55514e-19
BTK	-3.22046	0.848005	283.417	2.56282e-14	2.62488e-13			CCDC137	-0.94197	6.98249	700.447	5.48545e-20	5.57798e-19
THBS3	-2.31208	2.71431	283.348	2.56941e-14	2.62995e-13			KCNK5	-2.61015	1.85366	700.323	5.49736e-20	5.58652e-19
NAGK	0.884262	4.84275	283.287	2.57529e-14	2.63429e-13			MCMBP	-0.796727	6.50734	698.595	5.66623e-20	5.75446e-19
RNF122	1.45483	3.74345	283.025	2.60056e-14	2.65844e-13			BRMS1	-1.30782	6.00747	698.498	5.67589e-20	5.76059e-19
BPGM	-1.09768	3.446	282.99	2.60395e-14	2.66021e-13			XRCC3	-0.962524	5.15833	698.349	5.69072e-20	5.77197e-19
GPI	-0.658697	8.4875	282.586	2.64345e-14	2.69653e-13			ATCAY	-2.15581	2.58965	698.165	5.70916e-20	5.78698e-19
DAZAP1	-0.575721	8.69683	282.578	2.64418e-14	2.69653e-13			CCDC109B	-1.68964	2.97605	697.47	5.77913e-20	5.85417e-19
COX5A	-0.764936	7.54205	282.575	2.64454e-14	2.69653e-13			SVIP	-1.19859	4.52846	697.255	5.80104e-20	5.87263e-19
HLA-A	3.01425	7.46086	282.515	2.65043e-14	2.70081e-13			PTP4A3	1.2189	3.91978	696.893	5.838e-20	5.90629e-19
CD101	1.99557	2.10966	282.281	2.67374e-14	2.72155e-13			OIP5-AS1	0.976734	7.03862	696.633	5.86477e-20	5.9282e-19
BTBD2	0.759058	7.93404	282.276	2.67418e-14	2.72155e-13			FGF7	2.84024	2.33872	696.61	5.86711e-20	5.9282e-19
PIGM	-1.15581	2.84002	282.136	2.68819e-14	2.73407e-13			ATG4D	-0.913601	5.10915	696.418	5.88699e-20	5.94452e-19
PRKAR1B	0.732837	6.40119	282.037	2.69818e-14	2.7425e-13			RANBP6	-1.00372	5.37085	695.505	5.98232e-20	6.03694e-19
ZMYND19	-0.933445	6.03485	281.268	2.77698e-14	2.8208e-13			EPHX2	1.34521	4.12324	695.314	6.00246e-20	6.05343e-19
SH2D2A	-1.77537	1.38357	281.106	2.79389e-14	2.83618e-13			CENPL	-1.58287	3.90638	694.583	6.0803e-20	6.12805e-19
CHCHD3	-0.633549	6.55423	281.063	2.79836e-14	2.83892e-13			ZNF217	-1.04428	5.7327	693.76	6.16916e-20	6.21367e-19
CCDC93	0.775757	5.40731	280.497	2.85841e-14	2.89801e-13			PRDX1	-1.18927	7.61716	693.363	6.21251e-20	6.25338e-19
APOBEC3C	1.02751	3.94004	280.429	2.86573e-14	2.90359e-13			EBP	-1.17324	5.02338	693.056	6.24629e-20	6.28321e-19
ATP10D	2.71946	0.745672	280.257	2.88432e-14	2.92058e-13			TSR1	-0.582509	7.41149	693.022	6.25005e-20	6.28321e-19
HAUS3	-0.840882	4.27594	280.121	2.89916e-14	2.93375e-13			PLXDC2	1.97662	3.32692	692.947	6.25838e-20	6.28761e-19
GDF7	3.51528	1.71777	279.464	2.97178e-14	3.00381e-13			CABLES1	-0.996836	4.73544	692.867	6.26716e-20	6.29246e-19
RABGAP1L	1.74896	4.6683	279.46	2.97214e-14	3.00381e-13			FAM8A1	1.1684	5.43358	692.738	6.28154e-20	6.30293e-19
FCRL5	6.62238	0.502383	279.397	2.97923e-14	3.00908e-13			LRP8	-1.12377	5.77267	692.482	6.31005e-20	6.32754e-19
RPL34	-0.831402	7.20059	279.35	2.98452e-14	3.01186e-13			XPO1	-0.867529	7.86358	692.04	6.35955e-20	6.37316e-19
MAPK15	-6.56868	0.215779	279.339	2.98574e-14	3.01186e-13			SNX9	0.74802	6.28802	691.924	6.37252e-20	6.38215e-19
RPS3	-0.983377	10.4508	279.288	2.99148e-14	3.01575e-13			ALDOA	-1.13218	9.48854	691.127	6.4631e-20	6.46879e-19
RNPS1	-0.643191	8.56662	278.984	3.02601e-14	3.04864e-13			DCP2	-1.29963	5.9289	690.862	6.4935e-20	6.49514e-19
MYH6	1.11726	5.78082	278.896	3.03615e-14	3.05693e-13			GINM1	1.05906	4.38007	690.536	6.5312e-20	6.52874e-19
CTU2	-1.05753	4.84888	278.813	3.04568e-14	3.06461e-13			DSG2	-1.83501	3.95544	689.8	6.61699e-20	6.61034e-19
EFNB3	1.35619	3.85642	278.771	3.05051e-14	3.06755e-13			BAZ1B	-0.772029	8.6242	689.756	6.62219e-20	6.61139e-19
ILDR2	2.399	1.64362	278.406	3.09288e-14	3.10819e-13			MRPL37	-1.13293	6.39734	688.625	6.75646e-20	6.74121e-19
HECTD3	0.609649	6.29083	278.336	3.10102e-14	3.11443e-13			KCNQ2	1.66574	4.8273	688.338	6.79105e-20	6.77148e-19
GDF6	2.63204	2.18812	278.249	3.11126e-14	3.12275e-13			SEPT3	-1.07875	4.60571	688.179	6.81026e-20	6.78638e-19
CHST11	0.659304	3.78683	278.219	3.11488e-14	3.12443e-13			SAMD4A	1.68036	3.98732	688.126	6.81673e-20	6.78857e-19
COX8A	-1.07894	6.63426	278.05	3.13483e-14	3.14233e-13			LEF1	1.16521	5.46222	687.592	6.88177e-20	6.84906e-19
ZNF28	1.24605	4.56188	278.035	3.13664e-14	3.14233e-13			H2AFZ	-1.2892	7.77879	687.532	6.88915e-20	6.85212e-19
ETS1	1.60409	5.80617	277.937	3.14824e-14	3.15063e-13			CROT	1.30067	4.18525	687.213	6.92834e-20	6.8868e-19
KNDC1	2.3044	3.78628	277.932	3.14886e-14	3.15063e-13			ACVR1	1.19058	4.90542	686.915	6.96526e-20	6.91917e-19
CELF2	1.71215	5.40999	277.839	3.15996e-14	3.15976e-13			SNRNP40	-0.844624	6.10653	686.751	6.98569e-20	6.93514e-19
TSPAN18	0.789296	8.27602	277.547	3.19515e-14	3.19296e-13			CDON	-1.54019	6.18791	686.516	7.01499e-20	6.95989e-19
MAN2B2	1.46398	4.90762	277.423	3.21019e-14	3.20599e-13			SMC2	-1.20382	6.27985	686.435	7.0251e-20	6.96557e-19
BAHCC1	-2.08261	3.50628	277.372	3.21649e-14	3.21028e-13			GLB1	0.998549	6.02393	686.3	7.04199e-20	6.97798e-19
MPLKIP	-0.63345	5.01511	277.154	3.24314e-14	3.23487e-13			PIGV	1.42178	3.22034	685.379	7.15872e-20	7.08923e-19
PRC1	-0.546043	7.05422	277.113	3.24818e-14	3.23788e-13			CDV3	-0.62436	7.29494	685.336	7.16425e-20	7.09029e-19
RHPN1-AS1	-3.05447	0.720827	276.625	3.30912e-14	3.29657e-13			MRPS7	-1.01217	6.60962	685.195	7.18231e-20	7.10375e-19
HMGN4	-1.10228	4.05811	276.431	3.33357e-14	3.31887e-13			PCNT	-0.96774	6.80416	684.9	7.22024e-20	7.13683e-19
ANAPC15	-1.24396	4.67474	276.332	3.34614e-14	3.32931e-13			CKS1B	-1.26098	6.67663	684.669	7.25011e-20	7.1619e-19
TOR1B	0.773125	4.83197	275.962	3.39372e-14	3.3735e-13			RGAG4	0.740866	6.2052	684.533	7.26779e-20	7.17491e-19
CDKN1A	2.50165	5.53846	275.954	3.39476e-14	3.3735e-13			CCT2	-0.812664	8.10299	684.314	7.29625e-20	7.19855e-19
FGF8	-3.7248	-0.649981	275.891	3.40285e-14	3.37945e-13			FUS	-0.821672	9.34757	683.407	7.41561e-20	7.31055e-19
MT1E	-6.23626	3.75299	275.707	3.42686e-14	3.40118e-13			FAM19A5	11.8949	3.43409	2914.74	7.41896e-20	7.31055e-19
DHRS12	1.30394	2.67532	275.644	3.43517e-14	3.40732e-13			JPX	1.16455	4.16945	682.27	7.56824e-20	7.45303e-19
POTEC	3.05655	1.31833	275.611	3.43941e-14	3.40942e-13			ICAM5	2.85071	2.07776	681.987	7.60686e-20	7.48643e-19
CCNG1	1.26908	7.13557	275.123	3.5042e-14	3.4715e-13			TMBIM1	3.02278	1.61639	681.734	7.64137e-20	7.51575e-19
MARCH2	0.824601	3.84238	275.023	3.51767e-14	3.48269e-13			MTSS1L	0.725974	6.88187	681.479	7.67645e-20	7.54559e-19
COX4I1	-0.960521	7.97818	274.988	3.52238e-14	3.48322e-13			MPP2	-0.914544	4.95501	680.784	7.77287e-20	7.63429e-19
ZNF771	1.0297	4.3112	274.987	3.52255e-14	3.48322e-13			USP1	-1.061	6.13852	680.76	7.77628e-20	7.63429e-19
PLAT	0.855642	5.90121	274.942	3.52855e-14	3.487e-13			PPA1	-1.093	6.31315	680.653	7.79129e-20	7.64193e-19
PGAM1	-0.516221	9.45669	274.796	3.54834e-14	3.50439e-13			HSPA4L	-1.10337	4.75355	680.636	7.79367e-20	7.64193e-19
LRPAP1	-0.807346	6.2694	274.306	3.61553e-14	3.56855e-13			ZNF397	0.941369	5.6579	680.275	7.84442e-20	7.68695e-19
TRAF3IP1	-0.758921	4.33667	274.192	3.63146e-14	3.58207e-13			SLC19A1	-0.963498	6.02168	679.324	7.97976e-20	7.81477e-19
XK	1.84831	2.59128	274.163	3.63551e-14	3.58386e-13			F10	1.72923	3.9346	679.155	8.0041e-20	7.83378e-19
ESRRA	-0.867194	5.23228	274.129	3.64025e-14	3.58633e-13			DHX57	-0.666009	6.42056	679.041	8.02064e-20	7.84514e-19
PPRC1	-0.468128	7.7623	274.023	3.65504e-14	3.59869e-13			MIR4435-1HG	-1.87725	2.57842	678.961	8.03213e-20	7.85155e-19
LYSMD1	-1.15213	2.62267	273.744	3.69449e-14	3.6353e-13			YOD1	-1.5677	4.77646	678.726	8.06619e-20	7.88001e-19
AC092198.1	-2.14436	2.29375	273.362	3.74916e-14	3.68682e-13			LAMP2	1.05277	5.51418	678.669	8.07456e-20	7.88335e-19
NAPRT	-1.61414	3.52231	273.312	3.75629e-14	3.69157e-13			GTPBP4	-0.611277	7.28764	678.223	8.13973e-20	7.9421e-19
TRAPPC9	-1.20471	3.70053	273.288	3.75974e-14	3.6927e-13			CALCRL	2.81416	1.28186	676.032	8.46835e-20	8.25768e-19
PSMD5	-0.941098	5.03076	273.155	3.77905e-14	3.7094e-13			ZFP36L1	2.2445	2.42327	675.806	8.5031e-20	8.28649e-19
SMC6	0.848779	6.12443	272.989	3.80329e-14	3.7309e-13			KCNAB2	1.60312	3.4744	675.474	8.55428e-20	8.33126e-19
PIWIL2	-0.743934	6.3947	272.674	3.84976e-14	3.77193e-13			TMEM198	-1.51051	3.33168	674.977	8.63164e-20	8.40146e-19
LRRC37A3	1.08534	3.37817	272.674	3.84982e-14	3.77193e-13			TRPS1	1.43677	4.89414	674.144	8.76302e-20	8.52413e-19
MRGBP	-0.830966	5.3749	272.311	3.90402e-14	3.82269e-13			U2AF2	-0.692067	8.39423	673.925	8.79799e-20	8.54811e-19
POLR3F	-0.888085	3.67531	272.207	3.91974e-14	3.83575e-13			MOV10L1	5.02157	0.871294	673.922	8.79842e-20	8.54811e-19
HSF1	-0.763071	7.49205	272.175	3.92466e-14	3.83608e-13			LINC00667	0.987227	4.87346	673.451	8.87404e-20	8.61631e-19
GPC1	1.52573	5.83813	272.173	3.92487e-14	3.83608e-13			SLC20A1	-0.818527	6.52083	673.249	8.90656e-20	8.64262e-19
NPLOC4	0.690851	7.83625	272.07	3.94057e-14	3.84908e-13			LTV1	-0.76296	5.51337	673.018	8.944e-20	8.67366e-19
PITPNC1	0.823434	5.6456	271.895	3.96741e-14	3.87112e-13			SMS	-1.03109	6.37728	672.757	8.98652e-20	8.70959e-19
ARHGEF39	-0.882645	4.23628	271.891	3.96796e-14	3.87112e-13			SLC4A8	-1.29418	6.12195	672.478	9.0323e-20	8.74863e-19
LZTS3	1.20881	5.16911	271.86	3.97272e-14	3.8734e-13			YARS	0.820563	6.97422	672.219	9.07498e-20	8.78463e-19
MEN1	-0.676773	6.56943	271.843	3.97531e-14	3.87357e-13			SCG2	2.3637	5.8394	672.025	9.10712e-20	8.81037e-19
PHF11	-3.17164	0.614764	271.816	3.97952e-14	3.87532e-13			DHX15	-0.732653	7.35244	671.756	9.15182e-20	8.84824e-19
NGF	5.37377	-0.808335	271.535	4.02296e-14	3.91525e-13			GINS4	-1.37714	4.71849	670.895	9.29636e-20	8.98253e-19
CASP8	1.87199	2.84421	271.482	4.03123e-14	3.92091e-13			C1QL1	-1.63069	3.9751	670.396	9.38135e-20	9.05915e-19
ACTA2	4.53103	4.50287	271.295	4.06061e-14	3.94709e-13			ZNF843	2.56318	2.20108	670.224	9.41085e-20	9.08213e-19
MYL9	-2.45418	6.12187	271.276	4.06348e-14	3.94749e-13			WBP1L	0.758098	6.15133	669.481	9.53932e-20	9.20053e-19
PRR36	4.44181	2.49639	271.117	4.08873e-14	3.96961e-13			DLD	-0.710141	6.53717	669.075	9.61047e-20	9.26354e-19
SEPT10	1.279	6.31801	270.84	4.13283e-14	4.00999e-13			TIMM50	-0.768667	6.43642	668.799	9.65896e-20	9.30465e-19
TTC19	-0.614284	5.89531	270.707	4.15412e-14	4.02822e-13			CCNK	-0.697755	6.1754	668.693	9.67771e-20	9.31706e-19
RP11-295P9.3	1.17108	3.12489	270.455	4.19502e-14	4.06541e-13			PDCD5	-1.09599	5.49776	668.493	9.71319e-20	9.34557e-19
FTL	0.885972	10.2361	270.283	4.22328e-14	4.09033e-13			SORBS3	1.03884	6.33679	668.43	9.72447e-20	9.35077e-19
GPR160	1.86147	1.73494	270.263	4.22652e-14	4.09099e-13			CDKL5	1.62436	4.72558	667.408	9.90798e-20	9.52147e-19
ARHGAP25	2.20551	1.61243	269.938	4.28027e-14	4.14052e-13			GEMIN4	-0.800159	5.88651	666.361	1.01e-19	9.70015e-19
GTF2I	-0.654873	9.53121	269.516	4.35121e-14	4.20437e-13			CCDC152	5.64355	1.01645	665.908	1.01844e-19	9.77529e-19
GALNT10	1.2389	5.28909	269.514	4.35152e-14	4.20437e-13			HGF	1.84146	5.24609	664.296	1.04906e-19	1.00631e-18
RANGRF	-1.58627	4.16478	269.471	4.3588e-14	4.20887e-13			NUP88	-0.904312	6.30792	663.87	1.05732e-19	1.01262e-18
IL6R	1.66554	2.8117	269.337	4.38163e-14	4.22836e-13			NXT2	1.45674	3.98989	663.868	1.05736e-19	1.01262e-18
SHISA6	5.6789	-0.552523	269.106	4.42133e-14	4.26411e-13			ACAT2	-1.19798	5.57912	663.859	1.05754e-19	1.01262e-18
SNUPN	-0.846281	4.95652	268.765	4.48066e-14	4.31873e-13			EIF3B	-0.748246	8.47794	663.685	1.06094e-19	1.01526e-18
ARCN1	-0.617214	7.57185	268.744	4.48422e-14	4.31957e-13			RNF26	-0.794417	6.5187	663.559	1.0634e-19	1.01701e-18
DKK3	1.12739	4.42425	268.657	4.4996e-14	4.33177e-13			PEG3	-1.63641	5.08986	663.514	1.06428e-19	1.01724e-18
MTMR3	0.892214	5.08907	268.548	4.51886e-14	4.34771e-13			NCOA5	-0.833204	6.37785	663.203	1.07039e-19	1.02246e-18
RP11-440I14.2	5.61734	0.388937	268.485	4.52998e-14	4.35444e-13			BAG3	-1.08819	4.6556	663.068	1.07307e-19	1.0241e-18
MTX1	-0.930395	5.32398	268.477	4.53129e-14	4.35444e-13			RPL39	1.53744	8.54149	663.051	1.0734e-19	1.0241e-18
MERTK	1.62734	3.05046	268.439	4.53814e-14	4.35841e-13			FAM63A	0.943731	4.46661	661.931	1.09581e-19	1.04487e-18
ETAA1	1.01674	4.52439	268.218	4.57746e-14	4.39354e-13			GLT8D2	4.8416	1.83978	661.683	1.10084e-19	1.04902e-18
RP5-1059L7.1	-2.19432	1.46284	268.115	4.59608e-14	4.40877e-13			POLR3K	-1.43935	4.91212	661.005	1.11472e-19	1.06162e-18
GPN1	0.772097	5.54665	268.006	4.61566e-14	4.42491e-13			CADM1	0.993752	7.21706	660.894	1.11702e-19	1.06318e-18
HLA-DOA	3.93639	0.819737	267.978	4.62084e-14	4.42722e-13			DDIT3	2.53592	3.11067	660.715	1.12071e-19	1.06605e-18
ITPA	-0.997398	5.32226	267.696	4.67214e-14	4.4737e-13			RELT	-1.32092	4.17298	660.425	1.12674e-19	1.07115e-18
RNF144B	2.71662	0.948424	267.561	4.69699e-14	4.49481e-13			TTC3	0.707052	7.73481	660.318	1.12897e-19	1.07263e-18
VRK2	1.07571	4.22747	267.511	4.70617e-14	4.50091e-13			NCAPD3	-0.912397	6.70455	660.221	1.13101e-19	1.07392e-18
ANK1	2.26572	4.80291	267.368	4.73261e-14	4.52349e-13			PRNP	2.28394	3.25195	659.657	1.14289e-19	1.08455e-18
VIPR1	1.97878	1.3925	267.352	4.73563e-14	4.52368e-13			TMOD1	0.784041	7.95137	659.191	1.15281e-19	1.09331e-18
RP11-307C19.1	-2.41947	1.72669	267.298	4.74573e-14	4.53063e-13			PRCP	0.814706	6.11142	659.047	1.15588e-19	1.09557e-18
SRXN1	-0.548958	5.37331	267.2	4.76392e-14	4.54529e-13			RORA	2.60327	2.25722	658.346	1.17101e-19	1.10925e-18
NAT10	-0.841082	6.89582	266.807	4.83826e-14	4.61348e-13			VRK1	-1.58106	4.20657	657.13	1.19777e-19	1.13356e-18
CLSTN2	3.55065	1.03971	266.656	4.86705e-14	4.63542e-13			VAMP2	1.27255	5.08402	657.103	1.19838e-19	1.13356e-18
GPATCH11	1.18102	4.17206	266.656	4.86706e-14	4.63542e-13			FAM114A1	1.19486	4.7458	657.064	1.19924e-19	1.13356e-18
MBTPS2	-1.41785	4.28243	266.248	4.94597e-14	4.70515e-13			ZMAT4	-7.66128	0.945311	657.052	1.19952e-19	1.13356e-18
PFDN2	-1.04909	5.81086	266.247	4.94615e-14	4.70515e-13			ASGR1	2.5138	2.3041	656.791	1.20535e-19	1.1384e-18
TCP1	-0.773952	8.30043	266.227	4.94996e-14	4.70598e-13			ALG13	0.896952	4.96929	656.595	1.20975e-19	1.14187e-18
RMDN3	-0.768535	4.5981	266.139	4.96715e-14	4.71953e-13			EIF5B	-0.830104	7.40026	655.636	1.23155e-19	1.16176e-18
QDPR	-0.780869	5.57238	266.101	4.97468e-14	4.72388e-13			FAM89A	1.50188	5.09367	655.478	1.23517e-19	1.16395e-18
ITFG2	-0.814549	5.50158	265.981	4.99818e-14	4.74339e-13			PLA2G4A	-3.24251	0.981094	655.472	1.23533e-19	1.16395e-18
ZNF777	-0.727906	5.79061	265.926	5.00907e-14	4.75091e-13			CH17-189H20.1	5.29073	2.21477	655.327	1.23868e-19	1.1659e-18
PPDPF	-1.15247	7.56856	265.795	5.03508e-14	4.77276e-13			DHFR	-1.23862	6.98779	655.318	1.23887e-19	1.1659e-18
SEC24D	1.04713	5.47744	265.564	5.08129e-14	4.81371e-13			MED25	-0.835377	6.66582	655.154	1.24266e-19	1.16878e-18
SLC1A5	-0.43058	8.13075	265.468	5.10047e-14	4.82903e-13			GBP2	1.56558	3.26998	654.752	1.25202e-19	1.17688e-18
GDAP1	1.00297	3.89194	265.37	5.12029e-14	4.84493e-13			POLD3	-0.933379	5.07739	654.438	1.25938e-19	1.18311e-18
CHTOP	-0.525769	7.24261	265.294	5.13572e-14	4.85666e-13			TTI1	-0.715911	5.8974	653.919	1.27166e-19	1.19393e-18
DVL1	-0.592224	6.33018	265.227	5.1494e-14	4.86673e-13			INTS7	-0.872245	5.73036	653.861	1.27302e-19	1.19451e-18
CCDC115	1.17001	3.981	265.113	5.17263e-14	4.88505e-13			SCRG1	4.24843	1.62159	653.458	1.28264e-19	1.20283e-18
POLG	-0.54423	6.80485	265.102	5.17488e-14	4.88505e-13			MAP7	1.30736	3.83566	653.182	1.2893e-19	1.20835e-18
ITPRIPL1	-1.83232	3.23588	265.004	5.19506e-14	4.90122e-13			P2RX4	1.31697	3.51905	653.083	1.29168e-19	1.20987e-18
MESDC1	-0.57977	7.19769	264.987	5.19854e-14	4.90161e-13			NFKBIB	-1.12171	5.37116	652.588	1.3037e-19	1.22041e-18
CYB561D2	0.925329	3.58712	264.879	5.22092e-14	4.91982e-13			ANKRD33B	-2.23168	2.08596	652.539	1.30489e-19	1.22081e-18
SEPT3	1.54242	5.02437	264.704	5.2571e-14	4.95101e-13			FHL1	0.927678	7.04388	652.237	1.3123e-19	1.22703e-18
GUSBP11	1.40722	3.03869	264.659	5.26662e-14	4.95706e-13			SUPT16H	-0.717138	8.58304	651.797	1.32315e-19	1.23644e-18
ALPK2	-4.86115	2.31764	264.62	5.27464e-14	4.96169e-13			C3orf52	-2.7345	1.67513	651.687	1.3259e-19	1.23829e-18
LOXL2	0.633478	7.20722	264.584	5.28227e-14	4.96595e-13			CHAC2	-2.05262	2.27167	650.905	1.34549e-19	1.25584e-18
DNHD1	1.71768	4.24335	264.515	5.29671e-14	4.97661e-13			TUBA1B	-1.26638	10.9847	650.156	1.36454e-19	1.27287e-18
PTPLAD2	-2.9452	0.503157	264.42	5.31661e-14	4.99238e-13			ZNF395	0.66307	6.68204	650	1.36853e-19	1.27585e-18
ZNF37A	-0.899822	5.4536	264.397	5.32148e-14	4.99403e-13			XRCC5	-0.704291	9.05331	649.581	1.37936e-19	1.2846e-18
TMEM44	1.01583	3.8971	264.348	5.33194e-14	5.00092e-13			CH507-42P11.8	-1.41207	3.21013	649.575	1.37953e-19	1.2846e-18
NTN1	1.35938	4.18908	264.169	5.36996e-14	5.03363e-13			SNRNP25	-1.65049	4.83305	649.507	1.38129e-19	1.28531e-18
REV1	0.603395	5.01367	264.139	5.37644e-14	5.03676e-13			DPYSL2	-0.734626	8.11471	649.483	1.3819e-19	1.28531e-18
SLC26A11	0.829001	4.37198	263.885	5.4309e-14	5.08481e-13			UTP18	-0.864712	6.1319	649.164	1.39022e-19	1.29229e-18
ACVR1C	2.32858	1.75674	263.753	5.45951e-14	5.10826e-13			GLTSCR2	1.21306	8.1896	648.809	1.39953e-19	1.30019e-18
RCOR2	-1.0028	6.64944	263.74	5.46233e-14	5.10826e-13			MRPL3	-0.848278	6.84314	648.665	1.40333e-19	1.30295e-18
PALB2	0.570221	5.36784	263.636	5.48499e-14	5.12647e-13			SDCBP	0.750969	6.48457	648.516	1.40729e-19	1.30586e-18
ZDHHC13	0.764049	3.65418	263.602	5.49244e-14	5.13044e-13			SLC18B1	-7.0552	0.015824	648.141	1.41728e-19	1.31437e-18
C3orf52	-1.16163	3.47745	263.281	5.56291e-14	5.19324e-13			GNL2	-0.804068	6.55851	647.664	1.43008e-19	1.32547e-18
ZFAND5	0.977529	8.36709	263.252	5.5695e-14	5.19637e-13			PKI55	-1.04718	5.03525	647.609	1.43156e-19	1.32606e-18
RCN1	0.64279	7.82856	263.228	5.57467e-14	5.19816e-13			STIM1	0.825263	5.74173	647.52	1.43395e-19	1.32751e-18
CD109	1.6855	1.70649	263.084	5.60674e-14	5.22503e-13			SEMA3D	2.0481	2.89254	647.247	1.44137e-19	1.3336e-18
RAB22A	-0.609591	4.24301	263.067	5.61055e-14	5.22554e-13			RBL2	0.958316	5.77668	646.777	1.45421e-19	1.34451e-18
CCDC69	1.11231	3.82993	262.964	5.63378e-14	5.24413e-13			POLR3B	-1.05564	4.5593	646.754	1.45484e-19	1.34451e-18
LRRCC1	1.35174	3.02402	262.684	5.69707e-14	5.29996e-13			LRRK1	1.11169	5.30345	646.528	1.46105e-19	1.34946e-18
HERC5	1.05373	4.66448	262.605	5.71506e-14	5.31362e-13			EXOSC10	-0.829222	6.80526	646.399	1.46462e-19	1.35197e-18
EIF3A	-0.627693	9.16395	262.55	5.72746e-14	5.32206e-13			MPPE1	1.67349	3.55636	646.226	1.46943e-19	1.35563e-18
KDELR3	-3.2234	0.741862	262.366	5.76973e-14	5.35822e-13			GAPDH	-1.13398	11.282	645.536	1.48871e-19	1.37261e-18
TGFB1	-1.14165	5.56374	262.202	5.80767e-14	5.39034e-13			DOK6	1.63695	5.13257	645.331	1.49449e-19	1.37715e-18
ATG3	-0.928362	5.71563	262.109	5.82931e-14	5.40729e-13			LGALS8	0.834885	5.64659	644.723	1.5118e-19	1.39229e-18
SOX5	2.21556	2.89538	261.9	5.87828e-14	5.44956e-13			RRP7A	-0.719419	5.25968	644.627	1.51454e-19	1.39401e-18
RPS6KA3	-0.912612	4.97104	261.781	5.90642e-14	5.47206e-13			DSCC1	-1.1722	4.6509	644.354	1.52242e-19	1.40045e-18
ATAD2	-1.15964	5.995	261.765	5.91033e-14	5.47206e-13			HCCS	-1.03985	4.76717	644.253	1.52532e-19	1.40231e-18
RPS17L	-0.753564	10.2783	261.754	5.91278e-14	5.47206e-13			FHL3	1.10884	4.33068	643.9	1.53558e-19	1.41092e-18
TNFAIP6	6.45263	0.134913	261.709	5.92361e-14	5.47891e-13			BORA	-1.79016	3.08567	643.294	1.55334e-19	1.42642e-18
MAL2	5.67039	0.18019	261.681	5.9301e-14	5.48175e-13			ASL	1.25636	6.31422	643.031	1.56109e-19	1.43271e-18
CDO1	1.18386	3.53323	261.373	6.00373e-14	5.54662e-13			LYAR	-1.15217	4.92863	642.987	1.56239e-19	1.43308e-18
ANP32E	-0.986818	7.06991	261.34	6.01166e-14	5.55074e-13			RIT1	0.901252	5.01373	642.538	1.57579e-19	1.44453e-18
COMMD5	-0.978433	4.82271	261.239	6.03625e-14	5.57024e-13			MCM8	-1.11534	6.24392	642.466	1.57796e-19	1.44569e-18
FAHD2B	1.10974	3.44905	261.177	6.05109e-14	5.58072e-13			SRRT	-0.896013	7.75671	641.465	1.60828e-19	1.47262e-18
RPS29	-0.940785	7.27281	260.792	6.14559e-14	5.66461e-13			TMEM87B	1.472	4.96697	640.867	1.62671e-19	1.48864e-18
ZNF33B	-0.882497	4.77797	260.691	6.17059e-14	5.68439e-13			B3GNT9	0.979136	5.56278	640.807	1.62856e-19	1.48948e-18
ZWINT	-0.47448	6.85986	260.622	6.18773e-14	5.6969e-13			GULP1	1.47844	6.25083	640.283	1.64491e-19	1.50356e-18
TMEM230	-0.677053	6.13752	260.52	6.21302e-14	5.71691e-13			RBM23	-0.60875	6.23755	640.154	1.64894e-19	1.50639e-18
WSCD2	5.72267	-0.296609	260.255	6.27968e-14	5.77493e-13			POLR3GL	1.17633	4.47726	639.493	1.66988e-19	1.52464e-18
TBL1X	-0.868996	6.85144	260.205	6.29244e-14	5.78076e-13			ZNF558	1.04601	5.15826	638.565	1.69976e-19	1.55103e-18
GRIN2D	-1.74248	3.09239	260.201	6.29324e-14	5.78076e-13			MTRNR2L1	-11.0805	2.58486	2630.61	1.70758e-19	1.55727e-18
RP13-104F24.2	1.93108	1.60336	260.185	6.29749e-14	5.78135e-13			NCS1	-0.704927	7.44891	637.887	1.72193e-19	1.56946e-18
HSBP1	-0.469343	7.12511	260.149	6.30656e-14	5.78637e-13			PNN	-0.869491	6.45491	637.701	1.72807e-19	1.57416e-18
LOXL4	-5.40609	0.298237	260.106	6.31757e-14	5.79316e-13			PGF	1.34193	4.82145	636.665	1.76271e-19	1.60479e-18
DHX38	0.481977	7.64155	259.949	6.35762e-14	5.82655e-13			DNAJB5	0.880401	5.18097	636.484	1.76885e-19	1.60884e-18
LY6E	-1.45987	6.81809	259.934	6.3615e-14	5.82677e-13			CD99L2	0.775331	5.52889	636.474	1.76918e-19	1.60884e-18
HS3ST2	8.41584	0.800617	259.847	6.3838e-14	5.84386e-13			LINC00672	4.32968	1.53594	636.44	1.77034e-19	1.60898e-18
PRSS35	5.96879	-0.0602497	259.774	6.40258e-14	5.8577e-13			JMJD6	-0.884127	5.6515	636.202	1.77842e-19	1.61502e-18
ZKSCAN3	1.03145	3.39841	259.711	6.41885e-14	5.86924e-13			SUV39H2	-1.34446	4.61189	636.185	1.77902e-19	1.61502e-18
CKB	-0.83135	7.5429	259.605	6.44627e-14	5.89095e-13			NLN	-0.822957	6.2929	636.135	1.7807e-19	1.61563e-18
RASSF8-AS1	-1.23096	3.60026	259.544	6.46216e-14	5.9021e-13			SERINC3	0.98061	6.00102	635.82	1.7915e-19	1.6245e-18
FOSL1	-1.95693	3.70621	259.506	6.47225e-14	5.90795e-13			LIN9	-1.25153	4.26861	634.938	1.82213e-19	1.65133e-18
OXA1L	-0.601287	6.15459	259.284	6.53045e-14	5.95769e-13			C1orf106	-1.57317	3.56549	634.788	1.8274e-19	1.65516e-18
DNPH1	-1.33096	4.55785	259.216	6.54854e-14	5.9708e-13			CYB5A	-0.988129	4.83234	633.753	1.86416e-19	1.6875e-18
RNF167	-0.796078	6.38975	259.171	6.56029e-14	5.97811e-13			GCDH	-0.950969	4.53935	633.655	1.86767e-19	1.68971e-18
NUDT22	-1.08131	3.86757	259.043	6.59445e-14	6.00582e-13			GSE1	-0.916055	8.24026	633.537	1.87193e-19	1.69261e-18
FAM43A	0.924388	4.06967	258.984	6.61018e-14	6.01637e-13			RPS6KA1	-0.847753	4.69325	633.307	1.88024e-19	1.69916e-18
PRIMA1	-1.36103	2.68842	258.971	6.61355e-14	6.01637e-13			CENPM	-1.80006	2.81339	632.712	1.90194e-19	1.71779e-18
SORBS3	0.897155	7.1089	258.797	6.66044e-14	6.05559e-13			SCN5A	-1.41909	5.26832	632.441	1.9119e-19	1.72581e-18
TMEM74	2.07886	1.4477	258.648	6.70053e-14	6.08859e-13			POLE2	-1.68453	3.04529	632.36	1.91488e-19	1.72751e-18
ARHGEF2	-0.502741	6.45641	258.625	6.70698e-14	6.091e-13			ITPRIPL1	-1.0454	4.74869	631.994	1.92846e-19	1.73879e-18
NEU1	1.91698	6.06236	258.603	6.71294e-14	6.09296e-13			KITLG	-2.56566	2.91122	631.19	1.95864e-19	1.765e-18
MANSC1	0.841193	4.42455	258.513	6.73724e-14	6.11156e-13			SHMT2	0.977598	7.33465	630.019	2.00353e-19	1.80442e-18
PRKCA	1.21786	4.95812	258.211	6.82042e-14	6.18352e-13			PTGIR	2.70975	1.5256	629.833	2.01077e-19	1.80893e-18
EYA2	-3.00582	0.943898	258.19	6.82603e-14	6.1851e-13			SRRM3	1.2784	4.69333	629.832	2.01081e-19	1.80893e-18
MKNK1	0.836783	4.00975	258.077	6.8574e-14	6.21001e-13			RPS18	1.4926	10.2102	629.608	2.01956e-19	1.81578e-18
DPF1	-1.41623	3.04362	257.993	6.88096e-14	6.2263e-13			UQCRC1	-1.03697	7.43565	629.54	2.0222e-19	1.81636e-18
SPTBN5	1.88018	2.17524	257.975	6.88585e-14	6.2263e-13			HELLS	-1.00038	5.44361	629.533	2.02249e-19	1.81636e-18
IL1RAP	1.80016	3.23557	257.963	6.8892e-14	6.2263e-13			OPTN	1.23564	4.39288	629.183	2.03624e-19	1.82768e-18
SUPT7L	0.496213	5.59677	257.957	6.89092e-14	6.2263e-13			EIF5	-0.731395	7.86167	628.927	2.04638e-19	1.83575e-18
RECQL	0.907505	7.00785	257.911	6.90398e-14	6.23458e-13			PDE3A	1.78731	5.53827	628.838	2.04991e-19	1.83787e-18
BCL7B	-0.719287	5.8461	257.854	6.91994e-14	6.24548e-13			ZNF48	-0.802239	6.21081	627.23	2.11495e-19	1.89512e-18
FAM193A	-0.540592	6.00831	257.674	6.97052e-14	6.28759e-13			BTG1	1.07783	5.50716	627.101	2.12028e-19	1.89883e-18
PCMTD2	-0.998196	5.08061	257.546	7.00695e-14	6.31689e-13			POLR3H	-0.88234	5.40753	626.56	2.14273e-19	1.91785e-18
WBP1	1.05329	5.74395	257.449	7.03477e-14	6.33841e-13			ERC2	-5.53028	0.850844	626.387	2.14994e-19	1.92322e-18
C9orf116	-1.26879	2.66707	257.334	7.06778e-14	6.36457e-13			AGT	3.6948	1.88652	626.253	2.15558e-19	1.92718e-18
GNE	1.3207	5.28623	256.906	7.1919e-14	6.47271e-13			POLR3A	-0.698873	6.48164	625.991	2.16659e-19	1.93594e-18
CLPX	-0.721648	6.35669	256.852	7.20776e-14	6.48334e-13			CTSV	-1.69192	3.13236	625.294	2.19625e-19	1.96135e-18
STX18	-0.967077	4.89886	256.759	7.23505e-14	6.50191e-13			FBXO17	0.855741	5.72711	625.062	2.2062e-19	1.96913e-18
C14orf142	-0.906168	2.82133	256.754	7.2367e-14	6.50191e-13			NRD1	-0.663355	7.06704	624.406	2.23466e-19	1.99341e-18
C12orf5	1.20783	5.85417	256.735	7.24223e-14	6.50191e-13			STMN2	0.834552	8.83056	623.131	2.29106e-19	2.04257e-18
RP11-130F10.1	-4.48235	0.30792	256.727	7.24463e-14	6.50191e-13			C2orf44	-0.808329	5.30241	623.076	2.29352e-19	2.04362e-18
CREB3L4	-1.62331	2.87457	256.595	7.28377e-14	6.53338e-13			CLPB	-1.34193	6.56925	622.798	2.30604e-19	2.05362e-18
MAP2	3.05609	1.49504	256.541	7.29986e-14	6.54415e-13			SLC41A3	1.1287	4.79173	622.457	2.3215e-19	2.06624e-18
SFXN4	-1.29401	3.73829	256.525	7.30452e-14	6.54467e-13			SDK1	1.18396	5.99748	622.312	2.32808e-19	2.07094e-18
AC024940.1	-1.64289	2.59411	256.466	7.32209e-14	6.55675e-13			CCT8	-0.856167	7.67389	622.233	2.3317e-19	2.073e-18
SAMD12	5.43652	0.107676	256.347	7.3579e-14	6.58514e-13			SF3B3	-0.585701	8.39535	622.161	2.33499e-19	2.07476e-18
GCK	-5.39918	-0.816652	256.3	7.37199e-14	6.59298e-13			PSMD14	-0.91236	6.21672	622.004	2.34218e-19	2.07999e-18
ABCD1	-2.65937	5.7044	256.29	7.37489e-14	6.59298e-13			FAM219A	-0.75756	6.52915	621.879	2.34794e-19	2.08394e-18
XPC	0.54905	6.31598	256.248	7.38743e-14	6.60051e-13			KLF6	1.66859	6.24624	621.262	2.37654e-19	2.10816e-18
PREX1	-1.00798	5.0182	256.153	7.41617e-14	6.62249e-13			TFDP1	-0.816334	6.55714	619.842	2.44379e-19	2.1666e-18
FXYD6	3.19246	3.06221	256.094	7.43425e-14	6.63494e-13			CTF1	2.84256	2.01046	619.748	2.44829e-19	2.16938e-18
PTPRM	1.30098	3.92047	255.604	7.58469e-14	6.76544e-13			NUP107	-0.661709	6.29188	619.252	2.47232e-19	2.18946e-18
MFSD3	-1.49276	5.09777	255.564	7.59718e-14	6.77281e-13			MASTL	-1.21793	5.38065	619.176	2.47605e-19	2.19154e-18
RANBP6	-0.868217	4.16103	255.48	7.6232e-14	6.79223e-13			WDR5	-0.738131	6.242	619.145	2.47754e-19	2.19164e-18
HSPD1	-0.634442	9.81567	255.337	7.66809e-14	6.82843e-13			DROSHA	-0.602522	6.81427	619.109	2.4793e-19	2.19198e-18
FNDC1	5.26408	0.0610509	255.156	7.72516e-14	6.87544e-13			CAST	0.746365	7.07182	619.023	2.48348e-19	2.19445e-18
NTHL1	-1.09819	5.09063	255.083	7.74828e-14	6.89106e-13			TMEM97	-1.00644	5.5658	618.963	2.48643e-19	2.19584e-18
DUXAP8	0.646326	5.7364	255.074	7.75131e-14	6.89106e-13			EEF1G	1.1382	10.8515	618.655	2.50158e-19	2.208e-18
PRKAR1A	0.962221	7.77513	254.999	7.77515e-14	6.90842e-13			XBP1	0.805738	6.27482	618.47	2.51073e-19	2.21484e-18
CLTA	-0.769473	7.529	254.801	7.83839e-14	6.96075e-13			ING4	1.44108	4.6303	617.974	2.53541e-19	2.23537e-18
PNMAL2	-1.72749	2.10367	254.647	7.88833e-14	7.00122e-13			PDE9A	1.17928	4.2513	617.599	2.55425e-19	2.25074e-18
LSM6	-0.781486	4.68423	254.576	7.91121e-14	7.01764e-13			VGLL4	0.783687	6.87519	617.289	2.5699e-19	2.26327e-18
DERL3	-4.82857	0.068329	254.474	7.94447e-14	7.04325e-13			SSRP1	-0.824281	8.83886	616.97	2.58615e-19	2.27629e-18
RNF145	-0.631505	6.4204	254.392	7.9715e-14	7.0633e-13			VPS33A	-0.780345	5.88102	616.943	2.58754e-19	2.27629e-18
HEXA	-0.64333	5.68492	254.234	8.02335e-14	7.10532e-13			BEX4	0.829714	5.98644	616.649	2.6026e-19	2.28827e-18
SLC22A17	1.21406	5.00834	253.906	8.13253e-14	7.19492e-13			PSMC3IP	-1.10996	5.04743	616.538	2.60831e-19	2.29203e-18
XPO6	-0.578497	7.94333	253.903	8.13351e-14	7.19492e-13			R3HDM4	0.958248	5.91737	616.482	2.61123e-19	2.29333e-18
AKT2	-0.471651	6.89228	253.84	8.15448e-14	7.20949e-13			HIST1H2BD	1.73284	3.55274	615.754	2.64911e-19	2.32532e-18
TMEM55B	1.07984	4.7923	253.806	8.16582e-14	7.21554e-13			NCOA7	1.19857	6.59517	614.997	2.68914e-19	2.35798e-18
ENDOV	1.26976	2.74116	253.669	8.21217e-14	7.2525e-13			UHRF2	-0.940548	5.20106	614.994	2.68929e-19	2.35798e-18
SHMT2	-1.0774	8.16808	253.561	8.24871e-14	7.28076e-13			MSC	-10.4023	1.91643	2481	2.74774e-19	2.4079e-18
CLCF1	-2.1794	2.56239	253.536	8.25748e-14	7.28449e-13			JMY	1.25413	4.58861	613.811	2.75318e-19	2.41134e-18
MYH3	1.1756	3.00251	253.47	8.27998e-14	7.30032e-13			MRPL46	-1.29647	4.70605	613.592	2.76517e-19	2.42052e-18
MLLT11	-1.3391	5.70749	253.291	8.34115e-14	7.35021e-13			PGK1	-0.738311	8.23457	613.485	2.77104e-19	2.42432e-18
FARSB	-0.976404	6.04227	253.163	8.38557e-14	7.38529e-13			BLMH	-0.775349	6.30779	613.182	2.78777e-19	2.43762e-18
MKRN1	-0.731089	6.60086	253.05	8.42486e-14	7.41582e-13			CRELD1	1.26824	5.13136	612.72	2.81353e-19	2.45879e-18
DNAJC10	0.81473	7.0236	252.99	8.44568e-14	7.43006e-13			RARG	0.729314	6.09497	612.372	2.83306e-19	2.47449e-18
CRNKL1	-0.829794	4.50523	252.931	8.46638e-14	7.4442e-13			C10orf10	3.42165	1.55178	612.024	2.85278e-19	2.49035e-18
MKKS	-0.765043	4.99081	252.733	8.53595e-14	7.50125e-13			DIRAS1	-0.795889	5.57392	611.834	2.86358e-19	2.49841e-18
LSR	0.785171	6.41032	252.502	8.61775e-14	7.56898e-13			CCDC33	2.73446	2.26291	611.616	2.87601e-19	2.50788e-18
NAT9	-1.06797	4.13699	252.418	8.64797e-14	7.59137e-13			RNF39	2.13625	2.41508	611.586	2.87775e-19	2.50802e-18
TP73	2.50137	0.955324	252.234	8.71387e-14	7.64503e-13			POP7	-1.17678	6.06403	611.324	2.89284e-19	2.51939e-18
GABRA5	-1.12651	4.63967	252.169	8.73764e-14	7.66169e-13			CHPT1	-1.23049	3.60975	611.304	2.89396e-19	2.51939e-18
CNIH2	-1.10901	3.88845	252.025	8.78976e-14	7.70317e-13			CCDC138	-1.12446	3.58342	610.695	2.92934e-19	2.5488e-18
ZNF215	1.7323	3.46391	251.899	8.83592e-14	7.7394e-13			TNS3	-0.996151	5.83811	610.127	2.96274e-19	2.57645e-18
NODAL	-2.91048	0.807732	251.58	8.95374e-14	7.83831e-13			ATP6V1B2	-0.697041	6.44678	610.054	2.96705e-19	2.57879e-18
SCN3B	2.72253	1.56454	251.429	9.01021e-14	7.88345e-13			OIP5	-1.90532	3.30116	609.888	2.9769e-19	2.58594e-18
C19orf84	-3.58836	1.20215	251.378	9.02927e-14	7.89581e-13			GTF3C6	-1.15071	5.61363	609.841	2.97975e-19	2.587e-18
TMEM141	-1.22515	3.6081	251.191	9.09949e-14	7.95288e-13			RP11-379H18.1	0.905668	5.01637	609.781	2.98329e-19	2.58866e-18
SLC13A3	-2.38476	3.29371	251.035	9.1591e-14	8.00061e-13			RYR3	3.17799	2.27847	609.54	2.99772e-19	2.59976e-18
NKX3-1	1.88299	2.47176	250.873	9.22082e-14	8.04816e-13			BMPER	5.34493	-0.021433	609.423	3.0047e-19	2.6044e-18
CCNF	-0.514801	7.05522	250.866	9.22358e-14	8.04816e-13			STOX2	-1.51282	5.7052	609.31	3.01155e-19	2.60795e-18
PCNXL3	-0.560365	7.41709	250.851	9.22936e-14	8.04883e-13			ASIC4	2.73017	2.746	609.301	3.01208e-19	2.60795e-18
GALNT12	1.23568	4.48513	250.735	9.27392e-14	8.08329e-13			SLC35A4	-0.72682	7.20563	609.249	3.01519e-19	2.60923e-18
VPS33A	0.756272	6.26294	250.445	9.38704e-14	8.17743e-13			TSPAN8	4.11298	0.948622	609.027	3.02859e-19	2.6194e-18
TRIM6	1.17959	4.74462	250.431	9.39254e-14	8.17778e-13			ACSF2	1.16359	4.94649	608.41	3.06629e-19	2.65056e-18
RFC1	-0.764804	5.87842	250.367	9.41733e-14	8.19492e-13			FASN	-0.904335	9.95015	608.052	3.08831e-19	2.66815e-18
TMEM200B	-2.16115	3.09757	250.242	9.46666e-14	8.23338e-13			GSPT1	-0.704467	7.64885	607.57	3.11834e-19	2.69263e-18
SLC24A3	6.94524	-0.514428	250.005	9.56098e-14	8.3109e-13			IL7	2.05991	2.01383	607.045	3.15133e-19	2.71964e-18
MACC1	1.47061	2.73175	249.978	9.57184e-14	8.31371e-13			NUDC	-1.01014	7.85351	606.716	3.17224e-19	2.73621e-18
SEC16A	-0.676501	7.31384	249.971	9.57458e-14	8.31371e-13			CSRP1	1.26668	5.01817	606.568	3.18163e-19	2.74282e-18
PRKCB	4.82135	0.326634	249.808	9.64006e-14	8.36603e-13			CHAF1B	-1.13351	5.27984	606.47	3.18794e-19	2.74632e-18
SSUH2	3.1135	0.281098	249.78	9.65115e-14	8.37112e-13			MAST4	1.40762	5.30624	606.451	3.18914e-19	2.74632e-18
HSPA9	-0.492886	9.12769	249.498	9.76564e-14	8.46584e-13			UNC5B	0.925448	9.78669	605.648	3.24104e-19	2.7895e-18
CSRNP2	0.716339	5.92546	249.468	9.77806e-14	8.47203e-13			B3GAT1	4.18483	1.52567	605.559	3.24688e-19	2.79302e-18
TGFBR3L	-2.38431	1.86453	249.298	9.84777e-14	8.52782e-13			FKBP7	0.893837	5.08647	605.469	3.25273e-19	2.79654e-18
RGS7BP	5.33248	0.239698	249.239	9.8722e-14	8.54436e-13			FAIM3	4.9072	0.639037	605.367	3.25942e-19	2.80078e-18
SLC35F3	4.75704	-0.378731	249.104	9.92814e-14	8.58813e-13			SIRPA	2.11665	3.68669	605.075	3.27867e-19	2.8158e-18
RNF24	-0.732535	5.62341	248.904	1.0012e-13	8.65597e-13			KATNB1	-0.845576	5.96523	604.153	3.34008e-19	2.86587e-18
FAM13C	2.94841	0.467343	248.769	1.00689e-13	8.70049e-13			TMEM11	-0.945893	5.00514	604.146	3.34057e-19	2.86587e-18
CILP2	2.3002	1.54576	248.752	1.00759e-13	8.70183e-13			PTGDS	5.25166	1.55719	603.614	3.37661e-19	2.89522e-18
VDAC2	-0.540092	7.63371	248.723	1.00883e-13	8.70788e-13			GFOD1	1.47814	4.0407	603.492	3.38498e-19	2.90084e-18
SERTAD1	1.50447	2.39038	248.65	1.0119e-13	8.7297e-13			AMD1	-0.949446	6.58617	602.752	3.43595e-19	2.94149e-18
TMEM203	-0.778391	5.1656	248.393	1.02291e-13	8.81989e-13			RNASEH2A	-1.13592	5.96568	602.749	3.43611e-19	2.94149e-18
GS1-358P8.4	-1.14955	3.45091	248.251	1.02903e-13	8.86791e-13			COPS3	-1.00225	5.87108	602.643	3.44348e-19	2.946e-18
PLEKHG3	0.663792	5.37418	248.041	1.03818e-13	8.94195e-13			VASH1	0.738561	7.00949	602.62	3.44508e-19	2.946e-18
B4GALT3	-0.592425	5.50173	247.804	1.04856e-13	9.02652e-13			PMEPA1	0.910278	5.26452	601.834	3.50026e-19	2.99158e-18
ARHGAP44	1.37747	3.87106	247.74	1.05142e-13	9.04482e-13			TMEM108	0.707962	7.46189	601.731	3.50763e-19	2.99626e-18
ST3GAL3	0.803331	3.84396	247.731	1.05181e-13	9.04482e-13			FAM49B	-0.844667	6.16226	601.669	3.51202e-19	2.9984e-18
ENPP1	0.689128	5.21863	247.461	1.06383e-13	9.14327e-13			CBLN1	-3.14763	1.24424	601.244	3.5424e-19	3.02272e-18
KIT	4.10285	1.93957	246.613	1.10263e-13	9.4716e-13			U2SURP	-0.836052	6.90079	600.916	3.566e-19	3.04123e-18
SHKBP1	0.932883	5.82749	246.317	1.11654e-13	9.58596e-13			TBRG4	-0.727448	7.06849	600.662	3.58437e-19	3.05525e-18
CCDC85B	-1.23337	6.59974	246.298	1.11746e-13	9.58872e-13			PTGES2	-0.75323	6.33301	600.485	3.59732e-19	3.06465e-18
RAB11A	-0.548867	6.86944	245.897	1.1366e-13	9.74773e-13			COLCA1	2.46566	2.2532	600.308	3.61024e-19	3.07401e-18
NPHP3	1.08578	3.96485	245.77	1.14275e-13	9.79454e-13			RNASET2	0.986797	4.86457	600.185	3.61925e-19	3.08004e-18
CD302	-4.42451	0.718332	245.759	1.14328e-13	9.79454e-13			ZNF580	1.02822	6.09379	599.983	3.63408e-19	3.091e-18
MCCC1	0.866713	4.62114	245.742	1.14409e-13	9.79623e-13			RPUSD4	-0.779933	5.28891	599.912	3.63935e-19	3.09384e-18
IQCB1	-0.53575	5.18064	245.633	1.14943e-13	9.83673e-13			PSMG1	-1.16423	4.3395	599.708	3.65449e-19	3.10505e-18
CTD-2270P14.5	-2.27962	0.987368	245.353	1.16318e-13	9.94912e-13			HSPA14	-0.930655	5.2793	599.239	3.68943e-19	3.13307e-18
SORBS1	1.51714	4.06489	245.333	1.16416e-13	9.95213e-13			TPPP3	-1.24048	3.95769	599.163	3.69516e-19	3.13626e-18
PTPRE	5.31275	-0.48951	245.184	1.17153e-13	1.00098e-12			TMC6	-1.0286	5.83173	598.555	3.74112e-19	3.17357e-18
POU4F1	-4.41552	0.199174	245.079	1.1768e-13	1.00495e-12			SH3TC1	1.15487	5.69974	598.207	3.76773e-19	3.19444e-18
EMID1	2.27723	1.22781	245.058	1.17783e-13	1.0053e-12			GPC4	3.52804	1.75062	598.068	3.77834e-19	3.20173e-18
KIAA0232	-0.866144	5.68709	244.903	1.18565e-13	1.01143e-12			IRF2BP2	0.795377	7.35285	597.918	3.78993e-19	3.20985e-18
IQSEC2	4.01488	4.70543	244.754	1.19321e-13	1.01697e-12			WDR75	-0.692016	6.13164	597.89	3.79206e-19	3.20994e-18
PRR3	0.835465	5.30206	244.75	1.19341e-13	1.01697e-12			TGFB1	-0.847379	6.25977	596.878	3.87111e-19	3.27511e-18
HILPDA	-0.778379	4.17127	244.661	1.19794e-13	1.01996e-12			CCT5	-0.802357	8.62787	596.688	3.88618e-19	3.28611e-18
TIE1	1.92704	1.71346	244.656	1.19819e-13	1.01996e-12			CROCC	1.02801	6.06217	596.512	3.90012e-19	3.29615e-18
PCCA	-0.992982	4.33537	244.567	1.20276e-13	1.02223e-12			ABT1	-1.02023	5.39677	596.46	3.90431e-19	3.29794e-18
KLHL7	0.890883	5.84634	244.566	1.20281e-13	1.02223e-12			PES1	-0.920436	7.4105	596.346	3.91338e-19	3.30385e-18
SNRPB	-0.738513	8.42684	244.558	1.2032e-13	1.02223e-12			AUNIP	-1.7	3.0323	596.159	3.92835e-19	3.31473e-18
WFDC1	-3.44045	1.1172	244.554	1.20341e-13	1.02223e-12			ATXN10	-0.797064	7.11035	596.029	3.93877e-19	3.32176e-18
ECD	-0.447821	5.4289	244.511	1.20562e-13	1.02356e-12			HS1BP3	0.951443	5.15005	595.869	3.95172e-19	3.33092e-18
SMYD5	0.684306	6.21597	244.446	1.20894e-13	1.02584e-12			CHRNA5	-1.12153	5.83745	595.392	3.9904e-19	3.36174e-18
TLE3	-1.12567	6.40398	244.319	1.21553e-13	1.03088e-12			SLC24A1	1.40936	4.24458	595.342	3.9945e-19	3.36341e-18
LINC00467	-1.76449	3.05718	244.231	1.22012e-13	1.03423e-12			BAI3	1.20279	3.80393	595.265	4.0008e-19	3.36694e-18
SNRPE	-0.668093	6.37641	244.177	1.22294e-13	1.03607e-12			TMEM240	3.73801	1.95451	594.654	4.05113e-19	3.40749e-18
EFNB2	-1.31634	3.69637	244.043	1.22996e-13	1.04131e-12			CCT6A	-0.73713	8.62886	594.599	4.05567e-19	3.4095e-18
LPIN1	1.98546	5.69753	244.034	1.23041e-13	1.04131e-12			SLC48A1	1.32708	4.27099	594.349	4.07652e-19	3.42522e-18
PPIP5K1	-0.851706	4.48553	243.953	1.2347e-13	1.04438e-12			B4GALT4	1.09513	5.25842	594.079	4.09909e-19	3.44237e-18
GNA15	4.77249	0.338369	243.927	1.23603e-13	1.04496e-12			OTOR	6.09591	0.134864	593.926	4.11196e-19	3.45135e-18
RP11-196G18.23	-1.90729	2.00099	243.847	1.24026e-13	1.04798e-12			TTC7A	-0.784816	5.52378	593.574	4.14176e-19	3.47454e-18
TRIM14	-1.28278	5.26194	243.592	1.25388e-13	1.05858e-12			CHGB	-1.73813	6.36336	593.428	4.15419e-19	3.48312e-18
NBL1	-2.27665	2.29873	243.587	1.25413e-13	1.05858e-12			MRPL35	-0.793417	5.29064	593.09	4.18308e-19	3.5055e-18
GNPTAB	1.16333	5.44406	243.393	1.26463e-13	1.06688e-12			GALNT11	0.664807	6.38208	592.989	4.19175e-19	3.51092e-18
TOM1L1	1.36379	3.76919	243.317	1.26876e-13	1.0698e-12			TSHZ1	0.85311	5.65668	592.375	4.24495e-19	3.55361e-18
MICB	1.09897	4.12056	243.101	1.28051e-13	1.07915e-12			METTL13	-0.673863	6.9098	591.621	4.31129e-19	3.60725e-18
LPAR2	1.0617	5.51746	242.977	1.28736e-13	1.08434e-12			GMPS	-0.767659	6.6953	591.588	4.31428e-19	3.60785e-18
KIF3B	-0.545654	5.48107	242.405	1.31938e-13	1.11073e-12			NHEG1	-2.77043	1.61138	590.988	4.36785e-19	3.65073e-18
LARGE	0.989789	4.40684	242.197	1.33125e-13	1.12014e-12			TRIM32	0.874556	4.79577	590.888	4.37686e-19	3.65635e-18
LINC00998	-1.13159	3.36465	242.087	1.33756e-13	1.12486e-12			FASTKD2	-0.928674	5.15107	590.828	4.38229e-19	3.65896e-18
LINC00869	-1.74722	1.80591	242.049	1.33974e-13	1.1261e-12			LRPPRC	-0.663301	8.18134	590.471	4.41458e-19	3.68399e-18
PI4KB	-0.538658	5.86446	241.804	1.35393e-13	1.13743e-12			SFXN2	-1.28099	3.76343	590.382	4.42275e-19	3.68887e-18
KIAA1598	1.11454	3.41462	241.768	1.35602e-13	1.13859e-12			IMMT	-0.74637	7.13712	590.211	4.43835e-19	3.69994e-18
GOLIM4	0.963757	6.32386	241.508	1.37135e-13	1.15085e-12			LRP12	1.14707	5.11029	589.918	4.46527e-19	3.72043e-18
PFKM	0.498627	6.79578	241.326	1.38215e-13	1.15931e-12			CHORDC1	-0.823023	5.4294	589.352	4.51777e-19	3.7622e-18
PHB2	-0.63709	9.17949	241.058	1.39819e-13	1.17216e-12			MRPL20	-1.02352	6.37805	589.298	4.52272e-19	3.76436e-18
SMURF1	0.497451	5.88982	240.902	1.4077e-13	1.17951e-12			NBPF9	0.797697	6.77159	589.213	4.53067e-19	3.76901e-18
KHDC1	5.41011	-0.78287	240.883	1.40886e-13	1.17974e-12			MTF2	-0.80728	5.23288	588.656	4.5832e-19	3.81071e-18
SRPK1	-0.730331	6.60489	240.873	1.40944e-13	1.17974e-12			HSPA9	-0.61562	8.62878	588.355	4.61177e-19	3.83246e-18
SLC25A39	-0.88414	7.42855	240.853	1.41064e-13	1.18012e-12			APP	0.956423	9.45696	587.819	4.66321e-19	3.87319e-18
ST8SIA6	3.31942	1.50927	240.798	1.41403e-13	1.18234e-12			FMN2	-1.74184	3.65686	587.035	4.73956e-19	3.93455e-18
CYB5R2	4.07011	0.343426	240.628	1.42445e-13	1.19043e-12			PCDH20	2.08042	2.61403	586.745	4.76809e-19	3.95617e-18
PROK2	-3.91102	-0.295677	240.473	1.43403e-13	1.19781e-12			EIF2S3	-0.583457	8.1999	586.321	4.81022e-19	3.98905e-18
ZKSCAN4	1.06581	2.93611	240.302	1.44469e-13	1.20609e-12			ETF1	-0.737518	7.62453	585.147	4.929e-19	4.08542e-18
PTPRB	3.86594	0.953118	239.958	1.46645e-13	1.22359e-12			MRPL41	-1.25715	5.36713	584.396	5.00667e-19	4.14764e-18
RAI2	4.49419	0.287902	239.946	1.46718e-13	1.22359e-12			C11orf68	1.11016	4.62763	584.16	5.03128e-19	4.16586e-18
ALDH5A1	-1.1739	3.76503	239.789	1.47724e-13	1.23134e-12			TCF3	-0.676537	9.02062	583.894	5.0592e-19	4.1868e-18
TRIM47	-2.39455	3.50848	239.738	1.48046e-13	1.23339e-12			HAUS7	-1.19925	4.58581	583.855	5.06338e-19	4.18808e-18
BID	0.911091	5.00347	239.724	1.48141e-13	1.23353e-12			FREM2	-3.05874	1.64276	583.543	5.0964e-19	4.2132e-18
RPL13	-0.966131	10.4911	239.558	1.49208e-13	1.24177e-12			FOS	2.66928	1.88765	582.924	5.16262e-19	4.26573e-18
SH3D21	-1.43779	2.08515	239.376	1.50393e-13	1.25099e-12			NOL10	-0.768879	6.12342	582.762	5.18015e-19	4.27799e-18
STX16	-1.31146	5.26347	239.35	1.50569e-13	1.2518e-12			BTG2	0.975479	5.32544	582.149	5.2468e-19	4.33079e-18
BTBD10	0.788175	4.66752	239.226	1.51379e-13	1.25788e-12			PRSS27	1.6461	3.25899	581.799	5.28534e-19	4.36033e-18
TAGAP	4.78259	3.30718	239.1	1.5221e-13	1.26414e-12			FAM228B	1.39991	3.76823	580.952	5.37987e-19	4.43603e-18
LINC00963	-1.28496	3.42524	238.84	1.53948e-13	1.27791e-12			ANXA11	0.705477	6.62282	580.633	5.4159e-19	4.46342e-18
CALB2	3.56834	-0.967534	238.511	1.5617e-13	1.29567e-12			DDX56	-0.786138	7.14795	580.584	5.42152e-19	4.46574e-18
DRD4	2.84878	1.60677	238.347	1.57289e-13	1.30429e-12			FAM102A	0.774714	5.45379	578.102	5.71148e-19	4.70215e-18
SH2D5	2.65612	2.90211	237.978	1.59849e-13	1.32483e-12			ST8SIA1	-3.24453	1.6362	577.646	5.76653e-19	4.74435e-18
HEATR5B	0.886714	4.61267	237.878	1.60545e-13	1.32991e-12			TIMP2	0.780291	9.32352	577.628	5.76871e-19	4.74435e-18
PKM	-0.590576	11.4448	237.693	1.61854e-13	1.34006e-12			ZNF512	0.668087	6.49165	577.57	5.77571e-19	4.74753e-18
TONSL	-0.729087	7.51327	237.642	1.62212e-13	1.34233e-12			YRDC	-0.828348	5.34682	577.547	5.77854e-19	4.74753e-18
COX15	-0.869952	5.1897	237.487	1.6332e-13	1.3508e-12			TUBGCP4	-0.909563	5.83415	577.234	5.81672e-19	4.77644e-18
IL11RA	-1.65357	1.56291	237.451	1.63574e-13	1.35221e-12			ICT1	-1.18611	5.50726	577.05	5.83933e-19	4.79253e-18
TMEM131	0.78951	6.08892	237.218	1.65253e-13	1.36538e-12			MOB3C	1.53663	3.28198	577.005	5.84492e-19	4.79464e-18
CLASP1	0.73272	6.68715	237.08	1.66261e-13	1.373e-12			DNAJC7	-0.744941	6.51488	576.657	5.88786e-19	4.82738e-18
IGSF3	1.01891	6.32952	237.03	1.66623e-13	1.37529e-12			SMEK1	-0.616952	6.60321	576.422	5.91716e-19	4.84832e-18
FUZ	-1.44135	4.16966	236.81	1.68241e-13	1.38792e-12			GGCT	-0.950342	6.1997	576.392	5.92093e-19	4.84832e-18
RP11-655M14.13	-1.67918	2.72311	236.382	1.71435e-13	1.41354e-12			ATP2B4	1.13468	6.66347	576.379	5.92255e-19	4.84832e-18
FAM129A	1.69091	3.32609	236.209	1.72743e-13	1.4236e-12			HEXA	0.952754	5.96305	576.202	5.94475e-19	4.864e-18
MLH1	0.448642	6.40401	235.943	1.74782e-13	1.43966e-12			TLX1	-3.65088	1.59698	576.175	5.9481e-19	4.86424e-18
ZBTB46	-1.68808	4.02726	235.686	1.76775e-13	1.45533e-12			MYO1B	-0.788772	8.146	576.086	5.95932e-19	4.86972e-18
ACSF2	1.81304	2.15246	235.417	1.7888e-13	1.47191e-12			HLA-E	1.17851	4.93255	576.052	5.96348e-19	4.86972e-18
WDTC1	0.594515	5.56305	235.334	1.79544e-13	1.47661e-12			GNPTG	0.907649	5.35196	576.048	5.96399e-19	4.86972e-18
EHMT1	-0.415898	7.20757	235.258	1.80148e-13	1.48081e-12			SERINC2	-1.15264	4.98983	575.842	5.99002e-19	4.88847e-18
ENO3	-2.08831	3.22845	234.997	1.82235e-13	1.4972e-12			TPD52	0.940359	5.69455	575.763	6.00001e-19	4.89411e-18
TTC14	0.953165	4.61232	234.749	1.84247e-13	1.51295e-12			INO80C	-1.62245	3.67864	575.586	6.0225e-19	4.90994e-18
NDUFAF5	-1.03256	3.3948	234.692	1.8471e-13	1.51599e-12			RP11-102K13.5	2.58182	1.74925	575.228	6.06829e-19	4.94474e-18
S100A4	-2.9267	1.3076	234.474	1.86505e-13	1.52989e-12			ATF4	1.06191	7.53921	574.867	6.11474e-19	4.98004e-18
AGAP2-AS1	1.48311	3.27283	234.463	1.86595e-13	1.52989e-12			TMEM8B	1.05888	4.60255	574.754	6.12935e-19	4.98938e-18
SOGA1	1.03352	6.98231	234.4	1.87116e-13	1.53337e-12			C6orf89	0.634609	6.82403	574.32	6.18598e-19	5.03291e-18
B3GAT3	0.931694	5.7299	234.286	1.88066e-13	1.54037e-12			PCMTD1	1.25655	4.21962	574.184	6.20374e-19	5.04478e-18
PIP4K2A	0.696781	5.48566	234.198	1.88802e-13	1.54561e-12			JAZF1	1.1761	4.23158	573.997	6.22832e-19	5.06218e-18
RPL8	-1.01647	10.9869	234.01	1.90378e-13	1.55772e-12			PIM2	-1.27555	3.87527	573.716	6.26551e-19	5.08981e-18
MRGPRF	-3.39902	0.737349	233.893	1.91374e-13	1.56507e-12			WRAP53	-1.19619	5.04642	573.671	6.27152e-19	5.09209e-18
IFNGR2	-0.844983	4.95352	233.819	1.92005e-13	1.56943e-12			PIK3IP1	2.44664	1.69717	573.081	6.35041e-19	5.15351e-18
SORCS1	8.4837	0.0899197	770.249	1.93343e-13	1.57956e-12			SPG11	0.820613	6.30936	572.71	6.40062e-19	5.19161e-18
INPP4B	-3.29234	1.15374	233.633	1.93594e-13	1.5808e-12			PEG10	-1.19986	8.11304	572.048	6.49127e-19	5.26246e-18
SIPA1L2	0.995806	7.42831	233.612	1.93774e-13	1.58147e-12			SRSF10	-0.802023	6.69821	571.73	6.53534e-19	5.29549e-18
CER1	-5.74004	1.14995	233.515	1.94612e-13	1.5875e-12			MAP7D1	-0.707331	8.04741	571.631	6.54908e-19	5.30392e-18
CCNO	-3.4324	0.506345	233.503	1.94718e-13	1.58755e-12			KLF7	-1.16133	6.49734	571.503	6.56695e-19	5.31569e-18
ACSS2	3.65039	6.81661	233.173	1.97602e-13	1.61025e-12			WBP11	-0.601777	7.47687	571.342	6.58938e-19	5.33114e-18
TAB1	-0.665265	5.35446	233.155	1.97757e-13	1.6107e-12			UGGT2	1.13694	5.46323	571.301	6.59516e-19	5.3331e-18
LPPR5	3.94877	-0.121814	233.079	1.98433e-13	1.61538e-12			RPL17	1.21544	9.38159	571.108	6.62235e-19	5.35237e-18
LHPP	1.3613	4.01812	232.981	1.99302e-13	1.62163e-12			FBXO36	2.0781	2.48978	570.642	6.68835e-19	5.40296e-18
TMEM260	0.752463	4.06246	232.415	2.04399e-13	1.66226e-12			RPA1	-0.738208	7.02063	570.568	6.6989e-19	5.40875e-18
GABPB1	-0.477663	5.7277	232.289	2.05554e-13	1.67081e-12			NUDT5	-0.784352	6.26375	569.899	6.79506e-19	5.4836e-18
ZNF300	0.830309	5.45861	232.22	2.06185e-13	1.67426e-12			CTB-158E9.1	-5.59988	1.50246	569.847	6.80266e-19	5.48695e-18
GRN	0.920021	6.86184	232.219	2.06193e-13	1.67426e-12			CNTNAP1	1.0337	6.34056	569.443	6.86158e-19	5.53167e-18
RP3-368A4.5	-1.47791	3.07282	232.208	2.06292e-13	1.67426e-12			FBXL17	1.14073	4.98056	569.3	6.88249e-19	5.54572e-18
bP-21264C1.2	1.94191	1.95857	232.159	2.06752e-13	1.67714e-12			LINC00152	-2.0803	2.84493	569.217	6.89475e-19	5.55279e-18
ELMO1	0.855816	4.45548	232.124	2.07068e-13	1.67886e-12			MYO1C	0.579813	7.62849	569.095	6.91267e-19	5.5644e-18
ECEL1	1.40694	2.86169	232.092	2.07372e-13	1.68047e-12			CITED1	-1.85195	2.80477	568.97	6.93115e-19	5.57611e-18
NFKBIE	1.02926	3.63914	232.057	2.07691e-13	1.6822e-12			SCUBE1	2.20295	3.97884	568.945	6.93489e-19	5.57611e-18
DLGAP1	3.78903	0.324111	232.007	2.08155e-13	1.68511e-12			PCDH1	2.36282	1.84149	568.926	6.93773e-19	5.57611e-18
LNP1	-1.58926	2.96237	231.846	2.09662e-13	1.69616e-12			PASK	-1.04671	5.37196	567.643	7.13068e-19	5.7283e-18
OCLN	1.25192	2.72008	231.839	2.09732e-13	1.69616e-12			HNRNPL	-0.825059	8.43645	566.869	7.24983e-19	5.82108e-18
CCDC24	1.60355	2.48663	231.788	2.10211e-13	1.69918e-12			DLAT	-0.894423	6.27207	566.818	7.25788e-19	5.8246e-18
TMEM175	-1.16126	2.16769	231.52	2.12745e-13	1.71879e-12			EGR3	2.88859	2.00287	566.636	7.2862e-19	5.84438e-18
GLS2	3.91284	2.28998	231.244	2.15398e-13	1.73935e-12			KIAA1377	1.08884	3.54754	566.344	7.33198e-19	5.87814e-18
SVIP	2.12846	1.62431	231.226	2.15575e-13	1.73991e-12			GFER	-0.833389	5.30642	566.274	7.34306e-19	5.88136e-18
E2F2	-0.836752	3.8166	231.131	2.16495e-13	1.74645e-12			AKAP12	-0.890484	7.0983	566.272	7.34338e-19	5.88136e-18
NID2	2.1315	2.93656	230.735	2.20378e-13	1.77688e-12			FUT9	-6.62289	1.30049	565.533	7.46069e-19	5.97231e-18
COQ4	-0.796513	5.4424	230.621	2.21517e-13	1.78516e-12			SMARCA5	-0.680056	8.00409	564.999	7.54682e-19	6.03821e-18
PLGRKT	-1.41099	3.03875	230.554	2.22186e-13	1.78966e-12			HMGB2	-1.18875	8.07054	564.599	7.61216e-19	6.08744e-18
SMARCA2	1.11245	2.94942	230.519	2.22533e-13	1.79155e-12			YWHAH	-0.877705	7.00694	563.474	7.79876e-19	6.23352e-18
C14orf1	1.87674	6.45195	229.957	2.28238e-13	1.83656e-12			CIRH1A	-0.71492	6.23783	563.253	7.83602e-19	6.26016e-18
KLHDC4	-0.624827	5.94021	229.935	2.28472e-13	1.83752e-12			IRX5	-1.55014	3.05685	563.053	7.86995e-19	6.28412e-18
PCDHB2	0.588188	4.80572	229.743	2.30461e-13	1.8523e-12			CELF1	-0.504189	7.36274	562.552	7.95548e-19	6.34922e-18
PMEPA1	-1.4224	6.00791	229.735	2.30541e-13	1.8523e-12			NCKAP5	-3.42829	2.04014	562.504	7.96373e-19	6.35263e-18
CAAP1	-1.24106	4.30644	229.636	2.31575e-13	1.85968e-12			HSP90AB1	-0.696332	10.743	562.423	7.97765e-19	6.36053e-18
URM1	-0.894341	6.21115	229.482	2.33191e-13	1.87172e-12			RABL2A	1.27153	4.07002	562.346	7.9909e-19	6.36791e-18
[truncated: 14,032 more rows]

## Sheet: 3
Supplementary Table 3: Equivalent Change Index for SH-SY5Y and NT2 Cell Lines
ID	ECI	SY5Y-log2FC	SY5Y-FDR	NT2-log2FC	NT2-FDR
TATDN2	0.999835	-0.407141	1.63663e-12	-0.407208	3.82877e-09
C1S	0.999583	2.40438	8.53483e-08	2.40539	1.69446e-13
EIF2AK1	0.999336	-0.430362	1.70682e-13	-0.430076	1.60441e-09
P3H1	0.999038	0.509043	2.49057e-12	0.509533	1.52963e-09
TRMT1L	0.998923	-0.519143	3.35211e-13	-0.519703	4.68433e-09
MFSD12	0.998849	-0.253924	9.95665e-07	-0.253633	8.51218e-06
AC006548.28	0.998459	0.36633	2.95462e-05	0.365776	7.07633e-06
PEF1	0.998233	-0.689117	1.03649e-14	-0.687899	1.0047e-10
TMA7	0.99821	-0.484216	7.57115e-10	-0.485084	3.58539e-08
SNX22	0.998045	-0.871603	3.5215e-09	-0.869899	1.60144e-09
ADPRHL2	0.997978	-0.435724	9.01337e-10	-0.436606	1.18449e-06
CDK7	0.997864	-0.473865	2.27976e-09	-0.472853	2.62743e-09
HCCS	0.997804	-1.03985	1.40231e-18	-1.03757	5.72661e-16
SUCLG2-AS1	0.997681	0.739466	3.40092e-05	0.741131	7.26507e-05
ELK4	0.996702	0.265405	0.000459711	0.265683	0.00225175
PAPOLA	0.996563	-0.325031	2.8126e-11	-0.323915	3.98071e-06
IDH3B	0.995377	-0.784905	2.89934e-16	-0.781276	4.08035e-15
WFS1	0.995145	0.835983	2.78493e-16	0.840062	8.69329e-16
EGFL8	0.995112	0.840991	9.01329e-06	0.845114	2.10035e-07
PARK7	0.994829	-0.275148	4.67488e-06	-0.273728	1.31119e-05
HSCB	0.994432	-0.370638	0.000174118	-0.369642	0.00288876
RABGGTB	0.994036	-0.366053	1.12401e-10	-0.36387	8.84276e-08
NTM	0.994033	6.09282	3.53617e-29	6.05647	1.0303e-15
XKR9	0.993922	0.670844	0.000193836	0.667275	0.000762515
CD9	0.993744	-1.04361	6.60572e-17	-1.03708	1.3449e-10
THAP9	0.99357	-0.456559	2.00225e-06	-0.459509	1.07004e-05
RAB9A	0.993059	-0.905177	1.45457e-15	-0.898895	8.61141e-14
AAK1	0.992966	0.785841	2.85216e-13	0.780313	2.54159e-09
IGF2R	0.992833	0.396674	9.5897e-08	0.393838	1.93967e-05
IRAK4	0.992793	0.655241	1.40164e-10	0.650519	1.62875e-07
VSTM4	0.99273	0.735487	2.92279e-11	0.730204	8.79498e-05
HPRT1	0.992367	-0.900731	3.92245e-16	-0.907659	2.47509e-10
CLIP2	0.992342	1.34576	6.19867e-25	1.35615	3.57656e-12
MRPS2	0.991645	-0.825029	9.97039e-16	-0.818136	2.06137e-13
WNT2B	0.991044	0.523359	0.000209598	0.520629	0.00376101
RP11-244B22.10	0.990801	0.474828	0.000305766	0.470831	0.000787607
EDA2R	0.990759	6.48902	1.96692e-20	6.42905	1.02506e-16
IBA57	0.990734	-0.438328	6.27192e-08	-0.434266	4.18071e-07
SELT	0.990695	-0.424271	1.34423e-09	-0.420323	2.59309e-08
ABCA7	0.990424	0.692677	3.19758e-07	0.699352	3.11973e-05
ALG14	0.98993	-0.801857	8.64192e-11	-0.810014	4.61909e-08
SAP30	0.989395	-0.879373	1.03972e-17	-0.888799	6.28336e-12
RP11-162A12.2	0.989395	0.785198	0.000972742	0.792156	0.00183792
RUNX1T1	0.989276	1.20031	1.78045e-16	1.21332	1.06308e-07
RP11-219A15.1	0.988679	0.480692	4.7095e-06	0.485311	0.00182213
RP11-1391J7.1	0.98839	0.499848	0.00960348	0.499718	0.0113524
POLM	0.987706	0.697861	5.39393e-14	0.689281	9.21943e-10
ASNSD1	0.987613	-0.46391	3.37491e-11	-0.458163	2.23331e-09
MAOB	0.98759	-0.632685	6.30334e-08	-0.624848	2.35458e-05
SH3GLB2	0.987541	-0.288857	1.24083e-06	-0.28533	0.000248995
SCN9A	0.98738	2.87043	6.58846e-21	2.83421	2.12519e-11
OTUB1	0.987371	-0.560196	1.32354e-12	-0.553121	1.84269e-10
MTRNR2L1	0.98733	-11.0806	1.55727e-18	-11.2227	2.42684e-14
THUMPD3	0.987169	-0.318488	2.62096e-10	-0.314402	1.59308e-06
MT-RNR1	0.986966	-13.9299	2.49489e-28	-13.7483	2.99416e-25
IK	0.986507	-0.307312	5.04429e-09	-0.303166	2.30545e-07
RP11-499E18.1	0.986165	0.753382	0.000632024	0.743715	0.00101595
APBA3	0.98584	0.512182	9.659e-11	0.519538	2.47487e-09
RP3-425C14.4	0.985568	0.879087	2.5388e-11	0.891911	5.46673e-05
KYNU	0.985358	0.624574	0.00105494	0.630505	0.00528567
PREPL	0.985283	0.481745	6.37647e-13	0.48894	3.05737e-06
CUEDC1	0.984637	0.563001	1.25302e-12	0.571785	1.79691e-07
REPIN1	0.984553	-0.757489	2.69281e-20	-0.769374	7.39828e-16
GAK	0.984477	-0.415688	6.33259e-14	-0.422243	1.25565e-11
TIMM8B	0.984442	-0.54164	1.00858e-08	-0.5502	2.67143e-08
POLR3E	0.984258	-0.246282	2.27914e-09	-0.250221	4.08285e-08
ATIC	0.984239	-0.236718	6.05287e-08	-0.232988	4.00508e-06
RWDD1	0.984085	-0.304377	1.82074e-06	-0.309289	3.4244e-05
RP11-390P24.1	0.984002	1.029	0.000278577	1.04524	0.000471167
ANKRD13B	0.983723	-0.734367	9.6085e-17	-0.722414	6.14965e-12
RRP12	0.983542	-0.54777	4.67763e-17	-0.556936	1.07311e-11
KATNAL2	0.983483	0.360077	2.06299e-06	0.354206	0.000215207
SLC7A2	0.983018	-1.17372	1.56373e-15	-1.194	1.43062e-08
SUV420H2	0.982932	-0.827807	1.66999e-12	-0.842181	5.67787e-09
UBQLN1	0.982931	-0.542476	3.79725e-15	-0.533216	3.31838e-10
KIAA1429	0.982826	-0.141993	0.000222841	-0.144159	0.0021802
MAP3K13	0.982758	0.415998	1.40332e-09	0.423297	1.01054e-06
WDR11	0.982749	0.457898	9.94063e-12	0.465935	5.92029e-09
DKFZP434L187	0.982427	-0.728905	4.74027e-05	-0.741694	0.000336164
RHOQ	0.982088	0.545625	6.84781e-18	0.555577	2.71644e-11
ZBTB9	0.982013	-0.189183	0.000179222	-0.186091	0.00167103
PSMB1	0.981974	-0.344684	5.65258e-09	-0.351011	7.08528e-08
NGLY1	0.981962	0.718337	2.70747e-14	0.731533	1.22233e-11
COX6B1	0.981814	-0.163492	0.00416566	-0.164264	0.0135479
ACAA1	0.981693	-0.240019	2.73587e-05	-0.23596	0.00142255
LCTL	0.981645	-0.514038	0.0179398	-0.514255	2.11141e-06
AC138969.4	0.981531	0.332461	1.29736e-05	0.326325	1.11065e-05
ECE1	0.981175	0.679296	2.43001e-15	0.666509	6.13507e-12
FOXI3	0.980526	1.78369	3.79759e-14	1.81911	6.56932e-07
SH3BP2	0.979813	0.260763	6.97278e-07	0.255531	0.000125564
LDHA	0.979662	-2.03714	3.65691e-25	-2.07943	2.1761e-15
SENP3	0.979399	-0.506363	7.57586e-16	-0.495931	1.89374e-13
CUX1	0.97889	0.308974	4.19359e-08	0.302452	2.66549e-06
GSE1	0.978612	-0.916055	1.69261e-18	-0.936076	2.20731e-13
MTRNR2L3	0.978506	-8.6209	3.0785e-23	-8.43559	8.35794e-19
MC1R	0.978217	0.213736	0.0107135	0.211344	0.00177421
LMTK3	0.978052	1.32375	1.94243e-19	1.29469	1.35185e-09
PRPF3	0.977398	-0.57788	1.31091e-13	-0.564819	1.07252e-09
NFKBIL1	0.976553	0.506343	1.88535e-11	0.494472	8.51091e-07
C1QBP	0.976272	-0.512479	2.33161e-12	-0.500319	4.47987e-11
FARSB	0.976138	-0.953104	4.96013e-17	-0.976404	7.38529e-13
ADAT1	0.975987	0.396078	3.02132e-07	0.40577	0.000130619
ZNF284	0.975802	0.648154	5.89798e-10	0.664002	0.000339247
NUMB	0.975758	0.414195	1.47796e-12	0.424485	2.17547e-08
2023-03-02	0.975626	0.845201	1.43411e-15	0.824601	3.48269e-13
YARS2	0.975351	-0.689526	7.1567e-13	-0.706952	2.03611e-13
CYP7B1	0.975311	0.633274	1.41181e-05	0.647874	0.00220306
KDM5B	0.975281	0.483844	2.90615e-14	0.471884	2.73116e-07
CD82	0.975277	1.03721	6.01485e-13	1.01157	2.10873e-06
AGAP2	0.975235	1.43424	4.47123e-22	1.47066	6.16903e-06
CDKN2A	0.974896	-2.64525	1.56737e-15	-2.71336	1.33838e-10
KIAA1328	0.974659	0.569922	1.61218e-08	0.55548	2.4544e-07
PLCD1	0.974603	1.36238	3.94799e-17	1.32778	6.93434e-10
C17orf96	0.974573	-0.704797	7.95524e-17	-0.686883	1.00613e-05
PITHD1	0.974392	-0.616159	1.82788e-14	-0.632352	7.29743e-11
JMJD4	0.974303	-0.571009	8.66618e-13	-0.556335	6.73364e-08
ADAMTS1	0.973529	3.30068	3.96221e-29	3.39043	8.51465e-17
DAG1	0.973437	-0.238919	4.32458e-06	-0.245417	8.43438e-05
ING3	0.973236	-0.699538	6.89429e-12	-0.680815	1.83537e-11
LARP1	0.973038	-0.155488	0.000240879	-0.152025	0.00479727
RP11-449H3.3	0.972758	-0.652161	5.77424e-07	-0.66709	0.0049748
RP11-624A21.1	0.972692	0.662652	1.08521e-09	0.644556	4.36407e-09
PLEKHH3	0.972416	-0.41321	3.09233e-10	-0.423862	0.00251739
H19	0.972134	-3.8312	1.06306e-22	-3.94102	2.85245e-09
ADAMTSL3	0.972031	0.646235	0.000113475	0.664754	2.53406e-05
FASTKD3	0.971853	-0.758893	2.00253e-09	-0.737532	1.53421e-08
KIAA1109	0.97183	0.590246	5.24527e-09	0.607355	9.11571e-07
TMEM201	0.971707	-0.438055	1.35911e-10	-0.45081	1.31041e-07
RALGAPA2	0.971051	-0.599437	2.29327e-11	-0.582085	4.98401e-07
QPCTL	0.970759	0.351131	2.56264e-07	0.361661	0.000129179
TIMM23	0.970539	-0.853087	1.19849e-16	-0.878982	2.92353e-16
HIGD2A	0.970263	-0.449691	6.61499e-08	-0.436319	2.85694e-07
ADAM17	0.970091	0.395369	2.54254e-11	0.407559	7.43368e-10
PMPCB	0.969943	-0.436679	1.27447e-12	-0.45021	2.43577e-10
RP11-1055B8.1	0.969879	-1.52375	3.73582e-10	-1.47785	3.51038e-08
HELLPAR	0.969836	0.507201	5.15648e-09	0.522976	1.25492e-08
FTH1	0.969673	1.15995	1.38211e-15	1.12477	1.22758e-14
TEX10	0.969549	-0.330089	1.57584e-11	-0.340456	4.77353e-09
FKBP15	0.969539	0.190861	3.35066e-06	0.196853	1.86035e-05
PTP4A3	0.969342	1.2189	5.90629e-19	1.25743	2.22178e-05
FOXRED1	0.969197	-0.74278	2.35228e-14	-0.766387	5.7196e-11
TMEM260	0.968473	0.776958	1.57906e-14	0.752463	1.66226e-12
GPR180	0.968431	-0.243038	0.000671828	-0.248015	0.0117373
FAM189B	0.96835	-0.549302	1.84647e-14	-0.567255	3.04479e-10
WDR12	0.968128	-0.164253	1.85273e-05	-0.168009	0.00973283
ATP5B	0.96779	-0.475015	6.38466e-13	-0.490825	1.19116e-11
PLEKHG4	0.967696	1.63124	2.1596e-22	1.57854	1.77374e-15
HEBP1	0.967609	0.920983	2.3335e-12	0.891151	2.002e-13
USP6	0.967521	0.384713	0.000494285	0.394435	0.00802878
GRN	0.967225	0.951196	6.51621e-17	0.920021	1.67426e-12
PPM1F	0.967202	0.295575	5.75784e-11	0.285892	3.67766e-05
CCND3	0.9668	-0.430797	5.38949e-12	-0.445591	1.31243e-07
2023-03-05	0.96668	-0.526208	5.32223e-12	-0.544345	2.58151e-07
SNX19	0.966232	0.24392	4.44773e-06	0.236002	0.00134859
AC092669.3	0.966016	0.676391	6.74004e-09	0.653405	8.33178e-08
CAPN5	0.965992	0.826699	8.12929e-20	0.855804	3.42401e-10
PRKX	0.965808	-0.188576	0.000123174	-0.190297	0.0253742
MIA3	0.965579	0.296953	7.07821e-08	0.286732	1.21353e-07
DMXL1	0.965571	0.625942	4.79131e-10	0.604489	0.000161829
ANKRD20A3	0.96504	0.944823	9.77987e-11	0.978958	9.45985e-05
MFSD4	0.964385	0.690226	0.00155641	0.714188	0.00213575
ARRB2	0.964048	-0.770921	1.84037e-15	-0.743205	4.22501e-07
SLC52A2	0.963861	-0.368496	1.50111e-10	-0.382311	3.28101e-06
STXBP3	0.963472	0.229598	2.38751e-05	0.238136	0.000699594
SNRPB	0.96303	-0.71121	1.4247e-13	-0.738513	1.02222e-12
RP11-529E10.6	0.962921	-0.523373	0.00715159	-0.538065	0.0100472
MIOS	0.962731	-0.197964	1.21791e-06	-0.190836	0.00131237
AP1S2	0.962458	-0.63972	1.15031e-14	-0.615703	3.29141e-08
TUFM	0.962153	-0.525222	4.08009e-14	-0.545882	2.54418e-09
MPC2	0.962036	-0.519027	1.34789e-10	-0.499323	8.12827e-10
ADM	0.96192	1.12939	8.02378e-09	1.1741	5.50766e-10
MED9	0.961567	-0.253831	1.79035e-06	-0.244081	1.91808e-05
RP11-823E8.3	0.961435	1.01065	9.77848e-08	0.972239	0.000577672
CHCHD4	0.961355	-0.583075	2.9927e-13	-0.560542	2.79009e-09
ANKEF1	0.961313	-0.808243	1.94883e-12	-0.776975	6.42563e-09
RIMS1	0.961313	5.21865	9.51108e-29	5.42867	1.55768e-11
UBE2W	0.961049	0.329882	4.07111e-06	0.343127	0.000362798
GOPC	0.960543	0.319161	8.61271e-09	0.307191	0.00202752
ARAF	0.96038	-0.282929	7.40456e-08	-0.271719	5.03514e-07
RP11-893F2.18	0.959978	0.667515	0.000437484	0.642861	0.00320695
NMI	0.959644	-7.58931	3.06699e-11	-7.28303	1.37634e-16
CTD-2369P2.10	0.959298	0.441822	0.0189117	0.450344	0.0221986
IL15	0.959113	-1.22812	1.03643e-07	-1.1779	7.38156e-08
IARS2	0.958952	-0.435074	1.9096e-15	-0.417215	5.05687e-08
BATF3	0.958924	-1.44272	2.88787e-14	-1.38346	3.252e-07
LAYN	0.958368	2.5276	8.40557e-26	2.63741	2.50478e-15
FAM219A	0.957881	-0.75756	2.08394e-18	-0.790871	1.10214e-14
HLA-E	0.95758	1.17851	4.86972e-18	1.12852	4.32394e-14
PPP3CB	0.957132	-0.225987	4.31591e-08	-0.216372	0.000333387
OLFML3	0.95672	0.713434	4.56821e-15	0.745707	8.37786e-09
ZNF160	0.956336	0.5815	5.55255e-13	0.556109	1.34955e-10
TRAK1	0.956181	0.396688	1.18381e-11	0.379305	1.74252e-09
SH3BGRL2	0.956137	0.664239	9.59343e-14	0.635103	2.13245e-08
PLXDC2	0.956066	1.97662	6.28761e-19	2.06745	6.42563e-09
GAA	0.955727	0.765522	1.01229e-14	0.73163	2.11936e-13
HINT1	0.955186	-0.207665	0.000923061	-0.217207	0.000273526
NOTCH3	0.95476	0.395921	3.079e-07	0.41468	3.70984e-06
MYCN	0.954433	1.41258	3.09107e-20	1.34821	2.05003e-17
SNX2	0.953868	-0.162252	0.00158009	-0.155014	0.00159197
PPP1R14B	0.9537	-0.627235	1.68093e-11	-0.657685	1.76882e-09
RP11-481J2.3	0.953412	-1.73188	5.67704e-09	-1.81647	2.07503e-05
ZNF506	0.953279	0.361967	6.18946e-07	0.345058	7.52123e-06
HNRNPUL2-BSCL2	0.953271	-0.384853	1.96213e-10	-0.403718	3.91024e-10
RP11-382B18.1	0.952984	0.658807	9.98374e-10	0.627832	3.84098e-08
ATPIF1	0.952971	-0.638453	8.3525e-12	-0.669961	5.34122e-12
SSNA1	0.952867	-0.803816	1.72291e-14	-0.843577	3.08491e-11
NOP16	0.952783	-0.662401	7.49931e-14	-0.695228	5.91552e-11
MRS2	0.952718	-0.596735	2.71327e-13	-0.568521	1.47074e-06
ELMOD1	0.951823	0.717509	1.55718e-07	0.753711	0.000152265
MUC20	0.951537	0.672372	2.81703e-07	0.706617	5.07861e-09
KCNAB1	0.951455	0.486935	0.00113915	0.50604	0.0112146
WAPAL	0.951434	-0.47878	1.16573e-10	-0.45553	4.8938e-06
ANKAR	0.951159	0.712837	7.99877e-05	0.678217	0.000288527
LSM7	0.950842	-0.423894	2.07339e-07	-0.445809	1.13548e-06
C12orf50	0.950235	0.309916	0.000946446	0.294772	0.000366019
NFE2L2	0.949834	0.976396	2.01724e-21	0.927414	5.58032e-15
PTRH2	0.949809	-0.384001	7.03807e-10	-0.364729	3.08133e-06
SETD9	0.949706	0.289318	7.57402e-05	0.300858	0.0124146
RAB4B	0.949682	0.576297	1.86203e-11	0.606831	1.0818e-06
PROSER3	0.949491	-0.456464	9.97264e-11	-0.480747	2.49327e-07
RP11-346D14.1	0.949211	0.674033	5.72057e-10	0.6398	2.81281e-09
BDP1	0.948644	-0.225455	0.00319941	-0.226108	0.0486076
AC007389.3	0.948067	0.29	0.0131577	0.290898	0.0489989
RNF152	0.948033	1.63221	4.72194e-23	1.54739	3.31586e-09
IFITM10	0.947856	4.82635	4.93995e-26	5.09186	2.81085e-12
CINP	0.947848	-0.368925	2.28826e-09	-0.389223	6.56485e-07
S1PR3	0.947727	0.699651	1.31268e-14	0.663081	5.27245e-06
LIMA1	0.9476	-0.35209	1.32991e-09	-0.370893	0.00179495
LEPR	0.947423	1.0581	4.30669e-13	1.00247	5.04643e-06
RPF2	0.947362	-0.519624	6.82473e-12	-0.492272	7.89604e-09
STAT2	0.946934	0.973154	3.82077e-20	1.02769	1.45408e-15
LINC00506	0.946878	0.386554	1.30609e-05	0.40818	0.00014818
RABGEF1	0.946693	0.259145	2.20583e-09	0.273736	1.94981e-06
CD46	0.946629	0.772504	2.74129e-13	0.731274	3.04806e-09
MOB3C	0.946574	1.53663	4.79464e-18	1.45453	2.04368e-10
LRRC8D	0.946566	0.607463	2.42123e-15	0.575004	2.82375e-09
C9orf116	0.946379	-1.20076	1.94861e-13	-1.26879	6.36457e-13
ARL3	0.946353	-0.412341	3.23206e-08	-0.390221	1.81368e-06
RP11-544M22.13	0.946332	0.802449	5.64369e-05	0.847909	4.10181e-06
MARK2	0.945622	-0.623381	7.53751e-18	-0.589483	4.50036e-14
CISD1	0.945482	-1.01054	5.42892e-17	-0.955444	2.00614e-15
WDR26	0.945289	0.320304	4.93542e-11	0.302781	2.48957e-06
SOX4	0.945245	1.05953	1.06787e-19	1.00151	5.52405e-16
CHKA	0.944891	-0.782882	3.67676e-17	-0.828543	5.49344e-14
RP3-461F17.3	0.944877	-0.946099	1.77178e-12	-0.893947	5.57036e-14
ACOT8	0.944613	0.426876	3.19773e-08	0.403233	7.50552e-07
USP16	0.944608	-1.07016	3.14258e-19	-1.13291	6.24886e-17
ALKBH7	0.944544	0.359993	1.67614e-06	0.381127	4.89186e-06
RDH10	0.944368	-0.540915	9.46837e-07	-0.572779	4.8506e-08
CORO1A	0.944359	-1.58874	6.33232e-20	-1.50034	3.59825e-10
RP11-323N12.5	0.944168	1.02972	9.33055e-11	0.974387	0.00221157
TADA2B	0.944152	-0.336521	9.6117e-09	-0.356426	1.44064e-06
PCDHGB1	0.944109	1.08473	1.2131e-06	1.02421	0.00010487
GABARAPL2	0.944054	0.289883	5.83749e-07	0.273668	8.95713e-06
CTD-2574D22.3	0.943735	0.492637	0.00355891	0.469613	0.00999418
C4orf33	0.943152	0.454114	0.000155217	0.43161	0.00767207
PCDHGA11	0.943118	-1.04256	0.000411465	-0.983658	1.76911e-08
ZNF224	0.942695	0.613883	4.62329e-09	0.578712	1.46451e-05
PTPLAD1	0.942362	-0.525123	3.6648e-15	-0.494856	1.51034e-11
ZNF322	0.941226	0.413657	1.1032e-10	0.439485	3.99437e-06
RP5-1039K5.12	0.94085	0.612124	4.07393e-06	0.575919	1.88121e-06
PRDM5	0.940472	0.551229	1.883e-10	0.518419	5.953e-06
SCAI	0.939985	0.285306	5.00088e-06	0.303403	0.000391257
KIAA1191	0.939652	0.529177	3.03568e-15	0.563162	1.69831e-10
EIF3F	0.939638	0.34577	1.63405e-08	0.324898	4.61713e-08
NUP50-AS1	0.939207	0.885801	4.81866e-10	0.831951	7.96984e-07
FEM1B	0.939201	-0.243343	0.000109437	-0.257619	0.00569908
ABCC9	0.938993	0.341174	0.00080459	0.363047	2.89931e-05
CCNG2	0.938616	0.697932	2.21296e-14	0.743434	0.000190873
RCBTB1	0.938346	0.7447	3.02937e-16	0.698786	3.44888e-10
BDH1	0.938224	-0.706396	4.38017e-14	-0.662757	9.72759e-11
RPL26L1	0.938057	-0.389609	1.38268e-07	-0.415336	1.75079e-07
SIX5	0.938038	0.476296	1.3393e-09	0.446784	5.99758e-07
GPR1	0.937936	1.17984	6.18514e-05	1.25783	6.35676e-07
PARG	0.93773	-0.386022	1.4964e-10	-0.411655	1.84471e-06
REV3L	0.937536	0.406481	7.22891e-08	0.381097	1.8351e-05
VKORC1L1	0.936396	-0.381911	5.92662e-10	-0.357621	2.09384e-06
ATG4C	0.936378	0.18199	0.00985598	0.189246	0.0262895
ATF7	0.936284	0.509347	8.53698e-12	0.544009	1.13349e-07
WAC-AS1	0.936251	0.398144	1.76735e-08	0.425254	3.29534e-08
RAD17	0.936196	0.253756	1.24859e-08	0.237627	0.000259944
RP11-166B2.1	0.936185	0.492774	0.0027882	0.462617	0.00266111
NDUFA13	0.936105	-0.166018	0.00249974	-0.158358	0.0186122
DLK2	0.935984	0.705389	1.36504e-05	0.753623	1.46739e-06
FAM120C	0.935728	0.64026	5.57991e-10	0.684238	3.88844e-10
FHOD1	0.935689	-0.527191	2.994e-15	-0.493287	8.00172e-10
TRAP1	0.935495	-0.853595	2.10585e-19	-0.798534	2.85168e-15
HS3ST3B1	0.935305	1.88683	1.35456e-08	2.01735	1.39313e-14
C11orf95	0.935108	-0.71478	2.21858e-16	-0.764383	2.53967e-11
ZNF672	0.935003	-0.25251	5.18373e-09	-0.236366	0.00113571
GDPD5	0.934579	-0.348975	0.0126599	-0.368676	0.00127493
RP11-295K3.1	0.934173	4.10896	2.69971e-17	4.3985	5.02157e-10
KPNA1	0.933957	-0.529364	1.42834e-13	-0.566798	7.97732e-11
CLPTM1L	0.933828	-0.264478	2.32843e-09	-0.283211	2.86506e-05
CCT8	0.933772	-0.856167	2.073e-18	-0.916891	4.11505e-16
RP11-78F17.1	0.933717	0.480237	0.00385842	0.512344	4.19682e-07
SLC27A4	0.932867	-0.606717	4.00881e-15	-0.650378	2.21846e-10
TFE3	0.932844	0.42179	8.78725e-13	0.393465	9.58097e-08
PCSK6	0.932758	-1.58751	7.12171e-18	-1.48077	1.05418e-15
RP11-278A23.1	0.932736	-1.1762	8.38209e-10	-1.26102	1.61669e-10
GSTM3	0.932676	-0.367625	1.10222e-08	-0.392145	0.00511663
RP11-234B24.6	0.932261	-0.829932	0.019494	-0.789096	4.26339e-06
AARS2	0.932255	-0.608713	1.77013e-17	-0.567475	8.06934e-12
SMG9	0.931503	-0.737669	6.2666e-16	-0.791912	2.0488e-13
RFX3	0.930548	-0.516064	3.27524e-08	-0.55454	7.41053e-05
ACVR1	0.930502	1.19058	6.91917e-19	1.2795	1.4654e-16
CPT2	0.930457	-0.515091	2.50399e-12	-0.55359	3.24403e-10
AC007191.4	0.930213	-0.515016	0.00132256	-0.480755	0.00349317
MT-ND6	0.930092	-14.1587	1.97866e-32	-13.1689	3.53888e-25
TMEM143	0.930043	0.259327	2.45029e-05	0.27863	0.000730301
GPATCH2L	0.929891	0.347728	1.3206e-06	0.373697	0.000663535
CUBN	0.929191	0.905508	8.2987e-09	0.974458	5.52226e-05
KIAA1586	0.929066	-0.331795	1.74085e-05	-0.357079	0.000137794
WHSC1	0.929001	-0.596503	1.12359e-16	-0.642091	5.45585e-14
TEFM	0.928439	-0.329343	0.00267256	-0.307412	0.00532543
DUSP7	0.92841	-1.05791	2.0287e-19	-1.13949	5.375e-16
PRR14	0.928174	-0.390088	1.15453e-10	-0.362089	5.44518e-05
PSMC4	0.92786	-0.408454	2.83046e-10	-0.378988	3.12941e-08
MANBAL	0.927823	-0.142143	0.00178472	-0.15243	0.00503299
B3GNT8	0.927476	-1.48896	4.23746e-11	-1.60538	1.06465e-06
YPEL1	0.927463	1.14471	3.28015e-17	1.23389	0.000273526
ANKRD9	0.92716	0.24075	1.65394e-07	0.259527	0.000524943
CTU2	0.927066	-0.980396	4.37968e-17	-1.05753	3.06461e-13
FOXP1	0.926677	0.643981	3.67906e-15	0.596763	7.20748e-08
SPRY4-IT1	0.92652	0.999351	0.000147789	1.07585	0.00255712
RP11-256I9.2	0.926255	0.570137	0.0169143	0.537178	0.010147
LYAR	0.926189	-1.15217	1.43308e-18	-1.24398	1.1638e-14
RP11-480I12.7	0.926108	-0.336838	0.00349205	-0.321353	0.0292681
VPS35	0.925932	-0.352142	1.07603e-12	-0.32606	9.85069e-09
IRF1	0.925884	0.43229	4.40022e-07	0.400259	2.17197e-05
LL22NC03-N64E9.1	0.925859	-0.440153	3.56062e-07	-0.474255	0.00240576
EIF3M	0.92579	-0.277729	4.58752e-07	-0.257122	1.28722e-05
AC083843.1	0.925727	-0.86362	2.98421e-05	-0.932882	6.232e-10
PCDHB6	0.925726	1.32015	1.62336e-16	1.42607	1.06453e-07
INSIG2	0.925573	0.624307	3.96754e-12	0.674509	1.96935e-07
MRPS11	0.925344	-0.590471	9.31742e-13	-0.63811	1.88612e-11
RUVBL1	0.925285	-0.684801	3.67256e-16	-0.633637	7.06259e-11
TMEM212	0.925267	0.653247	1.07054e-08	0.706006	3.75949e-06
RP11-680G24.5	0.925259	0.487078	0.0110886	0.455727	0.00830255
METTL7A	0.924956	0.565151	2.37352e-13	0.611002	4.88535e-10
USF1	0.924949	-0.472948	4.83361e-12	-0.437453	5.59594e-10
SNX27	0.924868	-0.24516	2.13898e-09	-0.265074	7.67839e-06
GLG1	0.924467	0.575812	1.18583e-13	0.532319	2.79522e-14
TRIM37	0.923979	-0.194966	4.91004e-08	-0.180587	0.0024483
EZR	0.923795	-0.143515	2.22868e-05	-0.154747	0.0039086
RP5-894A10.2	0.923751	-0.708442	0.00203962	-0.655762	0.000227655
ZNF726	0.923654	-0.529274	6.80594e-06	-0.488869	1.16543e-06
IQCK	0.923635	-0.367159	6.6447e-07	-0.342648	0.010294
SLC5A8	0.923539	0.503761	0.000806674	0.545029	2.07794e-06
GTSE1-AS1	0.923405	-0.611281	0.00478501	-0.567174	0.0021681
MT-ND3	0.923369	-16.2473	2.4293e-32	-15.0023	1.1955e-26
CBX4	0.923233	1.38233	1.35632e-24	1.49728	1.69735e-15
ANO7	0.922989	-0.909841	1.57349e-10	-0.985755	2.00402e-11
EPN2	0.922864	0.54591	1.21273e-13	0.591539	1.68722e-10
SLX4	0.922832	-0.51207	9.97528e-14	-0.472554	1.66951e-09
SPRY4	0.922689	0.97914	2.69519e-20	0.903443	1.61059e-06
DOK7	0.922525	-2.2005	1.24645e-07	-2.3853	2.51916e-09
TMEM151A	0.92244	-1.41295	2.05979e-09	-1.53174	1.42836e-05
KIAA1683	0.922259	2.83021	7.95329e-20	2.61019	3.24752e-11
ZKSCAN8	0.922069	0.601246	2.02085e-14	0.554392	1.66896e-06
PGAP1	0.921365	0.954618	2.3084e-13	0.879552	2.18555e-07
SORD	0.921304	-0.517706	6.44202e-15	-0.561927	2.8418e-08
SREBF1	0.921279	-1.9724	3.14681e-24	-1.81713	2.25865e-12
FAM204A	0.920381	-0.470631	1.3622e-09	-0.511343	5.61158e-09
CTC-459F4.1	0.920199	-0.770421	0.000290482	-0.836991	0.000108046
KCNH1	0.920148	2.54491	2.9577e-22	2.76576	8.88578e-10
EIF5A2	0.920119	0.644506	1.84871e-11	0.593027	7.66811e-06
PTGFRN	0.919896	0.732101	1.78734e-15	0.673457	9.13687e-11
DOLK	0.919835	-0.441655	1.76947e-10	-0.406249	1.29262e-07
DHRS12	0.919661	1.19919	2.37062e-13	1.30394	3.40732e-13
C1orf145	0.919308	1.08934	3.68592e-09	1.18481	0.000123309
RP11-1212A22.4	0.919032	0.241198	0.0269354	0.251716	0.0408916
CA11	0.918803	1.12998	7.2375e-17	1.03823	1.27813e-08
DCPS	0.918743	-0.545981	1.42949e-11	-0.501616	1.57194e-08
IMP3	0.918495	-0.835586	2.97028e-16	-0.909733	2.66283e-16
MRPS27	0.918462	-0.348393	5.35628e-10	-0.379322	6.09875e-09
CAND1	0.918416	-0.486021	7.70358e-13	-0.44637	1.30758e-07
CTA-414D7.1	0.918287	0.535846	0.0106573	0.577309	0.00145032
MRPL34	0.918025	-0.417256	4.09558e-07	-0.454515	1.40676e-08
SNX16	0.917988	0.738155	1.24119e-10	0.804096	4.91889e-06
DOCK6	0.917664	1.17077	1.79365e-23	1.27582	7.02389e-17
MOGS	0.917239	0.267678	1.89256e-06	0.245525	2.31254e-06
AHRR	0.916891	0.49484	2.18178e-05	0.538777	0.00169679
FAHD1	0.916333	-0.680766	1.82059e-13	-0.623809	1.06513e-09
RNPEP	0.916043	0.708957	1.74667e-16	0.773934	2.62431e-16
PPARA	0.915857	0.893661	1.92029e-15	0.975764	2.58388e-07
RP4-555D20.2	0.915855	0.91008	1.79043e-08	0.83378	0.000334686
PYROXD1	0.915471	0.429177	4.17311e-09	0.392922	5.86983e-05
RP11-465L10.10	0.915333	-0.614798	0.00176721	-0.662691	0.0133631
ROBO3	0.91532	1.28083	6.23794e-14	1.17237	3.60968e-09
ELL2	0.915266	1.26295	8.38949e-14	1.37987	2.28171e-15
LAMTOR1	0.915122	-0.20319	0.000250538	-0.186064	0.000645172
COG7	0.914671	0.491205	1.49128e-12	0.449291	4.25348e-09
MUT	0.914635	-0.185652	0.000167176	-0.202696	0.0013958
LMNA	0.914306	-0.380273	5.45379e-08	-0.415906	2.0718e-05
OXLD1	0.914183	0.314351	9.00514e-08	0.343841	5.56161e-05
FAM229A	0.914069	0.981434	5.79737e-08	1.0737	6.45876e-10
KATNB1	0.913479	-0.845576	2.86587e-18	-0.925666	1.80757e-16
PLXNA3	0.913028	0.283508	9.09589e-05	0.310155	0.00115463
PCDHA1	0.912912	0.762259	0.0429683	0.799098	0.00329972
FAM192A	0.912692	-0.097053	0.00402883	-0.0900512	0.0163432
CCDC122	0.91269	1.12874	6.19742e-14	1.23672	2.17166e-09
FRS3	0.912628	0.502281	1.90155e-10	0.550367	9.86793e-07
ZNF844	0.912183	0.5551	6.49491e-08	0.60854	6.31526e-07
TMEM147	0.911601	-0.352532	7.02229e-07	-0.321407	0.00011909
FAM86B1	0.911512	0.177142	4.73848e-06	0.161528	0.000374453
GAPVD1	0.911495	-0.360251	8.91725e-10	-0.328369	4.654e-06
IFT27	0.91108	0.538336	1.16914e-08	0.490476	1.95943e-05
NAA38	0.911002	-0.528906	7.89564e-08	-0.580577	2.06623e-07
HDAC6	0.910953	0.740049	3.96572e-17	0.81239	1.35019e-11
VCP	0.910943	-0.731071	2.99989e-19	-0.665964	9.60883e-16
NDOR1	0.910904	-0.459384	1.42117e-09	-0.504317	1.15209e-09
RP11-703G6.1	0.910578	0.541025	1.24797e-06	0.492646	3.52544e-07
NDUFA6-AS1	0.910492	1.46455	3.30945e-12	1.33346	7.99871e-10
PRPS1	0.910343	-1.07538	1.92686e-20	-1.18129	1.43062e-18
PPP6R1	0.910216	-0.495744	1.30772e-15	-0.544645	4.34529e-14
COMMD8	0.909791	-0.569451	1.39496e-07	-0.518416	0.000646047
MT-ATP6	0.909753	-16.6481	5.20397e-32	-15.1457	5.94223e-25
UCK2	0.909282	-0.637223	2.99758e-17	-0.700798	5.27863e-16
MAN2A1	0.908961	0.871423	1.02571e-13	0.958703	1.53353e-08
MRPL21	0.908838	-0.531134	1.40055e-10	-0.482715	2.45385e-07
PDCD2L	0.908814	-0.384922	7.81042e-05	-0.423439	0.000246023
RTEL1	0.908715	-1.66377	2.18876e-17	-1.83091	2.18392e-16
ZNF383	0.908674	0.589202	5.57621e-11	0.535395	3.23197e-06
PANK3	0.908522	0.564308	2.01522e-09	0.512781	0.000185603
GOLGA8N	0.907831	1.58232	7.44681e-13	1.74297	1.32074e-08
SH3TC1	0.907715	1.15487	3.19444e-18	1.27227	6.18461e-06
PSMG2	0.907623	-0.455581	8.81944e-10	-0.413496	2.67521e-07
C1GALT1	0.907556	0.493533	6.58321e-12	0.543804	3.15619e-08
CDC37L1	0.907526	-0.411511	1.88175e-08	-0.453443	3.89344e-08
SRRM3	0.907263	1.2784	1.80893e-18	1.15985	3.87786e-06
ATP5F1	0.907122	-0.727697	1.3669e-14	-0.66011	2.07975e-13
ZNF469	0.906983	1.88005	2.7456e-21	2.07286	4.20222e-10
ZNF484	0.906784	0.422795	8.18083e-05	0.466213	9.56093e-05
DOCK3	0.906682	0.725983	0.00335189	0.798018	1.5157e-10
TNIP2	0.906609	-0.322221	4.07228e-09	-0.355413	2.07979e-07
PCDHA7	0.906216	0.844154	0.00278263	0.928923	2.26853e-06
MED22	0.905704	-0.512082	1.26408e-15	-0.565396	4.00384e-12
RMDN2	0.905672	0.700684	1.42946e-09	0.773464	0.000256403
FAM168A	0.905564	0.459513	3.12754e-12	0.416118	1.73303e-09
AC025335.1	0.905399	0.679511	1.35322e-08	0.750509	9.80258e-07
HIST1H2BD	0.905339	1.73284	2.32532e-18	1.56881	9.67192e-11
RP11-126K1.6	0.905024	-0.907614	4.97518e-05	-0.821454	1.13454e-07
MMS19	0.904402	-0.353468	8.59466e-12	-0.39083	6.60424e-07
CTNNB1	0.904176	0.222895	5.13115e-09	0.246517	2.34713e-07
SNX18	0.903481	0.774222	2.66619e-13	0.699495	2.39427e-07
IFT22	0.903383	-0.651249	1.02624e-13	-0.720901	1.04331e-09
ERH	0.903266	-0.636524	2.51479e-12	-0.57495	1.01852e-13
SLC45A3	0.90313	-0.765922	1.09642e-12	-0.691728	1.63209e-11
PIGA	0.90262	-1.53117	7.86158e-20	-1.38206	2.48768e-13
FAM217B	0.902516	-0.399829	2.6773e-08	-0.360994	0.000391423
PIGF	0.902424	0.237255	0.000789091	0.215654	0.00718756
TTC28-AS1	0.902273	0.6613	1.44241e-08	0.732926	1.87297e-11
GCNT4	0.902252	3.64818	1.73743e-15	4.04342	1.24934e-15
RHOBTB2	0.90211	-0.648505	3.97083e-17	-0.585023	5.15e-07
BOK	0.902055	1.41581	6.6332e-16	1.56954	2.55847e-13
SLC35E2B	0.901962	0.155522	5.40284e-06	0.171828	0.00347043
AC006486.10	0.901943	-0.782122	1.46178e-05	-0.85	0.0197808
RDH16	0.901812	1.47287	6.96105e-06	1.32826	2.46194e-06
PI4KA	0.9009	-0.19984	4.31711e-09	-0.180051	8.6189e-05
MMP14	0.900691	1.5099	2.03907e-07	1.35996	3.52751e-11
ARHGAP27	0.90045	1.11515	1.38518e-09	1.23844	2.35103e-12
PLD1	0.900394	1.78404	3.90425e-14	1.60634	6.29044e-11
NBPF1	0.900124	0.522378	8.77915e-12	0.47021	1.05753e-05
MDFI	0.900021	0.944116	4.8017e-17	1.04899	5.16774e-07
FNDC3B	0.899949	0.88205	7.41114e-12	0.980111	5.5126e-10
RASA2	0.899666	0.390498	7.55553e-07	0.433925	0.000282027
RCE1	0.899525	-0.603426	1.59432e-11	-0.670827	4.40874e-11
GTF2H1	0.899405	-0.308323	7.74151e-10	-0.277329	7.58233e-05
EMP2	0.89925	0.28591	8.12646e-09	0.31794	5.63555e-06
WDPCP	0.899224	0.488481	5.04816e-09	0.439257	6.62487e-06
MATN3	0.899058	1.41105	3.37248e-16	1.26862	3.73287e-12
JTB	0.898922	-0.664427	3.04553e-14	-0.739137	6.44172e-11
TMEM169	0.898843	-1.08754	3.99699e-17	-0.978031	0.000518099
DUSP9	0.89859	-2.5797	1.16316e-15	-2.31809	5.45656e-10
MBD5	0.898484	0.67618	8.68469e-14	0.752578	7.92665e-09
MDK	0.898443	0.306357	4.6222e-07	0.27551	0.000963074
SEPSECS	0.898312	0.734443	2.10853e-12	0.659758	3.00228e-10
SENP3-EIF4A1	0.898166	-1.15326	7.10464e-05	-1.27764	0.00496827
RP11-727F15.12	0.898117	0.617776	2.13411e-05	0.56244	0.013522
RNPC3	0.897935	0.489584	1.51189e-07	0.545233	2.0555e-06
CCDC17	0.897715	1.16882	3.55698e-05	1.04931	2.60053e-05
SCARA3	0.89753	0.593184	4.69147e-14	0.660341	0.000855775
VPS11	0.89733	0.566352	1.82537e-15	0.508206	2.0145e-06
ILF2	0.897155	-0.796781	9.37187e-18	-0.714836	8.71045e-15
STEAP2	0.897153	1.00246	4.99444e-13	1.11738	2.48434e-08
RP11-10O22.1	0.896929	0.784516	5.03365e-07	0.705332	0.00237674
TIMP2	0.896781	0.780291	4.74436e-18	0.870102	1.22361e-13
TFB2M	0.896669	-0.812373	2.86551e-16	-0.728429	1.01236e-09
FAM85B	0.896591	0.640878	0.00150781	0.713716	0.0014566
TINF2	0.89612	0.214365	1.483e-06	0.192349	0.00131085
RP11-398K22.12	0.896038	0.815781	1.30746e-13	0.731333	0.000496621
MN1	0.895845	0.486117	0.000431596	0.435673	6.22293e-07
PTAR1	0.895438	0.458288	6.15917e-07	0.411332	0.00234298
ATP11B	0.895381	0.589675	2.00855e-10	0.658574	2.0238e-07
ZC2HC1A	0.895305	0.431095	1.44854e-07	0.388013	0.00528567
ANXA4	0.895281	1.22693	3.37909e-19	1.37044	2.08645e-11
DHRS4	0.895143	0.372221	4.75928e-08	0.333216	7.30503e-05
PNPLA8	0.895078	0.234331	6.33784e-05	0.261229	0.00217687
PLXNC1	0.894976	1.81317	9.77533e-21	1.62274	8.50763e-16
AC108938.5	0.894834	1.19317	8.06998e-11	1.3334	3.04645e-06
ZBTB41	0.894609	0.80364	6.7273e-12	0.898314	5.10045e-07
BFSP1	0.894525	-0.879729	2.07477e-05	-0.786956	1.27283e-07
RBFA	0.894203	-0.501854	2.36997e-13	-0.44876	3.00792e-07
C20orf96	0.894133	-0.65549	4.90091e-10	-0.586115	3.40974e-05
MT-ND4L	0.894038	-15.9476	4.29177e-35	-14.2578	6.66352e-27
ZNF528	0.893997	0.59452	8.12999e-12	0.665014	7.99871e-10
SARS2	0.893989	-0.608341	6.72216e-11	-0.680479	1.01957e-10
KIF9-AS1	0.893905	1.31329	2.75463e-11	1.17396	1.46343e-07
PIAS3	0.89383	0.185201	2.05991e-07	0.207178	0.000104352
MT-ND5	0.893774	-15.4264	4.81335e-32	-13.7877	9.535e-26
ACO2	0.893575	-0.257428	1.97433e-09	-0.288087	7.6827e-09
RGS12	0.893483	-0.618327	4.49452e-17	-0.552465	2.32729e-11
GLRX3	0.893278	-1.04458	1.73246e-17	-0.933097	1.49801e-16
PCDHA11	0.893183	0.663874	6.60322e-09	0.743263	5.708e-06
DTX3	0.892892	0.518188	1.07481e-10	0.580347	1.15378e-08
EMC8	0.892657	-0.762673	7.938e-16	-0.854386	2.60673e-15
RP11-397A16.1	0.891878	0.404437	0.00629369	0.450613	1.36434e-05
MTF1	0.891827	-0.159721	0.00106237	-0.143697	0.0087239
PAFAH1B2	0.891687	-0.165923	8.94872e-06	-0.185881	0.00105407
CTIF	0.891521	0.461331	1.72757e-13	0.411287	2.8459e-06
BAG3	0.891494	-1.08819	1.0241e-18	-1.22064	2.17313e-16
SLC1A4	0.891422	0.927127	8.12893e-15	1.04005	1.66638e-10
MT-ND2	0.891412	-16.5846	3.69849e-30	-14.7837	5.15371e-24
PPP2R2D	0.891344	-0.452545	5.71048e-13	-0.507711	1.81766e-09
KIAA0319L	0.891268	0.401904	6.81968e-12	0.450936	1.10832e-11
SLC26A11	0.891161	0.930248	9.08874e-17	0.829001	5.08481e-13
FBL	0.891095	-0.331215	2.29102e-08	-0.371694	1.35571e-06
LMNTD2	0.89099	1.72463	7.23468e-09	1.53663	3.33367e-07
EIF2B1	0.890967	-0.359855	2.75394e-11	-0.403893	1.06829e-07
TMEM87B	0.890828	1.472	1.48864e-18	1.6524	4.0956e-15
PTPN18	0.890595	0.612292	4.89891e-15	0.687509	1.7606e-09
KCNK1	0.890485	2.93559	4.26062e-25	2.6141	3.8087e-15
EIF1AX	0.890399	-1.19315	2.60591e-21	-1.34002	8.35174e-17
MT-RNR2	0.890342	-17.3226	3.18963e-35	-15.423	9.89997e-26
ACAD9	0.89008	-0.679192	3.87419e-16	-0.763069	7.96359e-12
PPCS	0.889854	0.456825	3.98038e-09	0.406508	1.48332e-08
KANSL1L	0.889544	0.630601	6.76849e-11	0.560947	1.45012e-07
NDUFA11	0.889536	-0.450872	9.91975e-09	-0.401068	5.1684e-07
MT-CO1	0.889506	-16.8055	2.4134e-29	-14.9486	7.3639e-22
TBC1D8B	0.889418	0.5706	5.01641e-09	0.641543	4.11817e-11
UCHL5	0.889204	-0.534738	7.68724e-15	-0.601367	7.51813e-09
RP11-461A8.4	0.888812	-0.86877	4.36266e-05	-0.977408	1.57801e-07
NDUFA2	0.888734	-0.344798	0.000178747	-0.387895	1.23061e-05
AKAP11	0.888483	0.297267	0.000400034	0.330438	0.0123713
NGDN	0.888216	-0.662415	4.32666e-14	-0.588368	7.00019e-11
CACNB3	0.887718	0.25829	8.21855e-09	0.290949	3.54503e-05
NME6	0.887705	-0.263615	5.30355e-06	-0.234021	4.06053e-05
RP11-603J24.17	0.887524	-0.548373	0.00287966	-0.615641	0.00360498
ARTN	0.887468	1.03715	0.000410067	0.920811	1.52027e-05
BIN3	0.887115	-0.188732	1.97241e-05	-0.212504	0.00114409
TLE3	0.887005	-1.26907	6.1892e-25	-1.12567	1.03089e-12
MEF2BNB	0.886857	-0.867657	2.34684e-13	-0.769487	1.1898e-08
VDAC1	0.886681	-0.740615	1.51177e-17	-0.656689	8.45519e-14
AP000476.1	0.886617	0.333091	0.0402903	0.311345	0.0514569
WBP1	0.886529	0.933777	6.24825e-17	1.05329	6.33841e-13
PABPN1	0.885797	-0.228948	8.38968e-05	-0.203029	0.00111859
ATRAID	0.885598	0.543593	4.49884e-13	0.613814	8.21866e-12
KDELR2	0.885413	-0.112181	0.000720714	-0.126603	0.000761771
ABHD11	0.884865	-0.606628	8.23226e-10	-0.68556	7.2754e-09
GPRIN2	0.884399	1.80523	2.70395e-07	1.59655	5.42481e-06
MMP16	0.88438	1.46778	4.33981e-16	1.65967	1.69308e-09
MED6	0.884244	-0.424836	7.27001e-10	-0.375659	2.88437e-07
CHERP	0.884088	-0.386253	3.31733e-11	-0.436894	7.28104e-12
FANCG	0.884003	-0.831384	2.68651e-16	-0.940477	5.41658e-16
SGSM1	0.88389	0.683732	8.33306e-10	0.604379	5.98269e-05
NPIPB11	0.883346	0.58619	6.78598e-05	0.517844	9.60553e-06
MYO6	0.883012	0.517983	2.87982e-12	0.586609	2.30145e-08
AMOTL2	0.882874	0.378266	1.37862e-10	0.428442	1.4416e-05
PSMB7	0.882417	-0.406901	3.65853e-10	-0.461121	3.00765e-08
FARS2	0.882242	-0.325846	1.41632e-06	-0.287522	0.000161901
CNN3	0.882185	0.336065	1.13451e-09	0.380946	9.22801e-10
MT-ND4	0.881907	-16.0889	9.58437e-34	-14.189	3.80386e-26
LEPROT	0.881669	0.912604	2.53919e-20	0.804615	1.42411e-11
ARIH2	0.881665	-0.303641	1.22334e-12	-0.26771	1.07646e-08
RP11-373L24.1	0.881548	0.467133	3.5628e-07	0.411804	9.30992e-06
PIP5K1C	0.881538	0.349498	5.94106e-12	0.308096	3.69604e-09
CNP	0.881482	0.387266	9.18569e-13	0.341368	1.36882e-07
TMEM263	0.881255	0.315856	2.1305e-08	0.35841	1.85889e-05
GPALPP1	0.88123	0.501185	3.13897e-10	0.568734	9.51051e-08
ABCB6	0.881203	-0.431679	2.30885e-09	-0.489866	1.59891e-05
AC005253.2	0.881164	0.872416	2.02026e-07	0.990072	1.59429e-07
TFAP4	0.880766	-0.509069	5.05183e-11	-0.448371	2.80135e-08
COL6A1	0.880554	1.84671	5.00409e-23	1.62613	2.03947e-12
ITGA11	0.88048	-4.49408	6.37048e-27	-5.10413	2.2491e-11
CFL2	0.880228	-0.839435	3.87419e-16	-0.738894	1.36593e-10
PNMA1	0.880142	-0.462536	1.44851e-14	-0.407097	2.13511e-10
MTA1	0.879943	0.15293	0.00113774	0.135651	0.00796982
POLR3F	0.879822	-0.781357	8.00201e-16	-0.888085	3.83575e-13
SCD5	0.879789	0.750004	5.73155e-15	0.667521	0.0114999
PSMG1	0.879666	-1.16423	3.10505e-18	-1.32349	1.18193e-17
CLASRP	0.879513	-0.339517	1.2524e-05	-0.298662	0.000175007
POGK	0.878989	-0.25446	3.73268e-08	-0.289488	1.16274e-05
CADM2	0.878893	3.4827	1.07715e-22	3.06092	1.04728e-13
KIAA0020	0.878799	-1.0835	1.51061e-20	-1.23293	8.35276e-16
CFAP97	0.878751	-0.460123	1.2589e-08	-0.405486	0.00284186
TMEM86B	0.877497	0.979521	1.48218e-09	1.11627	3.19621e-08
STX5	0.876921	0.435786	1.59224e-09	0.49695	8.61939e-07
TNK2	0.8769	0.559615	4.34852e-13	0.490726	1.11159e-07
FAM104B	0.87686	-0.581595	8.53942e-12	-0.509978	9.31839e-07
ALKBH4	0.876417	-0.194704	0.000248991	-0.222029	0.0005875
CTNND1	0.876398	0.250431	1.9053e-08	0.285692	0.000203724
ZDHHC23	0.876364	-0.736455	2.585e-11	-0.645561	0.000245388
RNF123	0.876163	0.269733	1.49077e-08	0.307856	2.48963e-06
MYO5A	0.876066	-0.780152	7.24585e-12	-0.683465	2.12799e-07
MT-CO3	0.876063	-16.7298	6.15515e-32	-14.6564	9.89997e-26
PTGES3L-AARSD1	0.875986	-0.8781	2.10341e-05	-0.788099	0.0239759
CDH2	0.875868	1.33818	2.54031e-19	1.52783	1.53411e-14
CEP164	0.875306	-0.26957	2.61349e-08	-0.30797	6.61046e-06
FAM96A	0.875306	-0.521865	3.69588e-10	-0.596209	1.39318e-11
YPEL5	0.875304	1.46042	3.48736e-22	1.66847	1.39324e-18
TFAP2E	0.875104	1.1617	2.20854e-06	1.32749	6.34946e-06
NT5E	0.874711	2.87101	4.19552e-24	2.5113	1.74392e-08
ARNTL	0.874472	0.624669	1.56186e-11	0.546575	0.000585173
HLF	0.874421	2.23785	7.84905e-16	2.55924	4.61311e-09
CEP89	0.874392	-0.552233	5.08525e-16	-0.631562	1.21658e-14
ZNF594	0.874117	0.346621	1.20469e-06	0.396284	0.000640496
USP4	0.874021	0.283341	1.18441e-09	0.247763	0.000472622
KCTD9	0.873765	-0.463707	2.85134e-10	-0.5307	3.52815e-09
CAMK2D	0.873637	1.11199	1.13729e-19	1.27283	6.04086e-11
RP11-77H9.2	0.873627	0.781829	1.24947e-07	0.894922	1.33207e-06
RERE	0.873567	0.377436	4.93654e-11	0.329716	3.0059e-07
SERBP1	0.873484	-0.521773	1.07586e-14	-0.597347	1.63867e-10
SART1	0.873285	-0.537064	6.39306e-13	-0.614993	1.19581e-10
RFFL	0.873271	0.624229	2.58354e-13	0.545121	8.41278e-10
PDRG1	0.873172	-0.730247	8.71527e-11	-0.836315	9.06816e-12
CHKB	0.873028	0.423952	0.00266264	0.484318	6.81113e-06
TOP2B	0.872839	-0.248185	6.49666e-09	-0.216655	0.000135324
SPTLC2	0.872824	-0.14986	0.00268504	-0.171228	0.00272197
ZNF264	0.872753	0.622413	1.75064e-11	0.543213	2.56099e-07
RALGPS2	0.872254	0.304092	2.07146e-05	0.34846	0.000483456
RP11-864I4.1	0.871705	-0.328499	0.0098263	-0.289195	0.00556371
DUSP3	0.871281	-0.184606	2.03678e-05	-0.211872	3.11854e-05
NDUFAF6	0.871129	-0.625995	2.02116e-12	-0.718603	2.48463e-08
UCK1	0.87111	-0.6227	1.03697e-14	-0.54244	1.38299e-10
PLGLB1	0.871046	0.590708	0.00176074	0.676966	2.06507e-06
FANCB	0.871015	-1.20936	4.35047e-11	-1.05337	7.90587e-09
CCDC58	0.870231	-1.20004	2.8091e-17	-1.37899	1.25032e-15
RNF41	0.870207	0.242767	2.1743e-07	0.211259	4.93397e-06
NUDT19	0.870145	-0.295536	1.66946e-07	-0.257532	0.00145069
CEP63	0.869571	-0.380761	9.15668e-11	-0.331099	2.55223e-06
PCGF6	0.869527	-0.567427	3.94684e-10	-0.493393	3.36449e-09
MT-CYB	0.869514	-16.3054	2.0244e-33	-14.1777	1.39372e-25
AAMP	0.86947	-0.213331	2.8068e-05	-0.185975	0.00263454
FOXN3	0.869455	0.743534	2.93235e-13	0.646469	9.40865e-08
FAM43A	0.869421	1.06322	4.57458e-11	0.924388	6.01637e-13
NLGN3	0.869143	2.05525	7.73161e-20	2.36469	2.09488e-13
FRMD3	0.869061	1.76406	7.87767e-17	2.02984	5.57741e-08
RAP1A	0.868816	0.230655	2.37282e-05	0.202666	0.0111975
ARL8A	0.868809	0.545418	2.2379e-14	0.627776	2.63868e-11
GPN2	0.867786	-0.16314	0.000127989	-0.18772	0.00146545
CTD-2186M15.3	0.867756	-0.410946	0.0866768	-0.432525	0.00908279
DGCR6L	0.867752	0.175994	0.0047499	0.158831	0.038478
FNTA	0.867665	0.124206	0.000999347	0.108203	0.00401598
ABCC6	0.867474	0.531864	0.000241809	0.610687	0.00396454
AC009506.1	0.867304	0.678922	9.62459e-07	0.588977	0.00024592
DUSP1	0.867015	-0.497089	1.71494e-10	-0.430985	3.05611e-06
KLHL12	0.866847	0.269345	4.90183e-10	0.310717	4.64661e-06
MTRR	0.866714	0.136101	0.0114334	0.145084	0.0760869
ADIPOR1	0.865921	0.141243	0.000313587	0.163062	9.26731e-05
LHPP	0.865798	1.57231	8.87065e-20	1.3613	1.62163e-12
ACTR1A	0.865641	-0.540877	2.67788e-15	-0.468205	4.26458e-10
VSIG10	0.865383	0.499499	4.79466e-12	0.432258	1.79433e-09
DSE	0.865337	1.05122	2.0571e-14	1.21481	1.80759e-11
ITIH4	0.865308	2.03453	6.10847e-09	2.35122	1.06513e-07
B9D2	0.865108	-1.34343	1.02756e-13	-1.55291	1.73192e-10
RANBP6	0.865001	-1.00372	6.03695e-19	-0.868217	6.79223e-13
RNF38	0.864798	-0.539675	3.26852e-11	-0.624047	2.94535e-07
UNC50	0.864657	0.412125	7.16314e-08	0.476634	1.68442e-08
FNDC3A	0.864648	0.352332	1.53426e-06	0.406948	0.00131952
PAFAH2	0.864552	-0.362417	1.9437e-08	-0.31334	3.64861e-05
PRR22	0.864535	-0.35562	0.0215992	-0.314233	0.00455061
CCAR2	0.864344	-0.386886	1.30552e-14	-0.334403	1.75147e-11
ZC3H18	0.864298	-0.592402	1.90081e-17	-0.512011	5.50902e-14
IDH3A	0.863625	-0.802912	8.67303e-18	-0.693415	2.89692e-11
SORBS3	0.863617	1.03883	9.35077e-19	0.897155	6.05559e-13
IPO4	0.863558	-0.810368	3.78384e-20	-0.6998	8.42875e-11
ITPKC	0.86345	0.21148	1.13471e-05	0.18427	0.00904784
MRPS34	0.863427	-0.904243	1.75055e-15	-0.780747	7.39828e-11
ZC3H3	0.863277	-0.565127	2.28176e-14	-0.65463	3.36826e-10
EIF3C	0.863109	-0.594331	4.23102e-10	-0.688594	1.04954e-08
PCGF5	0.862989	-0.618096	6.10695e-11	-0.716227	3.518e-09
RPL7L1	0.862901	-0.339093	2.11301e-12	-0.292604	6.16054e-10
B3GNTL1	0.862349	0.73895	3.41837e-12	0.637233	7.19474e-08
EHMT1	0.861544	-0.482735	1.81544e-16	-0.415898	1.48081e-12
LRRN1	0.86125	1.61024	7.86399e-18	1.38682	4.06027e-16
SPEN	0.861221	-0.275947	1.91932e-07	-0.320413	3.37207e-06
SEC11C	0.861062	-1.1925	3.35509e-17	-1.02682	4.86385e-15
NPHP3	0.860769	0.934609	2.65706e-17	1.08578	9.79454e-13
MT-ATP8	0.860447	-16.4333	4.52916e-34	-14.14	9.89997e-26
SRRM2	0.860378	-0.301178	3.71244e-08	-0.25913	9.02641e-06
RAB5A	0.860365	0.36712	1.98853e-08	0.426703	3.02831e-08
STARD7-AS1	0.86028	0.373029	0.00033862	0.325968	0.0155185
AZIN1	0.859994	0.243524	6.42088e-06	0.282488	0.00240496
RPN1	0.85962	-0.210266	1.21315e-06	-0.18075	1.09006e-06
MAB21L3	0.859075	0.564263	0.000490781	0.656504	3.70292e-05
RBM20	0.859027	0.965651	3.80918e-20	0.829522	1.12554e-06
BMP1	0.859017	0.646306	1.12455e-13	0.752378	1.97212e-09
TTC14	0.858821	0.818599	2.09012e-09	0.953165	1.51295e-12
CDRT4	0.858427	1.24813	0.00697781	1.44383	0.00678233
ZNF697	0.858336	0.413561	2.1635e-07	0.481778	8.12325e-05
PEX3	0.858245	-0.33448	1.47798e-05	-0.2873	0.000815883
MORF4L1	0.857743	-0.745031	2.33038e-17	-0.639045	4.75143e-15
RBM38	0.857706	-1.07271	4.30191e-20	-1.25067	3.09148e-19
SPATA33	0.857608	-0.787476	3.09499e-13	-0.918224	6.52293e-12
RP11-307E17.8	0.85723	0.43272	0.00164161	0.498147	0.0131567
AP006222.2	0.857197	0.231682	8.62697e-05	0.267969	0.00854752
SEMA6D	0.857105	1.31028	6.99537e-18	1.52873	4.67564e-08
PSMA1	0.856757	-0.375793	6.55765e-11	-0.438622	5.3455e-11
HS1BP3	0.856673	0.951443	3.33092e-18	1.11062	1.40404e-14
ZC3H11A	0.856496	0.173674	3.14802e-05	0.149011	0.00174459
SYAP1	0.856175	-1.17354	7.47813e-22	-1.37068	2.26831e-21
RUVBL2	0.855547	-0.644257	1.87764e-13	-0.551192	2.49685e-08
MDM4	0.855545	0.196761	0.000689183	0.1702	0.0109406
STIP1	0.855541	-1.06794	3.27799e-22	-0.913669	2.72563e-16
ASS1	0.855456	-1.62587	2.80299e-21	-1.39086	2.8653e-12
MT-CO2	0.855333	-16.8975	5.61957e-33	-14.453	9.89997e-26
CD320	0.855074	-0.966795	1.04663e-17	-0.826681	7.41301e-11
GPKOW	0.854906	-0.256637	3.40743e-07	-0.219563	0.000740552
ADAM32	0.854715	0.354246	0.0344438	0.315596	0.0406087
DIS3L2	0.853985	-0.0726582	0.073499	-0.0758191	0.108863
NCOA5	0.853792	-0.833204	1.02246e-18	-0.711383	4.00283e-14
NFATC2IP	0.853754	-0.0702129	0.0613603	-0.0722912	0.120975
LYPD1	0.853485	1.95259	9.91212e-13	1.6665	6.33739e-08
ZNF226	0.853436	0.367925	2.56611e-08	0.43111	1.41596e-06
MED10	0.853011	-0.427453	2.41179e-10	-0.364701	0.000215207
GPATCH4	0.852947	-1.20516	1.48768e-21	-1.02794	1.12692e-13
SMARCD3	0.852834	1.12101	7.55433e-18	1.31445	1.91232e-08
WDR4	0.852735	-0.901248	6.95036e-18	-0.768525	8.5857e-12
ATAD2	0.852542	-1.36022	5.29748e-20	-1.15964	5.47206e-13
RABGAP1	0.852431	0.216607	1.82482e-07	0.254104	4.21789e-06
PPP1R16B	0.852271	0.366144	5.31479e-09	0.42891	0.00162791
CSNK2A1	0.852268	-0.524129	1.75165e-15	-0.614982	8.40002e-12
UQCRQ	0.852182	-0.375725	7.0041e-07	-0.440897	1.37992e-07
NYAP1	0.852085	0.527038	1.87427e-13	0.617996	0.000858386
GM2A	0.851479	0.571244	2.78636e-13	0.670884	1.07889e-10
TDRD7	0.851244	0.638126	3.19573e-11	0.544654	0.00266812
NAA50	0.851156	-0.974006	3.19795e-19	-0.829031	4.2746e-11
PRRT1	0.851059	1.26425	4.08394e-15	1.4855	9.08124e-11
MFSD11	0.850867	0.469967	1.29569e-11	0.552339	8.70579e-09
COX6B2	0.850776	0.675525	0.000434658	0.792289	0.00216734
BTD	0.850107	0.746357	3.31644e-11	0.634483	3.6763e-08
CCT3	0.849948	-1.12269	8.90964e-21	-0.954224	3.4246e-16
HILPDA	0.849856	-0.661509	4.62053e-16	-0.778379	1.01996e-12
ATP6V0E2	0.849822	-0.653454	1.81157e-16	-0.55532	5.02763e-07
HRH3	0.849753	-2.07218	9.44141e-10	-1.76084	1.28535e-07
ARMCX6	0.849608	0.206098	3.60726e-05	0.181014	0.0326613
CTD-2292M16.8	0.849091	0.839165	0.000172224	0.71265	3.78301e-05
SLC2A13	0.848679	1.0603	5.73648e-13	0.899857	8.24688e-09
C14orf28	0.848643	1.09541	7.01206e-08	1.29078	2.73775e-07
ABCF2	0.848407	-0.862387	1.73485e-20	-0.731655	1.3597e-13
CCNT2-AS1	0.848082	-0.758118	0.000149819	-0.64344	0.000768867
RP11-631N16.2	0.847965	0.493235	0.00026638	0.581515	1.68755e-06
TCEAL3	0.846638	0.667464	5.44439e-12	0.788368	2.72191e-06
NPAS3	0.846609	1.05624	4.186e-05	1.24572	0.00151487
AK4	0.846557	-0.730857	2.67831e-15	-0.863328	8.70987e-11
NCOA6	0.846413	-0.225137	7.81236e-07	-0.265959	0.000112707
C20orf27	0.846289	-0.981884	1.05996e-16	-0.830958	1.52825e-09
C1orf174	0.846178	-0.295255	4.22609e-08	-0.249844	2.32903e-05
ATP5H	0.846135	-0.262059	0.000129459	-0.222091	0.00159197
MAST4	0.845962	1.40762	2.74632e-18	1.66393	4.28537e-11
TM6SF2	0.8459	1.51866	1.72669e-14	1.28464	1.30952e-08
AC005329.7	0.845635	0.438545	0.00344402	0.378196	0.019426
COA6	0.845302	-0.506447	1.58006e-09	-0.428106	1.23853e-05
CYP2D6	0.845112	1.51896	2.50442e-07	1.79734	2.51504e-09
GGT7	0.844914	1.08312	1.24005e-15	0.915146	2.09128e-11
PAK1IP1	0.84474	-0.461123	3.8249e-11	-0.389529	9.21924e-08
PCNX	0.844571	0.315081	1.03819e-05	0.26616	0.000193953
ADAM8	0.844475	1.48146	1.64451e-09	1.25106	2.37269e-08
CWF19L2	0.844254	-0.324124	9.31616e-06	-0.383914	7.79021e-06
DNAAF5	0.843951	-0.59332	1.66714e-16	-0.703026	7.3749e-15
MYLIP	0.843486	1.01248	2.25746e-15	0.854411	0.000461404
ZNF227	0.843422	0.234045	2.26739e-06	0.277481	5.05057e-05
BAZ1B	0.843375	-0.772029	6.61139e-19	-0.915404	1.52049e-17
KIAA1456	0.843316	0.796217	0.0012431	0.942977	3.62743e-07
ZDHHC6	0.843145	-0.582792	1.5551e-13	-0.491378	9.4336e-10
CYP2D7	0.843116	1.44421	8.23463e-06	1.21765	8.25389e-07
CTD-2012J19.3	0.842814	-0.314524	0.0614427	-0.348457	0.0662569
ATP6V0E1	0.842733	0.0828373	0.0880068	0.0870792	0.114112
NCALD	0.842609	1.35465	2.3329e-21	1.14144	6.32482e-09
WDR3	0.841573	-0.374593	6.83881e-13	-0.445111	1.63487e-07
GNG12	0.84156	0.87054	1.72794e-15	0.732612	1.32661e-07
SMN2	0.841526	-0.231232	8.18312e-05	-0.274755	8.82345e-07
DCHS1	0.841289	1.03855	6.28415e-17	0.873719	3.72466e-07
ONECUT2	0.841267	-2.30492	4.55403e-25	-1.93906	2.59889e-09
MAZ	0.840959	-0.440273	2.8099e-12	-0.370251	3.86698e-09
DGCR11	0.840798	-1.67891	3.20807e-12	-1.99681	3.18344e-11
AC007246.3	0.840795	1.04393	5.17478e-08	0.877907	0.000196926
ANKS3	0.840686	0.344455	6.59948e-06	0.409728	8.39514e-07
ORMDL2	0.840347	-0.683929	1.66988e-11	-0.813865	1.39401e-11
SLC43A2	0.840063	-0.205542	9.70874e-05	-0.237279	0.0302243
SPATA5L1	0.839911	-0.917916	2.5738e-17	-0.770967	9.08412e-14
CTDSPL	0.839836	1.41109	4.97966e-24	1.18509	2.97436e-19
C4orf32	0.839818	0.37841	2.25333e-06	0.450585	2.56482e-07
USP15	0.839525	-0.517395	1.52495e-12	-0.434366	3.18107e-08
TFDP2	0.839317	0.353303	3.09832e-08	0.420872	0.000163564
STAM2	0.839245	0.558266	3.79417e-10	0.665201	1.75249e-07
RCC1	0.839055	-0.772437	1.35585e-17	-0.648117	3.60338e-14
SF3B4	0.83905	-0.534908	5.05613e-13	-0.637517	1.96998e-10
MYH3	0.83893	0.986246	8.40365e-08	1.1756	7.30032e-13
SNHG12	0.838835	-0.672343	5.5663e-08	-0.563985	5.65916e-07
SLCO4C1	0.83876	3.71754	1.73964e-13	3.11813	1.78599e-09
L3MBTL1	0.838742	1.44911	6.13842e-11	1.21543	9.4061e-14
SNX3	0.838707	-0.291245	4.17292e-07	-0.244274	1.68859e-05
GFER	0.83843	-0.833389	5.88136e-18	-0.698739	1.39887e-11
PWWP2B	0.838137	-0.377883	3.249e-10	-0.319548	0.00885539
ZNF688	0.837664	0.37745	5.36183e-07	0.317728	0.00488349
TMED2	0.837643	-0.234853	1.84543e-07	-0.280371	8.75706e-06
PDF	0.837464	-0.382345	6.15423e-09	-0.456551	1.81321e-08
PLEKHJ1	0.837178	-0.800694	8.79671e-17	-0.956419	6.69747e-14
DNAJC24	0.837147	0.371607	3.01429e-08	0.443851	0.000101141
ZNF512	0.836811	0.668087	4.74753e-18	0.798373	2.35893e-16
RPP14	0.836712	-0.630169	8.24907e-15	-0.52727	2.7001e-09
ADH5	0.836413	-0.13496	0.00194414	-0.161042	7.11195e-05
SNHG1	0.8363	-0.73229	3.83836e-08	-0.612414	5.91176e-09
PLEKHH2	0.836078	2.2258	1.72336e-17	1.86094	2.25266e-14
MT-ND1	0.835167	-17.6061	5.16966e-34	-14.7041	1.77269e-23
EIF4G3	0.835065	0.0879531	0.0106414	0.0958224	0.0902211
AP000253.1	0.834516	0.465861	0.0017682	0.556259	0.00355042
ZNF699	0.834164	0.971724	2.55545e-08	0.811245	0.000823607
RGPD2	0.833792	0.406617	0.000313149	0.33943	0.00116705
GOLGA6L9	0.83376	-0.252225	0.00521777	-0.211399	0.00111605
RP9	0.833676	-0.519388	2.0201e-11	-0.433006	1.01279e-05
AAGAB	0.833594	-0.677733	6.14663e-15	-0.564954	3.2543e-11
PCDHB10	0.833379	1.24052	7.19313e-18	1.48852	1.51464e-05
MAGED2	0.833213	0.963809	8.35764e-21	0.803058	4.40496e-11
APTX	0.833195	-0.430182	2.50439e-11	-0.516304	1.02674e-09
GLRX2	0.832993	-0.845668	7.55427e-12	-0.704435	1.04423e-09
SEC23IP	0.83276	-0.45339	6.68544e-14	-0.544443	2.43534e-09
TNPO2	0.832727	-0.297955	6.15713e-11	-0.357807	1.33378e-09
EMC1	0.832437	0.375665	6.7224e-09	0.312719	2.09475e-06
ZSCAN18	0.832265	0.630321	3.5621e-15	0.524594	2.50639e-10
RGPD1	0.832224	0.386335	0.00100453	0.321841	0.000123176
WIPF3	0.832064	0.64049	1.49251e-10	0.541921	0.0165944
TPH2	0.831772	-0.98232	0.00109499	-0.817962	4.8728e-07
HIST1H2BK	0.831757	0.987801	1.02008e-12	1.18761	8.34925e-08
ADAMTS5	0.831492	3.35576	7.62818e-27	2.79029	2.56785e-10
HNRNPUL1	0.831164	-0.292869	3.46206e-10	-0.243422	1.26662e-08
RP11-876N24.5	0.8311	-1.19313	2.28973e-05	-0.991631	1.7118e-05
CMSS1	0.830801	-0.762627	7.07726e-15	-0.917943	9.9319e-14
PITRM1	0.83077	-0.475389	4.01264e-13	-0.572228	1.20586e-14
TSPAN6	0.830711	-0.20581	2.2193e-06	-0.247097	0.00264481
KIAA0556	0.830561	0.465232	1.31911e-11	0.560143	4.97798e-11
CLSTN1	0.830376	0.342431	1.14009e-09	0.412381	1.06548e-10
GINS2	0.830112	-1.23426	9.88138e-15	-1.02458	3.33308e-14
KB-1592A4.15	0.8295	-0.556576	0.000247186	-0.465649	0.00852335
ARAP1	0.829324	0.377315	1.85657e-12	0.454967	7.77633e-10
LASP1	0.829163	0.586668	9.77002e-18	0.707543	7.46553e-15
HTT	0.828969	-0.539188	1.50343e-12	-0.44697	6.33873e-08
BCAP31	0.828757	-0.444715	6.46005e-12	-0.368561	1.20576e-06
OXNAD1	0.82867	-0.271521	1.81845e-05	-0.327653	2.91045e-06
MTMR3	0.828526	0.739223	4.44529e-19	0.892214	4.34771e-13
ZMYND10	0.828262	1.38413	1.62722e-07	1.67112	3.17297e-10
RFC1	0.827903	-0.633184	1.54473e-17	-0.764804	8.19492e-13
SACS	0.827824	-1.17982	6.41848e-16	-0.976685	3.7322e-09
TIPIN	0.82767	-0.921273	6.68015e-16	-1.11309	1.25264e-13
ENTPD6	0.827326	-0.38682	2.58219e-09	-0.467555	4.01233e-09
TRAF2	0.827282	-0.888203	4.5683e-17	-1.07364	4.42053e-14
AC005614.3	0.827249	0.565607	0.00412552	0.47403	0.0129352
CTD-2047H16.4	0.827183	0.796866	4.50136e-08	0.662521	0.00508168
CCDC124	0.827034	-0.413072	1.21245e-08	-0.499463	2.84417e-07
LAPTM4A	0.826881	0.624823	2.99756e-16	0.755639	6.50143e-14
ROR1-AS1	0.826719	0.435784	1.95095e-07	0.50817	0.0359587
PRKCA	0.826664	1.00676	5.81383e-16	1.21786	6.18352e-13
WDFY1	0.826635	0.289188	2.79575e-06	0.349732	0.000301861
SLC29A3	0.826561	0.976965	2.69911e-15	0.807522	1.28024e-06
RP11-159G9.5	0.82648	0.420588	0.0430809	0.486967	0.0111183
CTC-340A15.2	0.82611	0.318473	0.0120158	0.280018	0.0604411
AMY2B	0.826084	0.843962	0.000115919	1.02152	8.72657e-06
RHD	0.826059	0.746002	0.0102463	0.625384	0.0146201
LRRC4B	0.825892	1.34246	3.63313e-22	1.62547	1.4809e-07
TMEM25	0.825461	0.516006	1.74104e-10	0.425944	3.1536e-06
PIK3CB	0.825455	-0.106971	0.0511268	-0.121433	0.0629487
HOOK2	0.824597	0.222608	0.00212872	0.197935	0.072613
PDLIM1	0.823715	0.779312	1.78096e-10	0.946094	1.37856e-13
CWF19L1	0.823533	-0.743248	6.15188e-15	-0.902512	3.31407e-15
REEP6	0.823125	-0.34627	1.64543e-06	-0.410732	0.0236425
TMEM154	0.822882	1.60495	2.30786e-15	1.32069	1.54896e-08
MRPL42	0.82284	-0.401752	4.39337e-12	-0.330578	1.49097e-07
CTC-444N24.7	0.822701	0.716583	0.013645	0.615784	0.0426296
CDK4	0.822375	-0.373111	1.07411e-08	-0.453699	3.56344e-10
RP11-468E2.2	0.822251	-0.892134	5.63292e-05	-0.733599	6.92626e-06
ZNF367	0.822232	-0.310598	0.000341705	-0.255854	0.00183916
L1TD1	0.821769	-0.437399	0.051549	-0.378977	2.67437e-05
SNX13	0.821766	0.308069	8.99908e-06	0.255698	0.00992027
RP11-59C5.3	0.821639	0.589375	1.60057e-05	0.48432	0.000136594
ANKS1B	0.821486	0.88209	0.000870372	0.725256	4.03241e-05
SMAD2	0.821431	0.287033	9.4396e-11	0.34943	3.77523e-09
LINC00950	0.821259	2.74945	2.44145e-21	3.34785	1.7921e-09
CARM1	0.821037	-0.356755	2.92345e-12	-0.292909	4.46004e-09
HAUS3	0.820715	-0.690124	9.46662e-14	-0.840882	2.93375e-13
PLAC9	0.8207	2.08766	2.76707e-10	1.71334	3.00232e-09
RASA4B	0.820026	2.0056	7.0271e-23	1.64465	2.21939e-06
GALNT12	0.819919	1.01316	4.77628e-10	1.23568	8.08329e-13
MON1A	0.819914	-0.661683	1.87256e-12	-0.807015	7.20078e-11
SIN3B	0.819905	0.418098	2.47486e-12	0.509935	1.68043e-14
RASA4	0.81989	2.02143	1.92125e-25	1.65735	2.41076e-12
QDPR	0.819321	-0.639782	2.50387e-13	-0.780869	4.72388e-13
CFAP54	0.81932	0.204978	0.0300986	0.183941	0.0869792
MKKS	0.819242	-0.626755	5.97717e-14	-0.765043	7.50125e-13
ARHGAP33	0.819199	-0.967354	2.96822e-12	-1.18085	9.98177e-07
GDF7	0.819177	2.87963	4.26062e-25	3.51528	3.00381e-13
SLC5A2	0.819135	1.36302	3.12102e-06	1.66396	6.49247e-06
PTGES3L	0.819017	-0.632036	5.82029e-08	-0.771661	5.24901e-05
FAM21C	0.818752	0.0892749	0.00520836	0.081072	0.0984057
ABCD4	0.818741	0.38702	7.39456e-07	0.472701	1.01545e-08
ARHGAP5	0.818503	0.268639	7.99019e-05	0.232688	0.0550382
RPL22L1	0.818442	-0.368752	2.4234e-06	-0.450553	1.7744e-09
FNDC5	0.818338	-1.21381	1.61916e-09	-0.99331	4.53642e-06
ADSL	0.818294	-0.702622	1.70631e-14	-0.574951	3.24403e-10
SEL1L	0.818273	0.967863	4.25591e-14	0.791976	7.15824e-08
GATC	0.818021	-0.247289	2.60422e-08	-0.202304	8.21692e-05
GDPD1	0.81798	0.801601	5.53248e-09	0.657428	0.00263817
MYLK4	0.817893	0.806385	0.000909645	0.985033	0.000209995
TAX1BP1	0.817891	0.358081	2.23076e-12	0.43781	3.16006e-12
BCL9	0.81723	-0.383129	1.32947e-12	-0.468814	3.1077e-10
NDUFAF2	0.81677	-0.737442	4.9894e-12	-0.602321	2.17376e-08
TMEM8A	0.816622	0.386981	1.51217e-12	0.316215	0.000626066
MATN2	0.816216	1.49185	2.14562e-13	1.82776	8.7775e-16
C3orf62	0.815966	0.124094	0.0690603	0.131784	0.133466
NUDCD2	0.815698	-0.153422	0.00100089	-0.186318	0.009404
AC011043.1	0.815522	-0.809995	1.83281e-14	-0.660569	1.32416e-10
CHPF	0.815368	0.0729225	0.0790582	0.0702403	0.153496
SMS	0.815348	-1.0311	8.70959e-19	-0.840701	5.61872e-15
DGKH	0.815091	-0.300145	0.000155257	-0.251358	0.0267029
RBFOX2	0.814949	0.494454	1.47236e-13	0.402955	5.37631e-10
SPA17	0.814817	-0.796636	9.7229e-14	-0.977687	1.81113e-09
C14orf159	0.814574	-0.205149	0.0671567	-0.17914	0.00310678
ZC3H12A	0.814467	0.313796	0.00793949	0.257622	0.00578926
VPS72	0.814345	-0.412472	5.30106e-10	-0.506508	2.42821e-10
BMS1	0.81411	-0.835079	1.95325e-21	-0.679846	4.33671e-16
TNFAIP6	0.814016	7.92691	3.77444e-13	6.45263	5.47891e-13
FBXW8	0.813718	0.553362	7.62326e-14	0.680041	9.02637e-11
MED11	0.813623	-0.473697	1.53083e-07	-0.385414	6.43039e-06
ZIM2-AS1	0.813487	2.36401	2.19379e-15	2.90602	8.52361e-11
STT3B	0.813399	-0.0919539	0.0320486	-0.10157	0.101534
ACBD3	0.813328	0.202474	2.45999e-05	0.248589	0.00143227
ZNF585A	0.813317	0.319991	3.24581e-05	0.393417	5.71098e-05
RICTOR	0.813081	0.255521	0.000384778	0.310725	0.0112531
NOP56	0.813021	-0.741408	1.52565e-15	-0.911918	1.79828e-13
CDK18	0.812941	1.0256	2.08574e-15	0.833754	6.44777e-12
GATSL3	0.812679	0.695597	8.83645e-10	0.855928	4.02836e-06
PROCR	0.812665	0.832648	0.00130856	0.67755	5.72251e-05
ADAMTS14	0.812608	1.50718	6.52829e-12	1.22475	3.37825e-07
STIM1	0.812529	0.825263	1.32751e-18	1.01567	4.32629e-14
TMSB15B	0.812284	-0.28601	4.06956e-06	-0.348701	0.0096707
AKR1A1	0.812139	-0.144805	0.00189962	-0.125783	0.0650443
7SK	0.811881	0.487896	0.00177901	0.599876	2.94719e-05
FUBP1	0.811752	-0.626809	9.26736e-15	-0.508814	3.44103e-09
RNF220	0.811677	0.238155	1.08909e-08	0.193307	9.38083e-06
YWHAG	0.811288	-0.466755	2.64116e-13	-0.575325	1.449e-10
RP11-9E17.1	0.811191	-0.889216	6.09703e-07	-1.09618	2.05303e-08
NATD1	0.811122	0.72	6.78468e-14	0.584008	1.90673e-06
RBM14	0.811116	-0.758759	1.80251e-20	-0.615442	4.97719e-12
NAGLU	0.811101	0.483272	1.81675e-11	0.391987	1.07603e-05
FAM214B	0.810779	0.322527	9.2147e-09	0.264411	0.0110182
TNFAIP1	0.810206	-0.217989	1.14126e-08	-0.177267	0.00367343
SLC39A7	0.810157	-0.27364	4.89466e-09	-0.221695	1.67861e-05
C5orf22	0.810029	-0.119874	0.00585771	-0.143807	0.0282474
ANKRD26	0.809943	0.169233	0.000942049	0.20818	0.00365576
PRDX6	0.809901	-0.442385	1.28131e-10	-0.546222	7.21349e-12
MRPL38	0.809896	-0.645407	1.34203e-12	-0.796901	6.27414e-12
RABEPK	0.809866	-0.301463	1.27719e-05	-0.372233	6.74141e-06
RP11-481C4.2	0.809764	0.768328	2.78175e-05	0.623176	0.00162366
FAM131C	0.809532	0.871785	3.91323e-10	0.712706	0.00977732
NOP9	0.809359	-0.721464	3.91302e-19	-0.583923	5.33352e-12
RP11-15H20.6	0.809037	-0.637931	5.60583e-07	-0.516125	2.96008e-05
AP2M1	0.808697	0.319959	2.45287e-10	0.25875	1.90069e-09
TRIM2	0.808341	0.440134	2.87367e-08	0.544367	0.000227126
FKBP5	0.808087	-0.594831	1.92983e-14	-0.736098	6.71331e-11
CPSF6	0.807984	-0.440151	2.21803e-14	-0.355635	3.3733e-09
SUPV3L1	0.807797	-0.828747	5.08845e-17	-0.66946	1.03647e-14
POC1B	0.807714	0.308304	4.99071e-07	0.381698	3.93345e-06
SKIDA1	0.80762	-1.72318	1.07912e-22	-1.39168	5.90543e-09
SPATA7	0.807573	0.461786	8.88611e-08	0.571779	7.07119e-05
HNRNPR	0.807558	-0.490957	7.45891e-15	-0.607954	2.47299e-13
KLHDC3	0.807438	-0.220658	5.02783e-05	-0.178235	0.000375465
PPFIBP2	0.807372	2.30674	4.67508e-28	2.85709	2.90087e-10
AGK	0.807222	-0.228349	2.2056e-08	-0.282882	2.26539e-06
RP11-1246C19.1	0.807215	0.680543	4.35872e-12	0.843076	2.61801e-08
C11orf57	0.807069	-0.197003	1.80738e-06	-0.161097	0.0130477
A2M	0.806973	2.57213	2.32952e-11	3.18739	2.28639e-11
AGBL5	0.806761	0.647378	1.18512e-15	0.802441	6.72478e-15
CSE1L	0.806736	-1.69014	3.15218e-25	-1.36349	2.42878e-20
CABLES1	0.80625	-0.996836	6.29246e-19	-0.803699	3.65256e-11
RBM22	0.806132	-0.224013	1.98029e-08	-0.180637	0.000290292
ODF2	0.806022	-0.303885	4.90183e-10	-0.377018	3.61911e-09
CTC-260F20.3	0.805491	1.42587	3.60152e-07	1.14853	9.16703e-08
KBTBD4	0.805274	-0.351879	3.60359e-09	-0.436968	7.72725e-09
CAST	0.805218	0.746365	2.19445e-18	0.600986	1.22601e-10
SMARCA1	0.805104	0.238719	7.12447e-09	0.296259	0.000838918
BEX2	0.804966	1.3544	3.51658e-17	1.09025	1.42583e-07
FAM201A	0.8049	-2.14754	2.97187e-10	-2.66808	1.07918e-17
STON1-GTF2A1L	0.804643	2.75159	1.00217e-07	3.41965	5.24004e-09
ZNF596	0.80403	1.14197	1.61674e-13	0.918178	1.95235e-08
POLA2	0.804006	-1.79465	1.70197e-24	-1.44291	2.99028e-19
GINS1	0.803969	-1.46414	1.94484e-19	-1.17712	5.07422e-14
MRPL11	0.8036	-0.87601	3.18848e-14	-0.703961	4.00654e-11
LOXL2	0.803528	0.509018	3.81473e-10	0.633478	4.96595e-13
ATF2	0.803263	0.500084	5.63405e-12	0.622565	1.3009e-08
CHTF8	0.803152	-0.329624	2.16581e-11	-0.410413	9.49684e-10
RP11-1094M14.11	0.80279	-0.567221	9.34387e-09	-0.455711	0.000770932
RNF40	0.802641	-0.597372	6.7515e-18	-0.479476	1.00523e-11
COL4A3BP	0.80257	0.383127	6.4326e-09	0.477375	2.82034e-07
OSBP	0.802454	0.175216	0.000343362	0.218077	0.00124899
IREB2	0.80209	-0.360674	1.28512e-08	-0.449663	1.10012e-05
CAPRIN1	0.802052	-0.428337	6.99449e-11	-0.343557	2.43313e-05
PCDHB4	0.801926	1.58753	7.79374e-21	1.27309	3.63018e-06
KIF3B	0.80173	-0.680595	6.57673e-17	-0.545654	1.11073e-12
SIKE1	0.801502	0.367462	5.21383e-09	0.294703	0.000615912
BLOC1S1	0.801258	-0.278213	5.58394e-05	-0.225381	0.0109155
ZNF184	0.801187	-0.118375	0.0205756	-0.134643	0.088705
ANKRD27	0.80081	0.17132	5.98605e-05	0.21294	0.00464623
HSPA9	0.800633	-0.61562	3.83246e-18	-0.492885	8.46584e-13
FKBP7	0.800566	0.893837	2.79654e-18	0.71561	4.88587e-05
CD83	0.800109	0.556251	1.055e-08	0.695219	4.39485e-07
ZSCAN5A	0.800097	-1.02838	3.49214e-15	-0.822801	3.91633e-12
NR2F6	0.799836	-0.602241	1.15424e-13	-0.752956	1.4183e-10
PRRC2C	0.799661	-0.53634	1.21485e-11	-0.670709	2.72968e-11
CDC42EP2	0.799364	-0.420094	8.1423e-07	-0.335831	6.74023e-05
PIK3CD	0.799255	0.428698	3.81315e-05	0.342769	0.000380244
NTNG2	0.798894	3.14117	3.78709e-22	3.9319	3.26536e-10
COG6	0.798745	0.675194	1.83813e-12	0.845319	3.11564e-10
DHX29	0.798736	-0.555896	3.53551e-13	-0.695969	2.65899e-12
NDUFB10	0.798486	-0.592962	2.36744e-11	-0.473472	2.47487e-09
COQ10B	0.798003	0.635537	3.82519e-10	0.507161	1.7589e-07
STK35	0.797904	-0.630209	1.00026e-16	-0.502846	1.27128e-14
STMN3	0.797894	-1.36009	1.94663e-22	-1.7046	8.39685e-15
SUDS3	0.79763	0.327022	2.75164e-11	0.409992	3.02487e-09
GPRC5C	0.797518	-0.461027	2.38799e-08	-0.577972	0.000181077
NTRK3	0.79743	4.34339	2.1596e-22	5.44673	2.24883e-11
FAM46C	0.797021	3.24769	2.5227e-20	2.58848	4.9324e-18
PLEKHF2	0.796987	0.320529	0.0002371	0.261146	0.0217834
DPY19L3	0.796836	0.26965	2.93525e-06	0.338378	6.60858e-05
PIANP	0.796707	0.87514	6.46673e-16	1.09845	5.75396e-09
DFNB31	0.79592	0.930871	1.21482e-13	0.7409	9.61106e-07
YTHDC1	0.795765	-0.258541	4.46399e-09	-0.205738	2.92029e-07
UBR7	0.79553	-0.469241	2.1071e-13	-0.373295	1.37395e-07
ADAMTS9	0.795528	0.562494	3.76665e-09	0.706706	0.000515966
CCDC126	0.795441	0.646081	6.9612e-10	0.812229	4.84109e-07
FBXO32	0.795364	2.12731	6.33259e-14	2.67464	2.77582e-11
CREBBP	0.794911	0.176053	0.00104279	0.155791	0.101701
EVL	0.794803	-0.308134	1.18312e-07	-0.387678	1.96405e-05
UGDH-AS1	0.794766	0.631062	9.57233e-11	0.501546	7.88804e-09
TBL3	0.794452	-0.512293	1.7028e-14	-0.644839	2.13758e-12
RP11-111M22.2	0.794427	0.393419	0.000105521	0.314882	0.00742753
CLN6	0.79442	-1.41318	5.4934e-21	-1.12266	9.35592e-17
SLTM	0.794395	-0.329517	3.4259e-11	-0.261767	3.32296e-07
TTBK2	0.794311	0.576349	4.88021e-10	0.725596	1.0818e-06
DDB1	0.794182	-0.456878	1.17638e-14	-0.362844	2.66103e-12
AC093323.3	0.793886	-0.390481	1.39745e-08	-0.310157	0.000514758
GFRA2	0.793697	5.94281	1.11667e-25	4.71679	8.69231e-11
ZNF641	0.793514	1.19167	1.46656e-20	0.945607	5.12933e-08
SMYD3	0.793234	-0.154282	0.011683	-0.192225	0.00616175
GAL	0.793212	-1.45862	2.68541e-20	-1.157	4.40829e-09
SPTSSB	0.79316	1.95865	1.41569e-15	2.46943	1.67384e-08
EPOR	0.7931	0.749425	3.61908e-11	0.944931	1.5494e-08
TBX19	0.793003	0.854301	1.10179e-07	1.07669	0.000564671
UNC5CL	0.792567	0.804928	0.000506602	1.01508	0.000243143
PPAN	0.792546	-0.748309	5.20832e-16	-0.593069	3.76687e-11
SPRYD4	0.792209	-0.311905	1.90077e-05	-0.24721	0.000466651
HMG20B	0.792061	0.473075	2.56459e-10	0.597271	1.99959e-08
TNXB	0.79201	1.9523	2.83992e-10	2.465	2.6144e-15
CMC2	0.791859	-0.773981	9.42203e-14	-0.612884	6.96225e-10
CMTM3	0.791804	0.353832	1.77395e-10	0.280196	0.000107444
ZNF780A	0.791719	0.395991	2.67054e-07	0.314515	0.0031853
ATG2A	0.791366	-0.456128	4.45659e-12	-0.576381	7.38543e-11
TPP2	0.791225	-0.54864	1.59193e-14	-0.693406	2.69934e-11
PMVK	0.791197	-0.656911	2.20554e-13	-0.830275	4.75737e-09
ZNF490	0.791141	0.635727	6.50871e-07	0.503207	0.00051052
ATMIN	0.790882	-0.345167	3.38694e-12	-0.436433	1.19262e-09
E4F1	0.790729	-0.366729	1.75577e-06	-0.463785	3.43991e-08
LINC00176	0.790447	1.11604	4.4959e-05	1.41185	7.19136e-06
ATP6AP1	0.79036	0.474633	1.23266e-12	0.600527	1.02612e-10
DNA2	0.790288	-1.76117	2.16491e-20	-1.39183	3.1667e-12
NPTXR	0.790005	1.33166	1.08958e-11	1.05202	3.32984e-14
ATXN7	0.789681	0.248159	2.60507e-05	0.202231	0.0309774
ZNF692	0.789084	-0.299086	0.0124724	-0.374302	0.000148652
HIP1	0.78903	-0.501244	5.84859e-13	-0.635266	9.69357e-12
PWAR5	0.78898	0.560453	0.00374759	0.70769	0.00237102
ID1	0.788896	0.334839	4.48685e-07	0.42248	0.00461679
CYP1B1	0.788707	-0.251566	0.0206773	-0.251932	0.210143
IFT80	0.788391	0.281559	1.06378e-07	0.357089	0.000117084
COMTD1	0.788248	-1.78624	6.00706e-15	-1.408	1.2255e-11
TMEM255A	0.788212	-3.70783	4.27875e-12	-2.92256	1.49611e-09
SYCP2	0.788132	1.64052	3.19415e-15	1.29294	3.37897e-08
GLS	0.787856	-0.363565	6.2453e-08	-0.461403	0.000127201
PPA2	0.787847	-0.115191	0.043133	-0.0948437	0.0245338
TSPYL4	0.787756	0.150555	0.000194881	0.190676	0.00231463
BANP	0.787582	-0.45951	2.50439e-11	-0.361902	2.81626e-07
C19orf43	0.787495	-0.32428	4.55732e-07	-0.411787	7.25286e-08
PWP2	0.786933	-0.633678	8.9632e-06	-0.520438	0.0418417
COX5A	0.786932	-0.972048	6.23884e-15	-0.764936	2.69653e-13
TTC30A	0.786799	0.441908	3.61006e-08	0.351458	0.0107121
DCLRE1A	0.78679	-0.697145	1.16531e-16	-0.886063	6.62808e-12
APEX1	0.786748	-0.269586	1.22506e-07	-0.212096	2.0344e-06
KIAA1551	0.786363	-0.318966	2.64984e-08	-0.40562	2.91978e-06
DUSP19	0.786335	0.437837	4.10315e-05	0.556785	8.97214e-06
TAMM41	0.786326	-0.757122	1.65349e-12	-0.595344	1.33783e-09
CHRDL1	0.78626	-1.15924	1.58652e-09	-1.47438	2.51291e-12
XPO6	0.786223	-0.735793	3.98275e-20	-0.578497	7.19492e-13
HSBP1L1	0.785754	1.04882	3.21428e-13	0.82436	0.000297576
DCTD	0.785517	-0.434068	4.34611e-11	-0.340968	1.92745e-08
CDH8	0.785503	0.671418	1.98557e-07	0.854761	1.18148e-10
RP11-102K13.5	0.785417	2.58182	4.94474e-18	2.02781	2.31313e-10
DDAH1	0.78501	0.830771	1.18149e-16	0.652291	0.000195225
EFTUD1	0.784879	-0.349589	4.04624e-09	-0.274393	2.93121e-05
ABCB10	0.784656	-0.29297	2.17483e-05	-0.372821	0.00147919
ZBTB8OS	0.784648	-0.206887	0.00104624	-0.166825	0.0269252
PDGFC	0.784353	-0.269847	0.11076	-0.305932	0.00744021
FSCN1	0.784233	-0.382414	9.87594e-11	-0.487628	1.0682e-09
LIN7C	0.784161	-0.277869	8.1673e-07	-0.218482	0.00269156
MRPL1	0.783743	-1.15806	2.54487e-15	-0.907621	6.51388e-11
DENND4B	0.783625	-0.269765	6.47566e-08	-0.344252	1.34216e-08
MAST2	0.783617	0.275267	5.28463e-09	0.351278	1.15827e-10
SF1	0.783591	-0.456464	2.04127e-14	-0.582528	7.23208e-15
TBC1D4	0.78359	-0.9999	6.20555e-17	-0.783511	6.21691e-09
ISCA1	0.783582	-0.275794	4.65302e-07	-0.351965	7.90014e-07
ALS2CL	0.783579	1.45528	4.76817e-09	1.85722	1.19104e-09
EIF4A2	0.783479	1.31155	3.6018e-23	1.02757	9.90298e-17
DENND6A	0.783135	0.103051	0.067538	0.101359	0.203791
SNRPD1	0.783102	-0.60502	3.33687e-14	-0.473792	2.22246e-11
COL6A2	0.783101	3.20571	4.98199e-28	2.51039	3.28925e-14
RP11-302B13.5	0.78304	1.13735	0.00668837	0.896588	0.00155588
AP001347.6	0.782823	0.545096	0.00513315	0.673688	0.0325033
VDAC3	0.78254	-0.664815	1.14528e-13	-0.520244	2.0338e-11
CRYZ	0.782299	0.442041	1.18031e-09	0.345809	1.75292e-08
RAB39B	0.782267	0.353996	4.59528e-09	0.2787	0.0063877
CCDC127	0.782257	0.181293	7.65399e-06	0.231751	2.3884e-05
KB-1572G7.2	0.782185	0.722104	0.00325953	0.915717	0.00809192
PLEKHO1	0.782084	-0.893394	7.84267e-17	-1.14233	4.31889e-14
SYTL2	0.782005	0.945705	4.13711e-08	1.20933	1.4001e-07
RP4-794I6.4	0.781524	1.566	2.32792e-11	1.22387	4.36913e-07
RP11-111F5.4	0.780868	0.502307	8.8599e-09	0.392773	0.00136678
INF2	0.780859	-0.171276	2.92152e-05	-0.219335	3.8972e-05
KCTD13	0.78083	1.02467	4.28624e-21	0.800092	2.95283e-11
TRMT5	0.780795	-0.142985	0.00134191	-0.181011	0.0115579
SNX30	0.780638	0.702798	1.09861e-14	0.548634	5.76893e-06
FAM229B	0.780489	1.35161	1.34922e-13	1.73175	2.04933e-06
PLEKHA3	0.779959	0.234486	0.000122675	0.300602	1.28155e-05
LCA5	0.77931	0.925713	5.8932e-15	0.721551	0.000185015
SERP1	0.779252	-0.301341	3.53207e-08	-0.386705	2.43333e-10
MRPL40	0.778916	-0.455425	5.38674e-07	-0.584689	1.98954e-06
CCDC144A	0.778904	0.376196	0.00523527	0.329057	0.109516
DUS3L	0.778602	-0.764474	1.88493e-16	-0.595221	2.20548e-10
CDHR5	0.778601	1.86115	4.28605e-08	2.39037	1.60874e-07
PIK3R2	0.7786	0.1453	0.000486262	0.186527	6.31243e-05
ZNF69	0.77834	-0.461947	1.53498e-06	-0.593502	5.40069e-07
HADHB	0.778294	0.223735	8.98754e-07	0.287463	1.94862e-05
WIZ	0.77829	-0.128431	9.04245e-05	-0.165002	1.95556e-05
NEK4	0.77825	-0.141084	0.00487356	-0.116016	0.0535917
ZBTB44	0.778064	0.128362	0.0176796	0.149245	0.0953548
ABALON	0.777945	-0.667618	2.31565e-05	-0.51965	0.000538152
PAXBP1	0.777737	-0.448951	2.1844e-09	-0.577252	3.84382e-10
CETN2	0.777733	0.57418	1.40293e-09	0.446559	6.59685e-08
SCAF1	0.777715	-0.221022	2.18551e-06	-0.172097	0.00119544
ZNF627	0.777379	0.46268	1.07426e-09	0.359687	2.69483e-05
UPF3B	0.777328	-0.816288	2.47814e-16	-1.05012	4.22336e-12
NFIC	0.777245	0.537929	2.18968e-14	0.418154	0.000123069
DNAJA1	0.777097	-0.664148	2.34386e-16	-0.516108	6.98684e-11
C9orf85	0.777077	0.206487	0.000501242	0.265553	0.000637589
USP48	0.776962	-0.162691	2.39627e-05	-0.209379	7.0145e-05
MAP2K1	0.776875	-0.308286	1.07901e-07	-0.396828	2.95917e-09
NCKAP5L	0.776656	-0.0652457	0.055352	-0.0725771	0.136073
HACE1	0.776477	0.522876	8.15434e-11	0.673396	7.0772e-08
DND1	0.776473	0.523548	0.00187447	0.670258	0.00594235
SPRY3	0.776224	1.39463	4.33011e-12	1.79668	1.05416e-10
HIPK1	0.775956	0.161702	0.0120258	0.178005	0.14581
IGF2	0.775866	-6.86941	1.21505e-31	-5.32974	2.83233e-10
RP11-1H8.5	0.775682	-1.19974	1.59495e-07	-0.930745	0.000136794
RRBP1	0.775594	0.485539	6.05925e-10	0.376581	1.1717e-08
PDHB	0.77527	-0.59053	1.5894e-12	-0.457821	5.94987e-07
SLC25A44	0.775173	-0.530089	3.17706e-16	-0.683832	4.67783e-14
COL11A2	0.775028	1.68952	3.45939e-12	1.30942	2.39221e-07
BLOC1S6	0.774888	0.243651	6.70636e-07	0.188961	0.000839522
HLX	0.774321	1.30923	1.62237e-20	1.01376	2.05528e-07
SOCS3	0.774305	0.889649	5.69142e-14	1.14897	1.36912e-09
SCRIB	0.774302	-0.525533	2.96239e-15	-0.678719	1.32178e-10
PHACTR1	0.7742	1.8362	4.65063e-12	1.42158	4.40393e-09
RYBP	0.774058	0.226837	1.2587e-05	0.293029	6.68396e-05
VPS39	0.773963	0.460468	8.57006e-16	0.356386	1.84992e-11
UBQLN4	0.773647	-0.452448	6.86551e-15	-0.350035	8.33303e-10
AFMID	0.773588	0.435072	3.11924e-09	0.336567	2.27969e-07
TXNL1	0.773584	-0.287743	1.89403e-07	-0.371961	6.84136e-09
TARDBP	0.773526	-0.362566	3.19067e-13	-0.280454	7.90765e-09
USP10	0.773467	-0.524673	6.05791e-16	-0.678339	2.72023e-16
TIMM13	0.773426	-0.81044	2.54605e-15	-1.04786	1.54673e-13
TCEANC	0.772934	-0.586265	2.14744e-05	-0.758426	8.9339e-05
PLEKHA5	0.772745	0.501849	2.58817e-09	0.649438	1.12598e-08
ADRBK1	0.772613	-0.201916	1.48243e-06	-0.156103	0.000644083
RC3H1	0.772351	-0.252605	7.60357e-05	-0.205548	0.0508321
RPS27A	0.771977	0.601035	3.70994e-10	0.463985	6.31214e-08
ZHX1-C8orf76	0.77195	-0.704717	0.00126042	-0.911756	0.000945123
AADAT	0.771944	-0.128195	0.00210534	-0.161405	0.0280823
CLDN15	0.771737	0.518177	3.03013e-07	0.671442	2.00654e-09
UCKL1-AS1	0.771692	-0.446257	0.00228926	-0.57696	5.9148e-05
ATAD3A	0.771611	-0.963849	2.46485e-20	-0.743716	6.77971e-11
SESN2	0.771015	0.745883	8.21397e-13	0.575087	1.03556e-06
MICU3	0.770949	0.619016	1.04752e-07	0.47769	0.000964851
SLC25A36	0.770817	0.391114	4.77546e-09	0.507402	1.71033e-06
RP11-973H7.3	0.770117	-0.382664	0.1295	-0.368523	0.200332
RPUSD4	0.769756	-0.779933	3.09384e-18	-0.600358	2.33227e-10
EDRF1	0.76953	-0.317944	2.92753e-09	-0.244705	0.000152024
ATAD3B	0.769414	-1.7092	2.09842e-22	-1.31508	5.52514e-16
TAGLN2	0.769338	-1.5175	5.21532e-21	-1.16747	2.52134e-10
ZFAND2A	0.769296	0.561905	1.04809e-08	0.432276	1.27514e-05
XYLB	0.769259	-0.170134	0.0771715	-0.141822	0.0549315
SLC1A5	0.768896	-0.331072	7.31474e-08	-0.43058	4.82903e-13
DYNLL2	0.768891	-0.391316	1.45147e-14	-0.300879	3.25445e-08
RBM19	0.76822	-0.495921	2.75404e-15	-0.380976	3.67535e-08
PYGL	0.768149	-0.412802	4.57458e-11	-0.537399	6.97639e-09
RBM28	0.767815	-0.581547	4.58313e-16	-0.757404	2.47513e-15
SCARB1	0.767804	-0.522846	1.45802e-12	-0.680963	2.00523e-08
PIK3C3	0.767684	0.0821574	0.02747	0.10124	0.0540083
XPNPEP3	0.767678	-0.140105	0.0059086	-0.111395	0.0344714
FUBP3	0.767372	0.133744	0.00167803	0.11383	0.0983792
MFN2	0.767013	-0.554733	2.20908e-17	-0.425488	1.89867e-10
USP31	0.766926	0.371747	6.20785e-10	0.484724	5.46662e-07
LINC01184	0.766525	0.430984	1.51345e-11	0.562257	7.56034e-08
EXTL3	0.766429	0.185341	6.42389e-05	0.241809	1.50568e-05
BRD9	0.766118	-0.547803	1.52313e-13	-0.715038	6.62935e-12
FN1	0.765677	0.200592	0.00135213	0.257505	0.0170812
RP11-448G15.3	0.765595	0.528059	0.0410268	0.661439	2.13929e-06
ZXDA	0.765594	0.945693	7.79786e-10	0.72402	4.65484e-06
CTD-3138B18.5	0.765379	-0.384498	1.03102e-05	-0.296193	0.00643616
MGAT5	0.76531	0.727565	2.02841e-15	0.556813	3.72881e-08
RP6-91H8.5	0.765227	0.268546	0.130872	0.295529	0.157885
STAG1	0.764987	-0.784281	7.27079e-17	-0.599964	8.70623e-09
RBM27	0.764868	-0.384051	7.72544e-09	-0.502113	8.46639e-07
TEX30	0.764765	-0.477889	1.6034e-06	-0.365653	0.000492126
KIF24	0.76446	-0.985514	5.17892e-15	-1.28916	9.80157e-14
PGRMC2	0.764066	-0.190887	8.26513e-05	-0.24981	1.03722e-05
ANKRD52	0.76316	-0.657998	2.4086e-15	-0.502158	1.69372e-09
ATP5G2	0.762906	-0.235991	8.96309e-05	-0.309303	9.48074e-06
HEATR1	0.762894	-0.517453	4.13415e-12	-0.678277	3.82847e-09
KLHL28	0.762883	0.999074	3.19598e-12	0.762176	3.67078e-07
PLD2	0.76282	0.39946	2.44593e-09	0.304717	3.57092e-06
TTC9	0.762764	2.09325	4.68332e-23	1.59666	2.17511e-14
PSMD6	0.762738	-0.800894	1.02312e-16	-0.610872	3.19521e-12
PDXDC2P	0.762683	0.734952	2.58672e-05	0.560549	5.61182e-06
CTB-25B13.12	0.762679	0.505239	6.09484e-10	0.662445	1.18167e-05
2023-09-07	0.762548	0.0750147	0.0326185	0.0943711	0.040688
RITA1	0.762499	-0.17108	0.000116807	-0.224333	0.00015496
DCUN1D2	0.762451	-0.442876	2.44099e-10	-0.337675	1.01712e-05
OXR1	0.761957	1.47178	1.01978e-17	1.12144	1.63781e-09
DCUN1D4	0.761721	-0.581549	7.85307e-15	-0.763467	8.67757e-10
SOX9	0.76149	2.527	3.41507e-25	1.92429	2.81895e-14
SDC3	0.761266	0.835877	8.69844e-18	0.636325	2.6706e-11
C6orf57	0.761206	0.772145	6.92001e-11	0.587761	6.68418e-08
HNRNPF	0.760709	-0.543521	7.57586e-16	-0.714493	3.02479e-14
NDNF	0.7607	2.01471	8.74029e-20	2.64849	7.90587e-09
RNASEH2C	0.760582	-0.434772	3.31358e-09	-0.330681	3.94555e-06
CFP	0.760364	1.1589	7.81649e-05	1.52402	1.58113e-06
HBEGF	0.760321	0.650754	3.23878e-07	0.495972	0.00240015
MERTK	0.759973	1.23673	1.05551e-16	1.62733	4.35841e-13
SPECC1L-ADORA2A	0.759905	0.856274	0.0887751	0.942344	0.163712
KLHL18	0.759596	-0.6252	7.78833e-14	-0.4749	2.51481e-07
DDX5	0.759566	0.151393	5.60718e-05	0.199303	2.77959e-06
ASUN	0.759525	-0.910281	1.99691e-16	-1.19849	1.81576e-16
MAP3K14-AS1	0.759345	1.13114	5.66253e-07	1.48963	7.06418e-08
PDE12	0.759272	-0.639226	1.12294e-12	-0.485362	3.15358e-05
LINC00847	0.758979	1.17197	1.27248e-15	0.889503	9.64111e-08
PKD1P6	0.75884	0.311673	0.000755817	0.410413	9.43684e-07
ZNF710	0.758712	-0.273006	1.73958e-07	-0.208259	0.00540548
RP11-210M15.2	0.758363	1.5089	7.592e-18	1.98968	2.76997e-08
OGFRL1	0.758284	1.39509	1.06192e-22	1.8398	1.51934e-13
MSI1	0.758146	-0.821688	6.86866e-17	-0.62296	3.77088e-09
LIPE-AS1	0.758069	1.01995	1.00113e-05	0.774056	0.00111554
PPA1	0.758021	-1.093	7.64193e-19	-1.44192	5.69332e-18
NPEPPS	0.758007	-0.117551	0.000236079	-0.154802	0.00178675
TBC1D7	0.757821	-0.383793	9.05072e-08	-0.290866	6.69549e-05
KCNAB2	0.757675	1.60312	8.33126e-19	2.11584	4.22479e-12
TARS2	0.757484	-0.375321	8.95374e-14	-0.495484	8.77695e-10
KLHDC4	0.757437	-0.473267	1.91752e-10	-0.624827	1.83752e-12
FAF2	0.757433	-0.158618	0.000560832	-0.209297	9.6957e-05
BCAR3	0.757345	0.979868	4.10781e-16	0.742098	7.45838e-14
SLFNL1	0.757339	1.04309	8.25428e-06	1.3773	5.84651e-09
CHRNB1	0.757305	-0.377354	1.5763e-09	-0.286908	0.00395944
IGDCC3	0.757305	-1.01991	7.57581e-09	-0.772382	8.41278e-10
CHCHD6	0.757243	-0.172262	0.00369264	-0.223497	0.0175337
PHC3	0.756914	0.642707	1.15954e-07	0.849114	3.44811e-07
CLU	0.756559	1.71354	6.42226e-24	1.2964	1.21939e-09
ZSCAN30	0.756556	1.12903	6.55303e-15	1.49233	2.20097e-15
XRCC1	0.756523	-0.367707	1.93809e-10	-0.486048	4.34326e-09
DNHD1	0.75646	1.29936	2.06348e-12	1.71768	4.97661e-13
RPRD1A	0.756253	0.10721	0.0306798	0.120114	0.152719
LINC00910	0.756172	0.894229	4.30802e-09	0.678419	0.00328459
2023-03-06	0.756122	0.384391	1.31609e-07	0.290744	0.000336315
UQCRFS1	0.756099	-0.611086	5.04366e-13	-0.462042	2.93482e-10
FAM60A	0.755866	-0.541141	1.39671e-12	-0.409051	4.96431e-05
EEF2KMT	0.755697	-0.13709	0.000203754	-0.18084	0.00313548
OS9	0.755163	0.344423	2.52943e-08	0.456091	1.12807e-08
ZNF444	0.75508	-0.216319	0.000174603	-0.165442	0.0127176
HIVEP1	0.754337	0.596062	6.09559e-14	0.44964	1.93738e-05
RP11-70C1.3	0.754195	-0.45888	0.000198192	-0.6079	0.000882489
ADCK3	0.753902	-0.165836	0.0018214	-0.216203	0.0171272
TRIO	0.75388	0.503181	1.54699e-11	0.37935	3.09176e-05
MLST8	0.753692	-0.346757	1.23744e-08	-0.460078	1.81486e-07
VAV3	0.753133	1.33538	7.83069e-17	1.01298	0.00716785
ARAP3	0.753105	0.557913	4.81813e-17	0.420175	2.06631e-05
SCAMP2	0.753049	-0.360991	3.17973e-09	-0.271845	1.46846e-06
ARSG	0.752972	0.473751	3.08141e-06	0.356838	0.000329443
PCBP4	0.752971	-0.422825	2.16935e-10	-0.561542	2.47648e-10
CTPS2	0.75235	-1.25171	7.20857e-24	-1.66373	2.48647e-18
AL513523.1	0.752242	-1.15376	0.00278302	-0.870327	0.000839127
AL513523.2	0.752242	-1.15376	0.00278302	-0.870327	0.000839127
CLCC1	0.752128	0.186898	0.000134509	0.248436	0.000224261
RNF150	0.75211	0.303633	3.27222e-06	0.403449	0.000641855
RP11-321N4.5	0.751755	-0.601842	0.000178912	-0.455736	0.00723646
CRTAC1	0.751533	3.29986	1.04659e-10	4.39085	9.53877e-11
GLA	0.751523	-0.935477	3.20495e-15	-1.24477	1.81901e-17
TPTEP1	0.75152	0.824855	1.54634e-07	1.09758	2.64802e-07
SMN1	0.751422	-0.240871	0.000183856	-0.320494	7.44069e-06
JAM2	0.750986	-0.906842	2.8692e-16	-0.681026	1.97001e-08
EIF4A1	0.750963	-0.54258	5.82172e-13	-0.407457	4.88584e-10
RASSF3	0.750901	0.387846	2.05876e-11	0.291238	1.51115e-05
C19orf48	0.750885	-0.749875	1.5547e-13	-0.56307	1.16118e-08
SLC39A9	0.750751	-0.0963237	0.0122742	-0.0806034	0.102827
NOMO1	0.750683	0.517654	1.57914e-11	0.689578	2.05546e-14
AC145124.2	0.750231	0.726407	1.25375e-09	0.54498	1.27744e-05
ZDHHC16	0.750167	-1.03631	7.79374e-21	-0.777402	1.39313e-14
EXOSC5	0.749958	-0.427379	3.78729e-08	-0.569871	4.48868e-08
WBP1L	0.749863	0.758097	9.20053e-19	0.568469	2.59674e-11
MAGOH	0.749862	-0.465197	1.54467e-11	-0.620378	2.46948e-11
RP11-72I8.1	0.749822	0.63141	0.000535521	0.841629	9.77526e-09
PACS2	0.74947	0.521835	7.47305e-15	0.696272	3.35726e-10
TMEM130	0.749444	-3.18805	1.50402e-23	-2.38926	6.64523e-11
WWC1	0.749251	-0.441398	3.73402e-11	-0.330719	2.93362e-06
CASC15	0.749013	1.68812	1.20913e-22	1.26442	3.24403e-10
ZNF502	0.749007	0.115129	0.135007	0.132957	0.0772292
NUP205	0.748999	-1.15106	2.48352e-22	-0.86214	3.33557e-14
GS1-124K5.11	0.748442	1.31824	6.36929e-12	0.986628	2.75773e-09
CDR1-AS	0.748304	2.0994	4.51113e-14	2.80555	1.01829e-10
CUL4A	0.748076	-0.556045	9.75769e-16	-0.743301	3.08785e-15
XRCC2	0.747725	-1.5754	7.14028e-17	-1.17796	2.71901e-11
DGCR8	0.747426	-0.482597	4.35084e-09	-0.360706	7.61422e-07
PMF1	0.747168	-0.735861	1.662e-13	-0.984867	1.18945e-14
LTK	0.747112	1.17093	7.83569e-11	1.56727	6.21649e-06
VAMP7	0.746602	0.800994	5.31176e-16	0.598024	4.04566e-10
TNKS2	0.746527	0.23382	9.90505e-06	0.311868	0.00428582
ENDOV	0.746493	0.947866	2.08899e-17	1.26976	7.2525e-13
PTGES2-AS1	0.746384	0.459037	0.0180617	0.603906	0.000861175
SNRPE	0.746237	-0.498555	1.22243e-09	-0.668093	1.03607e-12
CH507-154B10.2	0.745826	-0.507135	2.24841e-05	-0.378569	0.000884444
HINT2	0.745714	0.181558	0.00974805	0.17001	0.203631
SAC3D1	0.745713	-1.16615	1.47155e-16	-0.869613	2.10976e-11
UTP23	0.745594	0.119067	0.0121311	0.100289	0.1148
SOCS5	0.745545	0.377454	1.09842e-07	0.506269	1.86304e-05
LIN52	0.745364	-0.154039	0.00328939	-0.126353	0.0913129
TAF9	0.745296	-0.632222	4.04856e-15	-0.471193	1.06104e-11
SORL1	0.745041	0.656184	2.51837e-09	0.488967	0.000169913
DCTN6	0.745034	-0.0894425	0.0498081	-0.0743277	0.103461
AMER1	0.744955	-0.92463	2.01364e-14	-1.24119	3.43616e-12
AHCYL1	0.74481	0.354066	3.14472e-11	0.475377	4.17571e-11
ZNF134	0.744455	0.0782472	0.0535503	0.0994782	0.0165944
NDUFS1	0.743618	-0.474711	2.12149e-13	-0.353004	1.71535e-06
TMEM38B	0.743553	-0.536721	1.53476e-07	-0.399224	0.000360031
ZNF605	0.743465	-0.128088	0.00371794	-0.171645	0.000544049
DUXAP8	0.743387	0.48047	1.05581e-15	0.646326	6.89106e-13
SLC35E3	0.742618	-0.571543	1.72407e-12	-0.424461	5.32487e-05
RP11-147L13.2	0.742453	0.362265	0.0989086	0.396847	0.18667
TGFB1	0.742238	-0.847379	3.27511e-18	-1.14165	5.39034e-13
RP11-484O2.1	0.742226	0.700575	9.87142e-06	0.520178	0.000371131
APPBP2	0.74206	0.275766	2.88789e-07	0.205526	0.00433213
ITGAV	0.741962	0.973141	1.26159e-12	0.722254	0.000304577
CARD8	0.741845	0.408268	3.09832e-09	0.550341	4.83863e-07
PLIN3	0.74165	0.396609	8.77017e-11	0.534766	3.49776e-11
CTD-2013N17.6	0.741501	0.24562	0.219928	0.258396	0.146819
TBC1D15	0.740873	0.159887	0.00348139	0.215058	0.000856362
RP11-96K19.2	0.740557	0.886176	2.48588e-05	1.1966	6.24841e-06
SCYL1	0.74043	-0.345905	1.75625e-10	-0.467168	8.19926e-11
BMPR1A	0.739949	0.121223	0.0185554	0.112491	0.202607
DNAJA2	0.739947	-0.215422	5.37917e-07	-0.291131	1.73612e-06
SLC50A1	0.739833	0.391104	4.61881e-10	0.291212	0.00639079
PCDHB13	0.739763	1.41302	5.60891e-15	1.9101	1.36099e-10
VWA5A	0.739737	2.93995	5.35425e-17	2.17479	6.48435e-19
C11orf84	0.739659	-0.540693	1.03726e-14	-0.399929	1.23449e-10
RNF138	0.73961	-0.663688	8.00627e-12	-0.490885	2.94719e-05
METTL2A	0.739382	-0.130495	0.00221224	-0.175426	0.00604273
SNX11	0.739173	-0.473295	6.58036e-10	-0.34989	0.000121435
ARHGAP10	0.739106	0.359435	1.54103e-06	0.266959	0.00486461
FBXO27	0.73907	0.997891	6.8733e-18	0.737511	4.02151e-08
RAD23A	0.738941	-0.0752418	0.062156	-0.0718613	0.226297
CCDC25	0.738935	0.113603	0.00271849	0.153108	0.00410615
HMGXB4	0.738832	-0.0842533	0.0343425	-0.102457	0.101534
IP6K1	0.738643	-0.148945	4.30005e-05	-0.201638	3.05904e-05
ECD	0.738418	-0.330679	9.80635e-10	-0.447821	1.02356e-12
C7orf55	0.738203	-0.312785	0.00373944	-0.422127	0.000469201
NR4A1	0.737784	0.16617	0.000532947	0.218906	0.0280717
FCAR	0.737333	0.446963	0.012798	0.598431	0.00439289
B3GAT3	0.737185	0.68683	4.18126e-13	0.931694	1.54037e-12
ARHGAP32	0.736963	0.630221	4.7807e-12	0.85516	1.70549e-11
SNRPD3	0.73561	-0.705551	1.63742e-16	-0.51901	6.95676e-12
TIMM9	0.735527	-0.28879	0.000164696	-0.392565	6.78663e-07
UBA7	0.735379	2.66793	4.86652e-14	1.96194	3.36281e-07
ZNF695	0.735216	-1.07224	7.59586e-14	-0.78833	2.88265e-10
SNHG4	0.735091	-0.778101	1.32346e-10	-0.572002	4.80024e-05
SPOCK1	0.735089	2.10869	4.69511e-23	2.86862	1.27161e-17
AC007743.1	0.734941	0.593507	2.81349e-07	0.436194	2.93626e-06
ZNF84	0.734936	0.382005	2.91441e-10	0.519781	9.9566e-12
SGTA	0.734428	-0.693646	4.45544e-16	-0.509434	7.48996e-11
RAC3	0.734271	0.313598	2.25714e-06	0.427085	4.19737e-06
NHS	0.734192	-0.452389	1.71054e-06	-0.332741	0.00180331
EID2	0.734115	-0.213379	0.00156515	-0.167623	0.0654922
CDC42BPA	0.734045	0.285466	1.84545e-08	0.388893	1.53885e-06
TNNI1	0.73399	-1.16535	0.000672196	-0.858567	0.00374119
IGFBP6	0.733871	2.18656	7.52476e-21	1.60466	2.67369e-06
ARHGAP19	0.733655	-1.28511	1.68466e-21	-0.942829	6.78224e-11
CSK	0.733543	-0.438392	7.41004e-13	-0.597636	1.16246e-10
AVPI1	0.733509	-0.229491	0.0313679	-0.303053	0.00425681
ZFYVE16	0.733106	0.36698	9.34127e-07	0.500565	3.34787e-05
AC007620.3	0.732768	-0.177796	0.120248	-0.21346	0.0279666
CHIC1	0.732629	0.596134	2.2826e-08	0.436866	0.000277669
SLC22A18	0.732598	2.16421	1.4219e-17	2.95415	4.55239e-15
ZNF189	0.732567	0.281944	6.45827e-07	0.206576	0.000159311
LINC00504	0.732514	0.274549	0.000651652	0.37456	5.27091e-05
GTPBP3	0.732424	-0.548208	3.41188e-15	-0.401521	8.37497e-09
GPI	0.731881	-0.900005	4.69126e-20	-0.658697	2.69653e-13
SMC3	0.731529	-0.755335	3.12097e-19	-0.55255	5.91552e-11
TNFAIP2	0.731343	0.346301	3.55809e-05	0.471887	0.00343466
RAB6A	0.731179	0.416072	5.6607e-11	0.304223	3.31509e-07
ZBTB38	0.731093	1.32197	1.09532e-16	0.966484	9.37371e-09
INO80B-WBP1	0.730992	0.592441	0.029867	0.605129	0.253353
FGD1	0.730782	0.29546	5.58467e-10	0.216104	0.000865556
PLCXD1	0.730723	-0.611992	1.75406e-15	-0.447197	1.31378e-07
SCNM1	0.73066	-0.321032	3.6475e-08	-0.439329	9.8852e-05
RPS19BP1	0.730343	-0.582914	2.93016e-10	-0.425727	3.02419e-07
IL18BP	0.730334	0.392915	0.000353227	0.537803	9.21481e-07
CDC27	0.730292	-0.651352	4.84331e-15	-0.475677	2.2824e-07
LRRTM4	0.729942	2.27753	6.67864e-15	1.66247	2.35268e-13
EPHX4	0.729934	-1.56884	1.06314e-08	-1.14523	6.63325e-05
GOLM1	0.729731	-0.45665	8.9128e-14	-0.333232	4.86219e-11
DPF1	0.729581	-1.94115	6.34801e-22	-1.41623	6.2263e-13
CBWD1	0.72951	-0.562851	1.25151e-13	-0.410606	1.14994e-06
MLEC	0.729496	-0.178066	1.13739e-05	-0.130061	0.00125122
EP400	0.729437	-0.0921616	0.0576698	-0.117386	0.0709164
NSUN5	0.729318	-0.371375	2.667e-09	-0.509209	9.1685e-08
SLC39A10	0.7293	-0.181661	0.00514532	-0.169836	0.219921
MRPL49	0.729189	-0.518098	2.97085e-11	-0.710513	9.8034e-15
TUBB4B	0.729126	-1.39539	6.18767e-21	-1.01742	3.93652e-15
G6PC3	0.729108	-0.535844	9.80526e-14	-0.390689	1.24647e-06
C8orf37	0.729001	0.620463	1.76298e-08	0.45419	0.00412224
MYDGF	0.728721	-0.230546	3.64285e-07	-0.316334	0.000115263
RRS1	0.727914	-0.341572	1.7266e-09	-0.469247	3.06101e-09
SLC35G2	0.727766	-0.794443	2.25652e-10	-1.09162	3.62741e-06
VDAC2	0.727685	-0.742206	9.34589e-15	-0.540092	8.70788e-13
UBA2	0.727617	-0.259449	5.66996e-08	-0.188818	0.000203136
CCDC28A	0.72727	0.386858	2.89116e-05	0.288138	0.0235587
PAPD7	0.726734	-0.38474	4.2331e-12	-0.529411	2.89582e-11
NDUFAF5	0.726492	-0.750145	3.39781e-11	-1.03256	1.51599e-12
CCNI	0.726343	0.501349	2.77429e-15	0.364151	3.82222e-09
FAM102B	0.726302	0.960208	3.17707e-16	0.697434	4.77596e-05
TYMP	0.726079	0.361494	0.000984078	0.497304	0.00113861
RP11-197N18.2	0.725905	0.203031	0.204269	0.185215	0.117841
CENPB	0.725893	-0.572749	3.26837e-14	-0.415754	5.078e-09
TIMM10	0.725825	-0.813043	2.52798e-13	-0.590127	7.14199e-08
RP11-344N10.5	0.725711	1.37944	8.21374e-07	1.00149	0.000413694
HIF3A	0.725656	2.09478	7.81807e-18	1.52009	2.02026e-11
STKLD1	0.725374	0.701149	0.000120299	0.520834	0.0234981
DAP	0.72537	0.403268	7.55227e-11	0.555949	7.88239e-11
NGF	0.725245	3.8973	7.70622e-12	5.37377	3.91525e-13
TFDP1	0.725204	-0.816334	2.1666e-18	-1.12566	3.02521e-18
SLC12A6	0.725015	0.808671	2.87831e-12	0.586311	2.15234e-05
HKR1	0.724908	0.338112	7.41246e-08	0.245159	0.000242147
FANCE	0.724775	-0.11807	0.029772	-0.156277	0.0406942
TRMT10A	0.724625	-0.663666	1.20883e-10	-0.915875	8.81085e-09
JMJD8	0.72433	-0.479566	6.41044e-14	-0.662082	1.98771e-10
TFAM	0.723993	-0.603934	1.43078e-12	-0.437248	1.02586e-05
RNF39	0.723661	2.13625	2.50802e-18	1.54592	1.07923e-07
GALNT2	0.723283	0.310073	3.83852e-09	0.22442	0.000666027
IPO7	0.723265	-0.265075	5.93952e-07	-0.36642	0.000215301
FSIP2	0.723255	0.5337	7.21673e-07	0.386015	3.43939e-05
PCDHGB2	0.722983	1.13855	4.46081e-08	0.825235	0.00251971
NRF1	0.722817	-0.614156	5.49875e-15	-0.443923	1.07837e-10
FN3K	0.722584	0.62501	1.59944e-11	0.452158	0.00118661
PCNXL2	0.722472	1.18928	1.38699e-20	1.64613	2.00681e-20
LRRC37B	0.722222	0.363218	2.25346e-06	0.262505	0.00068688
ZNF415	0.722176	0.288481	6.84511e-06	0.399458	1.39364e-07
SDHAF2	0.721836	-0.247427	0.00210721	-0.181862	0.0179285
TSSK4	0.721642	0.48382	0.00784026	0.665187	0.00173033
LINC01252	0.721462	1.73067	2.37931e-10	1.24861	4.10758e-06
RNF31	0.721426	0.134828	0.000187705	0.100244	0.0296869
CCDC158	0.721116	0.843479	0.00336955	0.633092	0.039245
PKN1	0.72106	0.518696	3.69912e-14	0.374011	3.84049e-07
PPP2R1A	0.720833	-0.259557	1.68758e-07	-0.360079	6.58566e-08
SLC4A11	0.720789	0.302338	0.00149161	0.418829	1.92492e-06
CYP20A1	0.720628	0.756415	2.62044e-15	0.545094	4.31217e-09
GPR89A	0.720501	-0.337335	2.09983e-06	-0.468194	1.17952e-07
PCCB	0.720494	-0.435395	3.95794e-12	-0.313703	1.12463e-05
RP11-147L13.11	0.720455	0.530583	1.67079e-14	0.382283	5.68063e-05
LIN7B	0.720158	0.469829	6.23735e-05	0.65205	0.000533343
SARNP	0.720078	-0.623813	2.07868e-12	-0.449194	1.01011e-07
RP5-1126H10.2	0.720052	-0.462535	0.0183198	-0.630596	0.00725565
DLD	0.719992	-0.710141	9.26354e-19	-0.986318	1.75593e-16
AC074286.1	0.71998	0.974859	9.41392e-11	1.35401	7.88292e-08
RHOA	0.719945	-0.140501	0.000849773	-0.194989	3.02693e-07
TSPYL2	0.719883	0.699125	9.5673e-11	0.971165	1.59716e-11
MRPL50	0.719867	-0.589469	1.78844e-13	-0.818858	4.61567e-12
EIF3B	0.719733	-0.748246	1.01526e-18	-0.538537	5.63958e-12
PIGT	0.719529	0.473013	1.38175e-14	0.340347	5.13041e-08
DUS2	0.718948	-0.419723	1.73572e-07	-0.301944	0.000611617
SCAF4	0.718727	-0.363745	1.73735e-12	-0.506095	7.64015e-14
POLRMT	0.718686	-0.374558	3.12851e-12	-0.52117	3.39331e-11
WDR18	0.718618	-0.51426	7.96734e-12	-0.369557	6.93391e-07
ZNF598	0.718596	-0.390851	9.41064e-12	-0.543909	9.83591e-09
DDX49	0.718476	-0.402873	1.42968e-10	-0.289497	0.000146089
NFAT5	0.718436	1.0377	3.97885e-12	0.745556	4.87268e-05
LRRC14	0.717953	-0.580973	1.42775e-13	-0.809208	3.27444e-15
VPS29	0.717746	-0.459515	9.90207e-10	-0.329815	5.2374e-07
CDK9	0.717691	-0.102628	0.00537635	-0.140824	0.0152039
NRP2	0.717571	1.62785	3.0922e-12	1.1681	4.00158e-12
TRMT44	0.717438	-0.33286	7.68293e-08	-0.463957	1.1782e-07
GTDC1	0.717081	0.677144	5.92257e-13	0.944305	1.65547e-13
MMP2	0.716788	1.34469	4.73539e-21	1.876	2.76722e-16
SOX13	0.716684	0.0950323	0.129986	0.115364	0.00438579
HCG18	0.716158	0.285682	1.11017e-08	0.204594	4.43493e-06
RP5-966M1.6	0.71608	1.23207	9.64525e-07	1.72057	5.74511e-09
GOLGA8R	0.716053	1.58398	9.94046e-12	1.13423	1.6252e-05
RP5-1039K5.19	0.716039	0.425238	0.000290361	0.30917	0.0151462
SYS1	0.716038	-0.345809	1.37662e-09	-0.482948	1.30849e-09
PCDHA8	0.715824	2.25923	7.0582e-15	1.61721	1.61818e-08
C4orf48	0.715787	-0.636773	2.4348e-09	-0.889612	1.46401e-08
TUBE1	0.715492	1.16582	2.39534e-16	1.62939	2.67518e-09
HEIH	0.715473	0.439849	9.51112e-10	0.614767	2.74623e-07
TRAPPC6A	0.715156	0.851578	1.79585e-10	1.19076	1.90297e-08
FAM46A	0.715037	2.36058	5.63225e-23	3.30134	8.5075e-14
SF3B1	0.714878	-0.193881	1.6675e-05	-0.139374	0.00554698
ZBTB48	0.714778	0.2489	0.000852925	0.347923	9.74933e-05
TXLNG	0.71462	-1.34802	7.98921e-23	-1.88635	1.11155e-18
SUOX	0.714564	0.0724521	0.0809946	0.0762	0.248471
BLOC1S5	0.714505	0.21892	0.000208007	0.170396	0.082025
MIER1	0.7143	0.367165	3.80567e-08	0.262941	0.00256561
CPEB4	0.714193	0.667173	3.33581e-09	0.934161	1.54823e-06
EGLN2	0.714033	-0.500622	6.24925e-15	-0.357461	1.79827e-08
ZNF155	0.714032	0.583956	3.15216e-09	0.417026	0.000150965
MRPL43	0.713992	-0.45365	2.36882e-09	-0.635372	4.21784e-10
RBBP7	0.713899	-1.42578	3.20057e-24	-1.01786	9.66448e-20
MFGE8	0.71372	1.46543	7.0963e-21	1.0459	4.5787e-12
ADAT3	0.713656	-0.935404	4.05912e-13	-0.667557	1.69014e-07
ARPC4	0.713482	-0.28148	4.15164e-07	-0.200992	0.000801915
SPCS2	0.713452	-0.372786	5.02472e-11	-0.265965	2.16294e-07
ABCG1	0.713282	-4.69458	1.85769e-27	-3.34856	6.53371e-09
LRP12	0.713213	1.14707	3.72043e-18	0.818105	5.61244e-09
MARS	0.71318	0.23137	2.02563e-07	0.324417	8.46588e-06
VHL	0.712944	0.424931	7.19537e-09	0.304603	0.00541873
XXbac-BPGBPG55C20.2	0.712772	0.563604	8.41174e-08	0.790721	4.92183e-08
RALBP1	0.71273	-0.117635	0.000217619	-0.165012	2.03732e-05
FAM220A	0.71266	0.136496	0.00119372	0.191302	0.000617348
BEND6	0.7126	0.717329	1.59952e-10	0.511213	8.72184e-05
HAPLN3	0.712423	1.31435	1.81498e-11	0.936372	1.81022e-09
RP11-147L13.13	0.712184	0.355501	5.69937e-07	0.498354	0.0016356
FAM133B	0.71173	-0.637838	8.75248e-14	-0.453968	3.13617e-10
MAEA	0.711672	-0.422653	4.64316e-13	-0.593887	1.75652e-13
SMIM7	0.711665	-0.110454	0.014305	-0.0838531	0.0625676
PHF5A	0.711613	-0.715037	6.77077e-11	-0.50883	1.48892e-10
C1QTNF1	0.711324	5.29918	1.68785e-30	3.76944	8.71193e-14
RP4-639F20.1	0.711214	0.725046	2.57921e-06	0.527014	0.0215379
TOMM5	0.711061	-0.494636	1.21148e-09	-0.695631	9.08412e-14
YIPF4	0.710983	0.490787	2.61668e-15	0.690293	1.59038e-11
LSM6	0.710654	-0.555366	3.09832e-09	-0.781486	7.01765e-13
KDM3B	0.710352	-0.185362	3.3251e-06	-0.260935	3.55208e-05
BAK1	0.710328	-0.280892	5.43538e-08	-0.395441	1.87888e-09
PCDHB11	0.710308	1.45417	2.51865e-09	1.03476	0.0017895
RP11-1148L6.9	0.710204	-0.393622	0.0323024	-0.316001	0.115345
MRPL39	0.709843	-1.27738	3.52539e-16	-0.906744	3.06986e-14
BAZ2A	0.709789	0.241702	1.44853e-05	0.340475	0.000150878
OBSL1	0.709775	0.534827	9.63404e-15	0.753516	8.03712e-14
RP3-475N16.1	0.709645	0.57054	0.00484115	0.800087	0.000316585
EWSR1	0.709393	-0.372812	3.24609e-13	-0.525537	1.86126e-14
RP11-1072A3.3	0.709351	1.48169	3.24732e-09	1.05106	1.83214e-05
AC005785.2	0.709327	0.331445	0.0697074	0.278656	0.156297
CRAT	0.708947	0.472516	6.08776e-11	0.666504	8.33582e-08
TSSK3	0.708399	0.816516	0.000543284	0.585315	0.0117812
GTF2F1	0.708337	-0.307169	1.97414e-10	-0.433649	1.36647e-09
POU6F2	0.708273	0.548663	0.0231877	0.756687	2.20056e-08
COL9A2	0.708259	0.205311	0.034275	0.279946	0.00755898
NPIPB9	0.707815	0.990427	0.0021225	1.3963	1.86573e-10
ELMOD3	0.707802	0.361146	1.44171e-05	0.510229	3.82342e-08
AL354822.1	0.707538	0.517644	5.53709e-07	0.366809	0.00151487
QTRTD1	0.707447	-0.820892	7.66152e-16	-0.580737	9.17549e-10
AVEN	0.707346	-0.346869	2.66736e-06	-0.49038	1.26816e-07
NCRNA00171	0.70716	0.513613	1.33359e-06	0.726302	2.50392e-07
ZSCAN26	0.707099	0.651662	1.25302e-12	0.9216	3.6895e-10
POLR2M	0.707067	0.231654	2.76695e-05	0.327353	0.000835986
ACOT13	0.706923	-0.324606	1.26308e-07	-0.229646	0.000760573
CHAF1B	0.706387	-1.13351	2.74632e-18	-0.800699	4.22491e-16
ZSCAN21	0.706081	0.314234	2.7829e-07	0.445039	8.74201e-07
RP11-299J3.8	0.705949	-0.500178	1.80864e-05	-0.708494	3.4244e-05
MRPS6	0.705651	-0.658071	1.46672e-11	-0.932573	1.79073e-14
RAD9A	0.705576	-0.407584	4.06367e-07	-0.577659	3.74917e-06
STRBP	0.705523	-0.610777	1.37202e-15	-0.430917	5.48326e-10
TMEM182	0.70546	0.811168	3.99621e-11	0.572248	1.74487e-06
RP11-332M2.1	0.705441	-0.787812	1.70291e-07	-1.11677	9.31839e-07
SETDB2	0.705109	0.474218	5.85989e-08	0.672546	2.51998e-08
ORAOV1	0.704804	-0.445875	4.02783e-10	-0.31448	0.000718602
OSBP2	0.704386	1.15825	4.21116e-16	1.64435	1.91103e-11
SNED1	0.704268	2.64429	3.2838e-19	1.86229	4.08467e-10
RP11-671J11.5	0.703635	0.46071	0.0054321	0.371254	0.126819
PLEKHH1	0.70361	0.178856	0.000566829	0.254053	2.10028e-05
PSMA5	0.70359	-0.753396	1.84989e-14	-0.530082	1.80585e-10
UBL5	0.703466	-0.38564	3.21332e-06	-0.271325	0.000147888
BTN3A1	0.703293	1.11587	7.11176e-18	1.58663	6.05633e-06
NDUFS6	0.702948	-0.550657	5.82095e-11	-0.387086	6.61768e-06
MARS2	0.70285	-0.706056	6.34444e-12	-1.00456	5.16065e-10
ADRBK2	0.702617	0.593932	2.34894e-11	0.845315	3.18136e-11
TRAPPC2L	0.702544	-0.752658	6.42244e-14	-0.528775	1.76442e-08
SUPT3H	0.702442	0.264569	0.000501242	0.376453	4.28618e-05
LRRC20	0.702031	-0.559448	2.25679e-14	-0.7969	1.15899e-10
RNF157	0.701478	0.64897	4.80916e-15	0.456907	0.00365308
AP4E1	0.701009	-0.475782	1.05437e-07	-0.67871	1.63083e-09
DDX6	0.700953	-0.265805	4.45038e-06	-0.191546	0.0273006
PACSIN2	0.700882	0.593857	2.55588e-14	0.8473	1.45825e-18
SMARCD2	0.700812	-0.43369	1.939e-11	-0.303935	3.70961e-07
DDX51	0.700657	-0.517644	3.33027e-07	-0.362693	5.90994e-06
NHP2	0.700603	-0.737496	1.81337e-13	-0.516692	1.60855e-09
MRPL41	0.700463	-1.25715	4.14764e-18	-0.880588	2.52571e-11
RP11-454K7.1	0.700225	0.336846	0.00517823	0.478563	0.000752919
RBM10	0.699942	-0.467843	1.6139e-13	-0.327463	4.82003e-08
CLMP	0.699739	1.83247	6.10118e-25	1.28225	6.5959e-14
UBE4B	0.699716	-0.31949	5.39828e-10	-0.223552	1.64221e-06
ATM	0.699413	0.616845	1.60429e-10	0.431475	0.000106776
RFC2	0.699318	-1.08167	6.39477e-18	-0.756431	1.92682e-14
TCP1	0.699178	-1.10695	1.21292e-21	-0.773952	4.70598e-13
CNOT3	0.698821	-0.552033	5.20327e-14	-0.385772	5.59748e-09
POMGNT2	0.698816	0.459599	3.41719e-12	0.321175	2.70813e-08
CDH23	0.698745	0.709478	0.000940631	1.01351	0.00182337
CCNE1	0.698647	-1.5276	2.67525e-20	-1.06725	4.03842e-16
RGS20	0.697957	1.51479	2.45539e-11	1.05862	0.00128136
RHBDL1	0.697951	2.16118	7.79118e-10	1.5084	5.05912e-06
MED18	0.697901	0.237082	0.000183869	0.16641	0.00570991
HLA-DQA1	0.697873	0.24001	0.00237103	0.170659	0.0185313
ENTPD1-AS1	0.697858	-0.275235	0.0109664	-0.390074	0.00034018
LRRC16A	0.697585	0.575472	1.56491e-10	0.401441	2.79782e-08
SNRNP48	0.697549	-0.601162	1.40594e-12	-0.41934	1.00544e-06
PHF10	0.697507	-0.322925	4.6919e-10	-0.46297	1.44646e-09
SNW1	0.697504	-0.257179	1.87248e-09	-0.179387	1.61884e-05
FAM49B	0.697448	-0.844667	2.9984e-18	-0.589112	2.54407e-11
DDX11	0.697097	-0.888565	3.20953e-09	-0.619416	6.15348e-10
ARHGAP28	0.697044	0.870341	1.10368e-14	1.24862	3.43266e-10
HIST1H2AE	0.696403	-0.9467	0.0048603	-0.672803	0.0200925
HDGF	0.696392	-0.577913	1.81267e-14	-0.829867	4.84374e-17
FARP2	0.696272	-0.409001	1.11242e-07	-0.285205	0.00150442
NLGN4X	0.69603	9.13964	5.08525e-16	6.36146	1.39013e-18
XPO4	0.696008	-0.892918	2.51904e-14	-1.28291	8.72725e-11
SEZ6L2	0.695844	2.25007	8.82287e-24	1.5657	6.48528e-17
TRMT61A	0.69577	-0.622186	2.35564e-14	-0.894241	6.84541e-12
LMCD1-AS1	0.695461	0.489776	0.019553	0.683629	0.0292761
SERTM1	0.695291	0.784944	8.18663e-06	1.12893	1.15508e-08
TAS2R5	0.69527	1.66114	6.30871e-10	1.15503	7.86531e-05
MRPS22	0.695065	-0.435832	4.77935e-09	-0.302956	8.06067e-05
RP11-51F16.1	0.694977	-0.398131	2.67667e-09	-0.572851	3.26432e-05
RP11-849F2.9	0.694967	0.76647	0.002657	1.09996	0.000109928
HINFP	0.694958	0.223748	7.37648e-06	0.155818	0.00206801
COL3A1	0.694938	-1.46283	2.58188e-21	-2.09683	0.00387054
RCAN3	0.69492	0.764959	1.10558e-13	0.531585	5.92476e-07
BCL7B	0.694866	-0.499808	2.57999e-11	-0.719287	6.24548e-13
MAFG	0.694791	0.469307	1.99227e-13	0.32607	2.96491e-09
SLIT1	0.694702	1.67446	5.52342e-09	2.41033	7.2376e-09
RP11-175O19.4	0.694179	-1.15047	9.84988e-15	-0.798635	1.10268e-07
GRSF1	0.693789	-0.629403	8.47551e-18	-0.436673	8.37341e-10
ANAPC13	0.69375	-0.236756	5.55427e-05	-0.34125	1.33502e-07
R3HCC1L	0.693693	-0.449498	5.3008e-09	-0.311816	8.85861e-06
ERI3	0.693636	-0.228411	7.37384e-05	-0.158814	0.00239262
NOP14	0.693501	-0.72283	7.04027e-20	-1.04229	4.32199e-20
GNG7	0.693466	1.63076	1.77831e-24	1.13088	1.13223e-08
RP11-635N19.1	0.693433	1.09563	2.58331e-09	0.760469	0.000945539
GDPD3	0.693038	1.50423	9.91787e-09	1.04252	3.3671e-05
VPS9D1	0.692961	1.13394	4.82407e-16	0.785779	2.1953e-07
AC206360.1	0.692718	0.196697	0.0442569	0.154531	0.118267
MARK1	0.692646	0.205206	7.24181e-06	0.144001	0.0129623
MCMBP	0.692579	-0.796727	5.75445e-19	-0.551797	1.7077e-09
RECQL4	0.69257	-1.36119	1.80337e-19	-0.942717	2.78632e-15
LGMN	0.692461	0.568285	1.67673e-12	0.820675	5.32015e-11
PDK3	0.692311	-0.750278	1.84686e-07	-1.08373	6.30012e-12
DLC1	0.692287	1.36174	1.06261e-19	0.942714	1.25738e-09
SLCO1A2	0.692281	0.868023	8.60512e-09	1.25386	2.83797e-12
TNFRSF13C	0.692252	0.991111	8.40469e-07	1.43172	4.2007e-09
B4GALT4	0.692152	1.09513	3.44237e-18	0.757999	1.53231e-11
CXorf40B	0.692151	-0.365935	2.76883e-08	-0.528692	1.04266e-08
HSPG2	0.692078	1.29476	1.35705e-15	0.896074	2.75702e-08
NDUFB8	0.691689	-0.67601	1.07563e-13	-0.467588	2.29038e-08
GGNBP2	0.691574	-0.151658	0.00016283	-0.105776	0.00844995
ATP6V1D	0.691495	-0.337696	1.59123e-08	-0.488357	6.87229e-08
CMPK1	0.691361	-0.64443	6.16297e-15	-0.932118	4.42281e-14
ZNF362	0.690759	0.334991	2.27078e-11	0.484961	1.30183e-09
LBX2-AS1	0.690542	1.67206	1.31683e-14	2.42138	4.56604e-09
ZCCHC8	0.690535	0.149952	0.00131939	0.216867	0.000995703
GCSH	0.6905	-0.597479	1.7555e-12	-0.865284	3.92309e-14
CNBP	0.690493	-0.0769069	0.0388494	-0.107053	0.00218976
ARFIP1	0.690272	0.117658	0.00578781	0.169465	0.00335298
B4GALT3	0.690262	-0.408929	3.45638e-12	-0.592425	9.02652e-13
RABAC1	0.690252	0.541127	7.14194e-11	0.373663	0.000398072
COL26A1	0.689812	1.77485	1.8058e-13	1.22431	1.62396e-19
SFXN2	0.689719	-1.28099	3.68887e-18	-1.85726	3.89236e-17
ZNF805	0.689461	0.504135	1.35109e-05	0.731185	2.29958e-05
PLP2	0.689447	-0.655177	3.06457e-13	-0.950287	7.15152e-06
CPD	0.689298	0.27271	0.000271727	0.19476	0.0348201
C2orf68	0.689111	0.857979	4.02808e-21	0.591243	1.27281e-10
PLOD1	0.689048	0.798153	6.55334e-17	0.549966	7.37247e-10
CNIH2	0.689017	-0.764129	3.18315e-13	-1.10901	7.70317e-13
TRMT6	0.688754	-0.883218	1.53938e-19	-0.60832	1.4793e-09
AHCTF1	0.688639	-0.657631	1.17006e-15	-0.452871	8.89201e-07
SEC16A	0.68838	-0.46569	9.2879e-13	-0.676501	8.31371e-13
PCDHA6	0.688326	1.21545	4.30485e-07	0.836707	0.00010123
CYP1A1	0.687826	-0.340644	0.286979	-0.328607	0.266206
IBTK	0.687741	0.77967	1.52439e-16	0.536211	1.00636e-09
UBE2QL1	0.687633	2.66963	7.97275e-22	3.88235	2.25865e-12
ZNF793	0.687522	0.145761	0.0139975	0.209042	0.0105565
CHMP2B	0.687281	0.247726	6.1566e-06	0.360441	1.82436e-06
CIAPIN1	0.687272	-0.436202	2.08047e-11	-0.29979	2.80345e-06
EMG1	0.687155	-0.311588	3.58437e-10	-0.453446	1.35002e-08
SAMD8	0.687015	0.617503	9.56253e-14	0.424297	0.000148853
RP11-108M12.3	0.686704	0.966852	0.00044462	0.664237	3.36793e-09
DAZAP1	0.686427	-0.838722	1.65234e-17	-0.575721	2.69653e-13
SMCR8	0.686398	-0.247927	0.000103632	-0.360906	0.000814987
PEBP1	0.686348	-0.260093	5.38674e-07	-0.378951	8.23267e-09
EMID1	0.685937	3.31988	5.10249e-21	2.27723	1.0053e-12
HNRNPH3	0.685843	-0.268317	5.26212e-09	-0.184087	0.000346393
EOGT	0.685448	0.578378	8.58326e-09	0.843796	8.29693e-09
EFCAB12	0.685082	-1.04674	5.14851e-06	-0.728366	0.0154599
GEMIN5	0.685012	-0.637983	2.87951e-17	-0.437026	2.72673e-07
RBM8A	0.684775	-0.393341	9.6788e-13	-0.574409	2.09365e-11
MRPL28	0.684771	-0.235079	4.06915e-05	-0.163984	0.0183452
DCAF4	0.684761	0.0923413	0.182383	0.0977461	0.275159
SMAD9	0.6844	0.25292	0.00241468	0.314921	0.147827
SNHG22	0.684211	-0.489019	0.0070422	-0.709686	0.00263217
EPB41L4A	0.684038	1.209	6.77767e-15	1.76745	2.2788e-09
WDR41	0.683957	0.34385	2.83459e-10	0.502736	1.15241e-10
LSM4	0.683701	-0.739919	6.15188e-15	-0.505883	1.98021e-09
HYAL1	0.683404	1.43511	1.71373e-10	0.980909	0.00015457
GET4	0.683231	-0.514096	1.16622e-12	-0.351247	7.91228e-07
CTC-448F2.7	0.6832	0.214114	0.0749306	0.289915	0.00616802
NME7	0.682993	-0.513733	4.0853e-12	-0.752179	1.47675e-10
PXN-AS1	0.682985	-0.490629	1.92344e-05	-0.718346	9.50243e-09
SLC25A15	0.682398	-0.184289	0.00806656	-0.264715	0.0197965
HIST1H2BG	0.681915	-0.414347	0.0756817	-0.561636	0.00325856
LETM1	0.681753	-0.721597	2.00722e-20	-1.05844	1.64828e-16
C4orf27	0.681347	-0.30309	1.11981e-06	-0.444839	6.07652e-09
ZFYVE27	0.681339	-0.131164	0.00699801	-0.191163	0.000288852
CBX8	0.68119	-0.309673	1.21646e-07	-0.454574	7.19754e-05
ZNF384	0.681158	0.160285	1.02266e-05	0.2352	0.000481347
THAP6	0.681023	0.334838	4.82341e-07	0.232329	0.0184938
PPIL1	0.680926	-0.623558	7.03427e-13	-0.424597	1.8092e-09
C9orf16	0.68088	0.661113	2.07531e-11	0.45014	2.53409e-06
PGRMC1	0.680794	-1.12273	2.04614e-21	-0.764349	1.36082e-11
SH3BP4	0.680761	0.996749	5.93673e-21	0.678549	5.11406e-07
RNF126	0.680637	-0.535492	1.69131e-11	-0.364476	1.23081e-06
PGM5P2	0.680324	0.97041	0.000433425	0.660479	5.57082e-05
PPFIBP1	0.680232	0.35996	4.48685e-07	0.529171	2.28487e-06
SEC23A	0.680191	-0.21571	5.9625e-05	-0.316827	0.000963033
MLXIP	0.680114	-0.319756	7.03223e-12	-0.470151	8.68734e-11
B3GALTL	0.679983	0.244094	1.16336e-06	0.171205	0.0305161
NDUFAB1	0.679153	-0.637508	3.82479e-11	-0.432966	1.18542e-08
HEXIM2	0.679141	0.21126	0.00956058	0.157085	0.0866368
AMD1	0.679072	-0.949446	2.94149e-18	-0.644742	1.56037e-09
CTD-3088G3.8	0.678871	1.96046	7.03445e-09	2.88783	4.71554e-09
LDLRAD4	0.678841	-1.01633	4.76606e-11	-0.710033	0.0283208
TMEM140	0.678737	-0.242911	0.000147093	-0.3577	0.000522273
AP5B1	0.678567	-0.534752	1.64377e-10	-0.78806	1.16727e-09
CBX3	0.67843	-0.573788	1.35271e-14	-0.389275	2.43754e-09
ZNF567	0.677888	0.125185	0.021862	0.177939	0.0364484
EMC4	0.677716	-0.166478	0.000469355	-0.24553	4.59261e-06
RHEB	0.677418	-0.31176	3.85037e-08	-0.460218	1.73931e-11
TMEM115	0.677263	0.241518	3.04853e-07	0.356608	7.36734e-09
MINOS1	0.677222	-0.564628	8.58227e-10	-0.833741	1.55745e-11
GLB1L2	0.677152	-1.06253	5.49725e-14	-1.56912	1.87055e-14
MMD	0.677109	0.386091	4.37122e-09	0.26441	0.0112878
POLDIP2	0.677078	-0.604186	9.09235e-15	-0.409081	5.39853e-10
RILP	0.676962	0.678742	0.00187433	0.460345	0.000190964
PCDH12	0.676951	1.7192	3.10699e-12	1.16419	0.000325296
FAF1	0.676816	-0.392688	4.27234e-11	-0.265778	2.76323e-07
SH3GLB1	0.676808	0.480194	1.84374e-11	0.324999	1.56354e-07
SLIRP	0.676801	-0.916946	7.37656e-16	-0.62059	2.96491e-09
F11R	0.676598	1.13926	8.40513e-15	0.770822	3.53349e-08
FGFR2	0.676504	1.02951	3.01891e-13	0.696468	1.38448e-07
DDX10	0.676319	-0.697493	1.6087e-17	-0.471728	9.36683e-09
DIDO1	0.676279	-0.336962	8.99398e-08	-0.498258	2.01573e-09
OPHN1	0.676208	0.393766	8.816e-10	0.266277	3.30907e-05
CREBL2	0.675867	1.05743	1.14525e-19	0.714679	2.0027e-08
SMAD7	0.675751	-0.137773	0.00202034	-0.116159	0.198507
TRAF3	0.675573	-0.449213	1.06635e-13	-0.664936	3.20499e-11
RP11-88I18.2	0.675546	1.16131	2.28813e-08	0.78452	2.34899e-07
TMEM80	0.67536	0.766501	9.98675e-10	0.517665	2.71852e-06
FRZB	0.675155	1.56568	4.22158e-17	1.05709	1.95051e-05
ATP2B4	0.675022	1.13468	4.84832e-18	0.765937	7.39461e-11
RP11-395L14.18	0.674821	0.253244	0.00175675	0.189858	0.0998803
AC012487.2	0.674566	1.04268	2.66857e-05	0.705805	0.00346999
RIOK1	0.674088	-0.329284	4.19001e-10	-0.488488	2.18686e-10
KBTBD3	0.673654	0.952437	1.18553e-08	0.642127	0.000801248
REPS1	0.673628	-0.20577	1.32243e-06	-0.305465	4.36905e-08
FLNB	0.673509	0.28162	1.13582e-05	0.418134	8.72916e-07
BMPR2	0.673314	0.571088	9.55357e-09	0.384772	0.000650858
ZNF14	0.673274	0.246564	0.0146034	0.171028	0.0293688
XXbac-B476C20.9	0.673161	-0.346311	0.0651296	-0.470274	0.0858773
ETFA	0.673123	-0.500158	5.73943e-13	-0.743041	5.28172e-16
SRPK1	0.673008	-1.08517	2.27672e-22	-0.730331	1.17974e-12
VPS16	0.672879	0.160169	9.36569e-05	0.237873	0.000680013
SNTB1	0.67284	3.20505	6.96638e-16	4.76347	2.67662e-18
LRRC39	0.672804	0.939008	2.98858e-05	1.39562	2.67859e-05
LINC01355	0.672614	1.34142	8.9734e-10	0.902534	0.000308229
GXYLT2	0.672507	0.864172	8.12268e-09	1.285	7.55824e-11
COPG1	0.672494	0.175491	1.525e-06	0.260955	3.64549e-07
HUNK	0.672469	-0.281506	1.80856e-05	-0.418427	0.000448286
TAOK1	0.672446	0.196611	0.0176522	0.283017	0.0320264
ACAP2	0.672339	0.388022	2.6133e-05	0.576877	0.000424936
SHOC2	0.672283	-0.334899	3.35523e-08	-0.228181	0.0132946
GAB1	0.672012	0.645373	7.33076e-12	0.96036	5.79233e-10
GNAQ	0.671837	0.379775	1.5244e-08	0.565278	4.29541e-09
UTP3	0.671643	-0.564193	2.65507e-14	-0.378936	9.42977e-08
KLHL3	0.671429	0.925607	4.8029e-12	0.621479	6.87424e-08
BNC2	0.67138	-0.866657	1.00214e-09	-0.581906	8.59681e-05
RP1-178F15.5	0.671236	-0.333232	0.203456	-0.395441	0.0506894
RP11-1038A11.3	0.67113	1.36748	9.75515e-10	0.917758	1.48856e-09
DIS3	0.671054	-0.146476	5.05314e-05	-0.108247	0.09195
CELF5	0.670982	2.75607	1.19393e-19	4.10751	2.30427e-14
ZNF354A	0.670857	0.244578	5.51949e-06	0.364573	1.78992e-07
TOLLIP	0.670651	0.486798	3.96817e-14	0.725859	2.03724e-12
AP4B1	0.670552	-0.408532	6.81921e-08	-0.274038	0.000351378
POU2F2	0.670464	-0.577529	0.00665083	-0.855658	0.00129383
SRP72	0.67029	-0.300662	2.70399e-08	-0.202236	0.0034852
RPAP1	0.67018	-0.226178	2.94873e-09	-0.337488	2.78891e-11
SSR3	0.670108	-0.38394	1.01318e-11	-0.257319	0.000145575
VAX2	0.670034	-0.546036	8.63169e-07	-0.407133	0.10137
COMMD4	0.66968	-0.644841	1.83138e-11	-0.431839	3.69321e-06
ERBB3	0.669587	-0.587473	0.000596881	-0.875778	0.00180922
TBXA2R	0.669561	-0.527371	3.17271e-05	-0.372335	0.0516394
VPRBP	0.668982	-0.473192	1.92612e-12	-0.316558	2.13363e-06
ATP6V0C	0.668916	-0.198575	1.86412e-05	-0.137503	0.0339808
NUS1	0.668876	-0.238287	5.55289e-06	-0.356248	1.8456e-06
ATG16L2	0.668496	0.889127	3.66767e-06	1.33004	3.77815e-11
RNF10	0.668474	-0.0460321	0.217548	-0.0538808	0.117499
NSMF	0.668296	-0.6659	1.08171e-17	-0.996414	2.6526e-15
MEF2B	0.668227	2.93875	1.81318e-08	1.96377	7.43305e-06
C17orf58	0.668199	0.75629	2.02678e-14	0.505352	3.05327e-08
ZNF207	0.668198	-0.472899	4.23322e-16	-0.315991	6.22293e-07
MFAP2	0.668065	0.941396	1.54902e-15	0.628914	3.67888e-09
BOP1	0.668057	-1.1129	6.0391e-20	-1.66588	4.54976e-15
PTCD1	0.66805	-0.250525	6.76918e-05	-0.167619	0.00152861
ST3GAL3	0.668005	0.536629	6.80906e-14	0.803331	9.04481e-13
NPM1	0.667952	-0.841164	3.96468e-16	-0.561857	1.40396e-11
RSBN1	0.667912	-0.0980964	0.0535812	-0.0907105	0.277705
SPRED3	0.667664	0.341312	6.0972e-06	0.493317	0.0349903
TMEM44	0.667647	0.678214	1.64455e-10	1.01583	5.00092e-13
GTPBP8	0.667578	-0.485818	2.83437e-08	-0.324326	1.48243e-05
OAZ1	0.667577	-0.27624	1.9181e-06	-0.413794	1.53202e-06
STARD3	0.667552	0.119205	0.00492132	0.177691	0.00146205
SLC25A30	0.667401	0.56438	1.77749e-11	0.845637	6.91747e-12
PIP4K2A	0.667266	0.464938	6.6904e-11	0.696781	1.54561e-12
PQLC3	0.666989	1.0584	1.69789e-11	1.58683	1.93207e-12
ETV5	0.666897	0.634243	6.01249e-15	0.951036	4.2123e-11
ING1	0.666672	-0.505658	6.65971e-13	-0.33711	7.65429e-06
AFG3L2	0.666567	-0.85254	4.8063e-21	-0.568275	1.01673e-11
FLAD1	0.666489	-0.570772	4.7603e-14	-0.856385	2.62454e-13
SLC25A42	0.66621	1.25733	6.39926e-12	0.837648	5.83856e-06
LUC7L2	0.666009	-0.432449	1.04493e-09	-0.649314	5.8144e-12
TRMT2B	0.665799	-0.370455	6.40672e-10	-0.24674	0.000371131
DCX	0.665793	0.645202	3.09694e-11	0.968474	0.000617348
DNAJC22	0.665633	1.20232	2.34688e-14	0.80046	0.000192447
SLC35A1	0.664619	0.503631	2.85672e-09	0.334884	0.000482112
TMEM150C	0.664397	0.959159	6.94042e-16	0.637335	0.000114408
RP11-793H13.8	0.664377	0.834044	1.17441e-06	1.25538	1.20457e-06
PLA2G4B	0.664091	0.652354	0.0554136	0.461143	0.0605456
RBM25	0.664041	-0.477052	2.03923e-10	-0.718407	5.01109e-15
ATRNL1	0.663712	1.92446	3.28612e-22	1.27729	9.94441e-10
WDFY3	0.663684	0.188529	0.0103453	0.279385	0.0164705
LZTR1	0.66368	0.120822	0.0419084	0.091048	0.119287
BTBD2	0.663666	0.503761	1.44977e-13	0.759058	2.72155e-13
NID2	0.663601	1.41447	1.36101e-13	2.13151	1.77688e-12
TSR3	0.663306	-0.173013	0.00043334	-0.260381	0.00173902
SURF1	0.663086	-0.1414	0.0044215	-0.212212	0.00484758
DDR2	0.662982	1.73099	1.05736e-21	2.61092	1.97813e-13
MED13	0.662545	0.146311	0.0311092	0.205313	0.0702758
BICC1	0.662246	0.881091	3.04874e-17	1.33046	1.54767e-06
CHD1	0.662127	-0.284604	7.55911e-08	-0.1915	0.0159589
NUDT10	0.662107	0.144263	0.329011	0.146198	0.232436
ZNF555	0.661929	0.752404	1.0707e-11	0.498039	2.08043e-06
SFR1	0.661296	-0.688296	1.80918e-08	-1.04083	1.38634e-10
DDX54	0.661226	-0.699521	2.17383e-16	-0.462542	5.56099e-11
FAM195B	0.661052	0.935716	1.06607e-16	0.618557	1.08985e-08
RP11-545I5.3	0.660975	0.822587	1.03266e-08	0.543734	4.49216e-05
TMEM135	0.66085	-0.350456	8.71021e-07	-0.237392	0.0244039
CLASP2	0.660792	0.327691	1.87665e-07	0.218888	0.0107458
VASP	0.66069	0.0814512	0.0409806	0.11823	0.0245064
C2orf49	0.660664	0.718127	2.04915e-14	0.474442	4.21689e-06
IPO5	0.660643	-0.811253	1.22602e-19	-1.22797	7.08769e-19
CTC-534A2.2	0.660639	-0.650107	1.25827e-06	-0.98405	6.7766e-06
UNC13B	0.660559	-0.213349	6.79582e-08	-0.322983	2.45142e-07
PUSL1	0.660483	-1.1393	2.19354e-17	-0.752489	8.82676e-12
FLOT1	0.660306	0.325204	2.97871e-08	0.492505	1.53588e-07
RP1-266L20.9	0.660304	0.337743	0.146635	0.283354	0.212951
CCDC174	0.660287	0.202435	1.47652e-05	0.134372	0.00525965
NT5C3A	0.660256	-0.563006	2.54511e-10	-0.371728	3.29172e-07
HNRNPA1	0.660249	-0.255809	2.55733e-06	-0.387443	5.20266e-07
KRI1	0.660197	-0.731406	9.43883e-15	-0.482872	2.70068e-08
CNOT8	0.659999	0.109534	0.00335253	0.165404	0.00197548
FAM177A1	0.659975	0.209388	6.65442e-06	0.317161	0.000333686
UBE2Q1	0.659657	-0.13103	0.000159781	-0.198601	0.000147243
NDUFS3	0.659338	-0.661333	2.94524e-12	-0.436042	2.92813e-07
C2orf88	0.659084	-0.357846	0.00576048	-0.533885	0.0166838
LARS2	0.658837	-0.947178	6.89215e-21	-0.624035	1.79118e-14
RBBP4	0.658583	-0.286731	2.79485e-10	-0.188838	7.84808e-06
LHFP	0.658426	0.980067	1.01636e-12	0.645666	0.00056386
MOB1A	0.658384	0.47542	9.02572e-13	0.722102	6.67748e-12
MRPS17	0.658235	-0.596002	1.50564e-13	-0.39231	8.12138e-07
CA12	0.658013	2.33011	7.98921e-23	1.53325	5.03739e-06
RP11-822E23.8	0.657988	-0.514054	3.9325e-07	-0.781185	8.42183e-05
PVR	0.65796	-0.497447	8.14581e-14	-0.327302	5.3275e-06
DDI2	0.657933	-0.52735	7.66333e-10	-0.347002	0.000116288
ACYP2	0.657851	0.341921	0.000142109	0.226346	0.00624189
LRRC57	0.657653	0.159525	0.000715542	0.242394	0.000324642
CLN8	0.657572	0.428311	1.92795e-11	0.651352	2.03606e-10
ZP3	0.657367	-0.204291	0.10211	-0.279039	0.0258002
SYMPK	0.657191	0.416096	3.69633e-13	0.273455	8.00658e-07
SMAD6	0.657178	-0.894287	1.3078e-16	-0.587751	7.68189e-05
MYCBP	0.657076	-0.585279	3.00769e-11	-0.384572	4.61693e-08
ZNF83	0.65699	0.599484	6.79546e-10	0.393855	9.06154e-08
DNASE1L2	0.656901	0.970121	1.07932e-05	0.638693	0.00222129
SLIT3	0.656775	1.75795	9.25084e-26	2.67664	1.63867e-10
DDX56	0.656673	-0.786138	4.46574e-18	-0.516236	9.82734e-10
AKR1B1	0.656494	-0.649651	2.15538e-14	-0.426492	1.61215e-09
HMGN1	0.656352	-0.525821	2.37936e-16	-0.801126	2.03859e-15
ACAP3	0.656273	-0.920622	3.33844e-11	-0.604186	9.41542e-06
ANO10	0.656153	0.203072	1.96378e-05	0.309483	1.03265e-06
GALNT6	0.655774	-0.477553	1.46555e-10	-0.728228	2.46412e-08
BTN2A2	0.655727	0.311262	5.57974e-07	0.474571	0.000233474
NOVA2	0.655673	0.333762	1.9875e-09	0.368441	0.2762
STAT6	0.655631	0.58002	0.00042829	0.380442	1.70994e-07
IGFBP5	0.655545	2.77311	7.50267e-27	1.81967	0.000973858
DLL3	0.655066	-2.44127	9.12282e-26	-1.59919	2.37027e-07
NAT10	0.654975	-0.550887	1.19711e-17	-0.841082	4.61348e-13
GORASP1	0.654906	0.210489	1.92828e-06	0.321403	9.81039e-10
PGPEP1	0.654552	0.948997	2.48572e-17	0.621171	6.16933e-06
SUPT4H1	0.654415	-0.212396	6.90262e-05	-0.1396	0.00433025
EIF6	0.654333	-0.375248	3.67258e-08	-0.245576	0.000156525
SLC22A17	0.653801	0.793755	7.02571e-16	1.21406	7.19492e-13
HIATL1	0.653747	0.261121	3.31825e-08	0.399421	5.90543e-09
ZDHHC4	0.653546	0.309803	1.0206e-08	0.202476	2.67859e-05
RRP1	0.653424	-0.830073	3.60753e-16	-0.542389	2.69621e-08
PFDN6	0.653228	-0.433688	3.49691e-09	-0.663916	1.64192e-10
NELFB	0.652988	-0.524092	6.20737e-14	-0.802606	6.67068e-14
JAK1	0.652543	0.507498	2.97238e-13	0.777722	1.45192e-10
CYBA	0.652543	-1.15791	6.20469e-16	-0.755583	1.68061e-10
H2BFS	0.652537	0.833987	4.68407e-10	1.27807	5.74134e-09
FGFR1OP	0.652449	-0.267623	2.14078e-05	-0.174875	0.00151343
PPP2R3B	0.652415	-0.655749	3.97175e-14	-1.00511	1.98852e-12
MED21	0.652335	-0.360707	5.38762e-07	-0.552947	1.89032e-07
KCNJ12	0.652316	-1.69983	5.6329e-11	-2.60584	2.00453e-15
ODC1	0.652261	-1.84514	7.34062e-27	-1.20351	6.59137e-11
ACN9	0.652122	-0.3932	7.17113e-07	-0.602953	1.15318e-06
CSNK1D	0.651973	0.306134	8.18662e-09	0.469549	9.85707e-12
PCDHB14	0.651532	0.947994	2.05204e-16	1.45502	1.99504e-06
ABHD15	0.651349	0.446924	2.96669e-10	0.68614	1.68067e-05
GK5	0.651179	0.356531	5.66158e-07	0.238838	0.0279372
JAG2	0.651048	0.55859	7.34164e-06	0.857189	0.000928895
CAMSAP1	0.650575	-0.29098	1.77025e-08	-0.447266	4.7379e-09
MTX3	0.650436	0.0889376	0.0938834	0.107851	0.211241
SLC22A15	0.650433	2.07713	4.52385e-16	1.35103	1.43842e-07
TBC1D10B	0.650416	-0.366092	1.43959e-11	-0.238115	1.03755e-05
AC010547.9	0.65027	0.601959	0.0348577	0.893439	0.00585082
SNRPA1	0.65017	-0.423635	2.3892e-10	-0.651576	3.28103e-09
ANP32E	0.649966	-1.51826	7.46876e-25	-0.986818	5.55074e-13
EGFR	0.649896	0.529546	4.63047e-09	0.814817	2.40616e-11
RP4-598P13.1	0.649775	0.457568	0.0164042	0.692643	0.00779947
GGCX	0.649697	0.31549	4.58352e-09	0.485596	1.873e-10
RP11-174G6.5	0.649646	0.605185	0.000116877	0.931453	2.9611e-06
MOB4	0.649563	-0.613362	1.15898e-10	-0.398418	1.33166e-06
EIF2S1	0.649529	-0.539412	4.55016e-15	-0.350364	1.09455e-06
FKBP8	0.64935	0.693659	1.26281e-14	0.450427	1.35741e-07
UBE2Z	0.6493	0.279122	1.93711e-11	0.181234	9.51568e-07
PPM1E	0.649247	0.300927	4.71767e-07	0.463359	0.000306158
EAF2	0.649244	-1.30103	3.29462e-06	-0.844691	2.26853e-06
SRFBP1	0.649155	-0.392024	1.39502e-05	-0.257793	0.0128334
IQSEC2	0.648947	2.60544	1.00612e-25	4.01488	1.01697e-12
RP11-529K1.2	0.64888	-0.270628	0.106336	-0.372721	0.00754241
IER3IP1	0.648874	-0.219652	5.19212e-07	-0.338511	1.6629e-06
LA16c-60D12.2	0.648828	0.634594	2.29952e-05	0.411941	0.00048183
C10orf76	0.648724	-0.603748	9.66884e-14	-0.93067	1.92416e-12
AC139026.1	0.648251	0.393571	0.00109908	0.326759	0.219201
TDP1	0.648016	-0.637337	1.80668e-14	-0.413007	5.2879e-06
VPS37D	0.647879	0.939053	9.22647e-14	0.613624	0.00852545
DNAJC10	0.64777	0.527758	6.57329e-14	0.81473	7.43006e-13
CCDC180	0.647768	0.994351	4.47088e-13	0.644158	7.58545e-05
SLC11A2	0.647701	-0.262093	5.72178e-07	-0.170846	0.00636881
FAM90A26	0.647645	0.693849	0.0087083	1.06201	6.14638e-05
SPINT2	0.647644	1.72195	2.87755e-09	1.11521	1.55933e-08
LINC00265	0.647621	0.137218	0.00588958	0.210632	0.00073142
SNX6	0.647507	0.089718	0.0537317	0.131114	0.0208191
PTP4A2	0.6475	-0.170769	3.90198e-06	-0.263735	7.89929e-08
CS	0.647079	-0.751948	5.30087e-19	-0.48657	7.82589e-14
HDAC10	0.647027	0.581728	9.01573e-05	0.898997	5.45533e-09
RING1	0.646945	0.491939	1.05955e-11	0.760404	3.69455e-11
HBQ1	0.646136	-1.00842	0.000477096	-1.55995	2.07161e-08
F8A1	0.646107	0.0807432	0.122377	0.103445	0.172235
PHF7	0.645619	0.629681	1.59931e-07	0.975314	3.28484e-10
MED29	0.645551	-0.113733	0.00139724	-0.175934	0.000191452
MFAP1	0.645259	-0.198587	4.97482e-06	-0.307762	1.15967e-08
OSCP1	0.644422	-0.36215	1.93577e-06	-0.256707	0.0908784
PSMC6	0.64439	-0.711889	1.27503e-16	-0.458734	4.41184e-10
[truncated: 12,370 more rows]

## Sheet: 4
Supplemental Table 4: Reactome Database Pathway Results (GSEA and ORA)
NT2 - GSEA												NT2 - ORA										SH-SY5Y - GSEA												SH-SY5Y - ORA
ID	Description	setSize	enrichmentScore	NES	pvalue	p.adjust	qvalues	leading_edge	core_enrichment	rank		ID	Description	GeneRatio	BgRatio	pvalue	p.adjust	qvalue	geneID	Count		ID	Description	setSize	enrichmentScore	NES	pvalue	p.adjust	qvalues	leading_edge	core_enrichment	rank		ID	Description	GeneRatio	BgRatio	pvalue	p.adjust	qvalue	geneID	Count
R-HSA-1428517	The citric acid (TCA) cycle and respiratory electron transport	168	-0.672154	-2.52523	1e-10	5.79667e-08	5.45263e-08	tags=32%, list=15%, signal=27%	3419/4697/513/728294/137682/4728/4708/5163/2108/28976/9377/4717/3420/10131/539/51300/374291/25915/4709/4701/4707/4698/51103/1327/1738/79133/4715/1351/5165/4191/4720/5165/1537/5160/516/4694/522/521/4723/514/1349/3939/10873/4541/4540/4509/4519/4538/4514/4535/4536/4512/4537/4508	2430		R-HSA-112316	Neuronal System	116/1626	295/8006	1.75282e-14	2.81504e-11	2.6606e-11	ABAT/ADCY1/ADCY4/ADCY5/ALDH5A1/AP2A2/BEGAIN/CACNA1B/CACNA1E/CACNA2D2/CACNG4/CAMK2D/CHRFAM7A/CHRNA3/CHRNA4/CHRNB4/DLG2/DLGAP1/DLGAP3/DNAJC5/EPB41L3/GABBR2/GABRA3/GABRA5/GABRQ/GJD2/GLRB/GLS2/GNG3/GNG7/GRIA4/GRIK3/GRIN2B/GRIN2D/GRIN3A/GRIP2/HCN1/IL1RAP/KCNA5/KCNAB2/KCNC1/KCNC3/KCND2/KCND3/KCNG3/KCNH1/KCNH2/KCNH8/KCNJ12/KCNJ14/KCNJ2/KCNK1/KCNK10/KCNK3/KCNN3/KCNQ1/KCNQ3/KCNQ5/KCNS1/KCNS3/KIF17/LIN7A/L…	116		R-HSA-141424	Amplification of signal from the kinetochores	95	-0.704939	-2.51391	1e-10	8.19524e-09	6.35589e-09	tags=73%, list=22%, signal=57%	8655/1778/5903/79023/55166/4928/3796/23421/5501/55920/401541/5528/25936/81929/23279/25909/57122/378708/51143/1780/11243/5515/22919/9184/54820/64946/9735/7514/79980/64105/79902/9183/9793/5905/10726/55055/80776/54908/91687/348235/55839/79019/79172/220134/3619/11130/147841/57405/54821/4085/10403/57082/81930/2491/151648/11004/151246/1063/79682/701/83540/332/9212/55143/1062/699/1058/991/5347	3440		R-HSA-1474244	Extracellular matrix organization	93/1759	196/7758	9.72825e-15	1.54387e-11	1.39882e-11	A2M/ADAM8/ADAMTS1/ADAMTS14/ADAMTS2/ADAMTS3/ADAMTS5/BCAN/BGN/BMP2/BMP7/CAPN12/CAPN13/CAPN14/CAPN6/CD44/COL11A2/COL13A1/COL16A1/COL19A1/COL1A2/COL24A1/COL26A1/COL27A1/COL3A1/COL4A1/COL5A1/COL6A1/COL6A2/COL6A3/COL6A6/COL7A1/COL8A2/COL9A3/COMP/CTSB/CTSD/CTSS/CTSV/DCN/DDR2/EFEMP2/EMILIN2/F11R/FBN1/FURIN/HAPLN1/HSPG2/ICAM1/ICAM2/ICAM5/ITGA11/ITGA2/ITGA3/ITGA4/ITGB3/ITGB4/ITGB8/LAMA1/LAMB1/LAMB2/LAMB3/L…	93
R-HSA-163200	Respiratory electron transport, ATP synthesis by chemiosmotic coupling, and heat production by uncoupling proteins.	124	-0.718173	-2.57524	1e-10	5.79667e-08	5.45263e-08	tags=35%, list=0%, signal=35%	4697/513/137682/4728/4708/2108/28976/9377/4717/10131/539/51300/374291/25915/4709/4701/4707/4698/51103/1327/79133/4715/1351/4720/1537/516/4694/522/521/4723/514/1349/4541/4540/4509/4519/4538/4514/4535/4536/4512/4537/4508	16		R-HSA-1474244	Extracellular matrix organization	91/1626	221/8006	5.88475e-13	4.72545e-10	4.46622e-10	A2M/ACAN/ADAM15/ADAM19/ADAM8/ADAMTS1/ADAMTS14/ADAMTS18/ADAMTS3/ADAMTS4/ADAMTS5/BGN/BMP2/BMP4/CDH1/CEACAM1/COL11A1/COL11A2/COL12A1/COL13A1/COL16A1/COL1A1/COL1A2/COL21A1/COL22A1/COL23A1/COL25A1/COL26A1/COL28A1/COL2A1/COL3A1/COL4A2/COL4A4/COL5A2/COL5A3/COL6A1/COL6A2/COL6A3/COL7A1/COL9A1/COL9A3/DDR2/DMD/EFEMP1/EFEMP2/ELN/EMILIN1/EMILIN3/FBLN1/FBLN2/FBLN5/FBN1/FBN3/FURIN/ICAM1/ICAM3/ICAM4/ITGA11/ITGA2…	91		R-HSA-141444	Amplification of signal from unattached kinetochores via a MAD2 inhibitory signal	95	-0.704939	-2.51391	1e-10	8.19524e-09	6.35589e-09	tags=73%, list=22%, signal=57%	8655/1778/5903/79023/55166/4928/3796/23421/5501/55920/401541/5528/25936/81929/23279/25909/57122/378708/51143/1780/11243/5515/22919/9184/54820/64946/9735/7514/79980/64105/79902/9183/9793/5905/10726/55055/80776/54908/91687/348235/55839/79019/79172/220134/3619/11130/147841/57405/54821/4085/10403/57082/81930/2491/151648/11004/151246/1063/79682/701/83540/332/9212/55143/1062/699/1058/991/5347	3440		R-HSA-500792	GPCR ligand binding	73/1759	156/7758	1.78537e-11	1.41669e-08	1.28359e-08	ADCYAP1R1/ADM/ADM2/ADORA2A/ADRA2A/AGT/AGTR1/APLN/APLNR/CALCA/CALCRL/CCL2/ADGRE5/CHRM1/CHRM2/CRHR1/CX3CL1/CXCL12/CXCL16/CYSLTR2/DRD2/DRD4/EDN3/EDNRA/FZD5/FZD6/FZD7/FZD9/GAL/GIPR/GNAS/GNG4/GNG7/GNG8/GPBAR1/GPR35/GPR37/GPR37L1/GRM7/GRM8/HRH1/HRH3/HTR1E/HTR2B/LPAR1/LPAR3/PLPPR3/PLPPR4/PLPPR5/NMU/NPB/NPW/NPY/NPY4R/OPRD1/OXTR/P2RY1/P2RY6/PTCH2/PTGER3/PTGIR/PTH1R/PTH2R/PTHLH/PYY/S1PR1/SSTR3/TAS2R5/UCN/U…	73
R-HSA-611105	Respiratory electron transport	102	-0.732946	-2.54914	1e-10	5.79667e-08	5.45263e-08	tags=33%, list=0%, signal=34%	137682/4728/4708/2108/28976/9377/4717/10131/51300/374291/25915/4709/4701/4707/4698/51103/1327/79133/4715/1351/4720/1537/4694/4723/1349/4541/4540/4519/4538/4514/4535/4536/4512/4537	16		R-HSA-8948216	Collagen chain trimerization	25/1626	35/8006	9.17754e-11	4.91304e-08	4.64351e-08	COL11A1/COL11A2/COL12A1/COL13A1/COL16A1/COL1A1/COL1A2/COL21A1/COL22A1/COL23A1/COL25A1/COL26A1/COL28A1/COL2A1/COL3A1/COL4A2/COL4A4/COL5A2/COL5A3/COL6A1/COL6A2/COL6A3/COL7A1/COL9A1/COL9A3	25		R-HSA-1428517	The citric acid (TCA) cycle and respiratory electron transport	169	-0.685917	-2.63666	1e-10	8.19524e-09	6.35589e-09	tags=52%, list=0%, signal=52%	522/4719/506/4199/51241/539/55863/1349/2108/4702/10632/498/509/4720/25874/4709/9016/29796/5165/6566/4726/51103/1337/4725/5162/4716/518/7386/4715/8050/6390/137682/2739/1537/4706/9551/4722/10128/51295/4714/28976/81889/4718/1738/29078/4700/55967/515/91942/7416/79133/5165/1431/4704/6389/4729/3420/516/3419/3421/10131/4200/3945/1737/9481/4967/9997/9377/3418/2271/7384/51204/51660/54205/7351/5163/3939/45…	15		R-HSA-1474228	Degradation of the extracellular matrix	46/1759	83/7758	8.5793e-11	4.53845e-08	4.11204e-08	A2M/ADAM8/ADAMTS1/ADAMTS5/BCAN/CAPN12/CAPN13/CAPN14/CAPN6/CD44/COL11A2/COL13A1/COL16A1/COL19A1/COL1A2/COL26A1/COL3A1/COL4A1/COL5A1/COL6A1/COL6A2/COL6A3/COL6A6/COL7A1/COL8A2/COL9A3/CTSB/CTSD/CTSS/CTSV/DCN/FBN1/FURIN/HSPG2/LAMB1/LAMB3/MMP11/MMP14/MMP16/MMP17/MMP19/MMP2/NCSTN/NID1/SCUBE1/TIMP1	46
R-HSA-6799198	Complex I biogenesis	57	-0.74351	-2.33686	9.5325e-08	4.14426e-05	3.89829e-05	tags=42%, list=15%, signal=36%	137682/4728/4708/28976/4717/51300/374291/25915/4709/4701/4707/4698/51103/79133/4715/4720/4694/4723/4541/4540/4538/4535/4536/4537	2329		R-HSA-397014	Muscle contraction	56/1626	131/8006	3.51887e-09	1.41283e-06	1.33532e-06	ACTA2/ACTG2/ANXA1/ATP1A2/ATP1B2/ATP2A1/CACNA1C/CACNA2D2/CACNG4/CAMK2D/DES/DMD/FGF12/FKBP1B/FXYD6/GUCY1A2/GUCY1B1/ITPR1/ITPR2/KCND2/KCND3/KCNH2/KCNJ12/KCNJ14/KCNJ2/KCNK1/KCNK10/KCNK3/KCNQ1/MYH11/MYH3/MYH6/MYL9/NPR1/NPR2/RANGRF/RYR2/RYR3/SCN1B/SCN2A/SCN3B/SCN4A/SCN4B/SCN5A/SCN9A/SLC8A1/SLC8A2/SORBS1/STIM1/TBX5/TLN1/TMOD2/TNNC1/TNNI3/TPM2/TTN	56		R-HSA-163200	Respiratory electron transport, ATP synthesis by chemiosmotic coupling, and heat production by uncoupling proteins.	124	-0.790147	-2.94002	1e-10	8.19524e-09	6.35589e-09	tags=10%, list=0%, signal=10%	7351/4541/4540/4538/4537/4519/4509/4536/4508/4514/4512/4535	15		R-HSA-69278	Cell Cycle, Mitotic	167/1759	507/7758	2.71727e-08	1.07808e-05	9.76786e-06	AURKA/AURKB/B9D2/BIRC5/BORA/BUB1/BUB1B/KNL1/CCNA1/CCNA2/CCNB1/CCNB2/CCND1/CCNE1/CDC20/CDC25A/CDC25B/CDC25C/CDC45/CDC6/CDCA5/CDCA8/CDK1/CDK6/CDKN1C/CDKN2A/CDT1/CENPA/CENPE/CENPF/CENPI/CENPJ/CENPL/CENPM/CENPN/CENPO/CENPU/CEP72/CEP78/CHMP3/CKS1B/DBF4/DHFR/DNA2/E2F1/E2F2/E2F5/ERCC6L/ESCO2/ESPL1/FBXO5/FEN1/FKBPL/FOXM1/GINS1/GINS2/GINS3/GINS4/GMNN/GTSE1/H2AX/H2AZ1/HAUS1/HAUS6/HAUS7/HAUS8/H2AC6/H2BC5/H3…	167
R-HSA-112316	Neuronal System	295	0.517449	1.8261	1.48081e-07	4.64939e-05	4.37344e-05	tags=34%, list=15%, signal=30%	139065/143425/23136/56479/57502/2904/3759/54207/2893/4916/22999/3786/5579/2556/347730/3790/3084/27165/9229/3784/348980/347731/9369/6857/777/8495/6531/26050/3756/116443/3775/3752/55879/9378/4128/3782/54413/1137/7102/57596/2785/4747/8514/3746/57369/3770/6511/80852/3556/50944/113457/56666/131096/80059/170850/1143/94030/58512/22871/27092/3777/6812/9254/8825/6505/8497/161/2899/9066/18/4193/57576/4900/…	2327		R-HSA-6794362	Protein-protein interactions at synapses	36/1626	71/8006	1.02773e-08	3.30107e-06	3.11997e-06	BEGAIN/DLG2/DLGAP1/DLGAP3/EPB41L3/GRIA4/GRIN2B/GRIN2D/IL1RAP/LIN7A/LRFN1/LRFN4/LRRC4B/LRRTM1/LRRTM3/LRRTM4/NLGN1/NLGN3/NLGN4X/NLGN4Y/NRXN1/NRXN2/NRXN3/NTRK3/PPFIA4/PPFIBP2/SHANK1/SHANK2/SHARPIN/SLITRK4/SLITRK5/STXBP1/SYT1/SYT12/SYT7/SYT9	36		R-HSA-1640170	Cell Cycle	626	-0.608416	-2.6908	1e-10	8.19524e-09	6.35589e-09	tags=58%, list=23%, signal=46%	7534/4660/5439/55746/165918/132660/55291/23141/1871/29922/6119/5710/6418/8655/29882/1457/27030/1778/51588/5903/79023/9818/55166/10121/4928/6241/4175/387893/3796/5694/56655/5885/23198/3306/23421/1876/7531/5687/7329/55125/5501/55920/401541/7846/5683/8945/11200/7468/4193/23636/200014/9978/5528/55164/7156/51343/25906/25936/116028/7336/23354/81929/1616/5981/23279/5719/5430/10856/1026/996/5434/7840/671…	3681		R-HSA-372790	Signaling by GPCR	121/1759	346/7758	6.77606e-08	1.99708e-05	1.80945e-05	ADCY5/ADCYAP1R1/ADM/ADM2/ADORA2A/ADRA2A/AGT/AGTR1/APLN/APLNR/ARHGEF16/ARHGEF26/ARHGEF3/ARHGEF37/ARHGEF39/ARHGEF9/CALCA/CALCRL/CAMK2D/CAMK4/CCL2/ADGRE5/CHRM1/CHRM2/CRHR1/CX3CL1/CXCL12/CXCL16/CYSLTR2/DGKA/DGKB/DRD2/DRD4/ECT2/EDN3/EDNRA/FGD3/FZD5/FZD6/FZD7/FZD9/GAL/GIPR/GNAL/GNAS/GNG4/GNG7/GNG8/GPBAR1/GPR27/GPR35/GPR37/GPR37L1/GPSM2/GRM7/GRM8/HRH1/HRH3/HTR1E/HTR2B/ITPR3/KPNA2/LPAR1/LPAR3/PLPPR3/PLPP…	121
R-HSA-72766	Translation	287	-0.473205	-1.88382	1.60416e-07	4.64939e-05	4.37344e-05	tags=61%, list=32%, signal=43%	29093/6234/2617/64979/58477/6167/10667/51253/7453/51081/6156/327/1938/56945/6222/1977/6204/6205/6168/3035/6228/28977/6158/8666/11222/6128/6187/1965/2193/51069/6169/55052/10952/54998/63931/6159/23107/6146/28957/6207/9521/6147/1978/51373/6130/6217/6726/7311/2107/6165/6134/124454/1967/51073/1973/6144/6206/51264/8668/51121/6157/55699/6141/25873/6139/124995/3646/23480/6209/6183/200916/64981/23521/2058…	5131		R-HSA-1442490	Collagen degradation	26/1626	44/8006	1.86281e-08	4.98611e-06	4.71257e-06	COL11A1/COL11A2/COL12A1/COL13A1/COL16A1/COL1A1/COL1A2/COL23A1/COL25A1/COL26A1/COL2A1/COL3A1/COL4A2/COL4A4/COL5A2/COL5A3/COL6A1/COL6A2/COL6A3/COL7A1/COL9A1/COL9A3/FURIN/MMP14/MMP15/MMP2	26		R-HSA-2467813	Separation of Sister Chromatids	181	-0.662061	-2.59293	1e-10	8.19524e-09	6.35589e-09	tags=65%, list=22%, signal=51%	5710/8655/29882/1778/5903/79023/55166/4928/3796/5694/5885/23198/23421/5687/5501/55920/401541/7846/5683/5528/25906/25936/81929/23279/5719/996/25909/57122/51807/378708/51143/5701/5706/5693/1780/5705/11243/5515/22919/84617/5686/9126/10274/64682/5718/5691/9861/9184/54820/64946/5688/5685/9735/5702/7514/5700/5717/5708/10213/79980/10197/64105/347733/79902/5684/9183/9793/5690/51434/5905/10726/5709/5707/8…	3549		R-HSA-1640170	Cell Cycle	197/1759	626/7758	7.55041e-08	1.99708e-05	1.80945e-05	ATRIP/AURKA/AURKB/B9D2/BIRC5/BLM/BORA/BRCA1/BRCA2/BRIP1/BUB1/BUB1B/KNL1/CCNA1/CCNA2/CCNB1/CCNB2/CCND1/CCNE1/CDC20/CDC25A/CDC25B/CDC25C/CDC45/CDC6/CDCA5/CDCA8/CDK1/CDK6/CDKN1C/CDKN2A/CDT1/CENPA/CENPE/CENPF/CENPI/CENPJ/CENPL/CENPM/CENPN/CENPO/CENPU/CENPW/CEP72/CEP78/CHEK1/CHMP3/CKS1B/CLSPN/DBF4/DHFR/DKC1/DNA2/DSCC1/E2F1/E2F2/E2F5/ERCC6L/ESCO2/ESPL1/EXO1/FBXO5/FEN1/FKBP6/FKBPL/FOXM1/GINS1/GINS2/GINS…	197
R-HSA-373752	Netrin-1 signaling	41	0.739594	2.00387	6.33427e-06	0.00157361	0.00148022	tags=27%, list=8%, signal=25%	137970/1826/6586/6585/84448/8633/7223/9353/116986/5603/9423	1303		R-HSA-5576891	Cardiac conduction	39/1626	84/8006	5.75763e-08	1.32097e-05	1.2485e-05	ATP1A2/ATP1B2/ATP2A1/CACNA1C/CACNA2D2/CACNG4/CAMK2D/FGF12/FKBP1B/FXYD6/ITPR1/ITPR2/KCND2/KCND3/KCNH2/KCNJ12/KCNJ14/KCNJ2/KCNK1/KCNK10/KCNK3/KCNQ1/NPR1/NPR2/RANGRF/RYR2/RYR3/SCN1B/SCN2A/SCN3B/SCN4A/SCN4B/SCN5A/SCN9A/SLC8A1/SLC8A2/STIM1/TBX5/TNNI3	39		R-HSA-2500257	Resolution of Sister Chromatid Cohesion	120	-0.703625	-2.58029	1e-10	8.19524e-09	6.35589e-09	tags=71%, list=22%, signal=56%	1778/5903/79023/55166/4928/3796/5885/23421/5501/55920/401541/7846/5528/25936/81929/23279/25909/57122/51807/378708/51143/1780/11243/5515/22919/84617/9126/10274/9184/54820/64946/9735/7514/79980/64105/347733/79902/9183/9793/5905/10726/8243/55055/10376/80776/10383/54908/10382/91687/348235/7277/55839/79019/79172/220134/3619/113130/11130/147841/57405/54821/4085/983/10403/57082/9133/81930/2491/151648/11…	3440		R-HSA-373076	Class A/1 (Rhodopsin-like receptors)	46/1759	99/7758	1.30444e-07	2.66632e-05	2.41581e-05	ADORA2A/ADRA2A/AGT/AGTR1/APLN/APLNR/CCL2/CHRM1/CHRM2/CX3CL1/CXCL12/CXCL16/CYSLTR2/DRD2/DRD4/EDN3/EDNRA/GAL/GPBAR1/GPR35/GPR37/GPR37L1/HRH1/HRH3/HTR1E/HTR2B/LPAR1/LPAR3/PLPPR3/PLPPR4/PLPPR5/NMU/NPB/NPW/NPY/NPY4R/OPRD1/OXTR/P2RY1/P2RY6/PTGER3/PTGIR/PYY/S1PR1/SSTR3/UTS2R	46
R-HSA-6794362	Protein-protein interactions at synapses	71	0.635064	1.90142	6.39174e-05	0.0116831	0.0109897	tags=38%, list=8%, signal=35%	139065/143425/23136/57502/2904/2893/4916/347730/9229/347731/9369/6857/8495/26050/9378/54413/57596/3556/50944/80059/94030/58512/22871/6812/8825/8497/9066	1336		R-HSA-3000178	ECM proteoglycans	28/1626	54/8006	2.4459e-07	4.91015e-05	4.64078e-05	ACAN/BGN/COL1A1/COL1A2/COL2A1/COL3A1/COL4A2/COL4A4/COL5A2/COL5A3/COL6A1/COL6A2/COL6A3/COL9A1/COL9A3/ITGA2B/ITGA9/LAMA2/LAMA3/LAMA4/MATN3/NCAM1/NCAN/SERPINE1/TGFB1/TGFB2/TNC/TNXB	28		R-HSA-2555396	Mitotic Metaphase and Anaphase	224	-0.649091	-2.61451	1e-10	8.19524e-09	6.35589e-09	tags=62%, list=22%, signal=49%	5710/8655/29882/1778/5903/79023/9818/55166/4928/3796/5694/5885/23198/23421/5687/7329/5501/55920/401541/7846/5683/23636/200014/5528/25906/25936/81929/23279/5719/996/25909/57122/51807/378708/51143/5701/3842/5706/5693/1780/5705/11243/5515/22919/84617/5686/9126/1104/10274/64682/5718/5691/9861/9184/54820/64946/5688/129401/5685/9735/5702/7514/5700/5717/5708/10213/79980/10197/64105/9631/347733/79902/568…	3549		R-HSA-1442490	Collagen degradation	23/1759	36/7758	1.34408e-07	2.66632e-05	2.41581e-05	COL11A2/COL13A1/COL16A1/COL19A1/COL1A2/COL26A1/COL3A1/COL4A1/COL5A1/COL6A1/COL6A2/COL6A3/COL6A6/COL7A1/COL8A2/COL9A3/CTSB/CTSD/FURIN/MMP11/MMP14/MMP19/MMP2	23
R-HSA-388396	GPCR downstream signalling	319	0.446049	1.58362	7.66394e-05	0.0116831	0.0109897	tags=29%, list=16%, signal=25%	5142/2587/5579/2769/9630/7852/150/2925/139189/388/6372/6751/1132/5139/1237/7200/11250/6866/10887/1815/1607/2921/887/301/2785/7434/1608/10125/23533/259295/7433/8490/9459/4886/2918/5138/3709/4168/29/2781/10874/1268/5999/5021/6000/2869/817/5580/5578/50840/107/3708/196883/133/54429/3274/2843/2788/23263/5029/9162/26575/5290/8111/8503/25791/165140/9170/8601/56413/84033/111/10451/63940/4935/5573/53637/3…	2491		R-HSA-6794361	Neurexins and neuroligins	26/1626	49/8006	3.63472e-07	6.48596e-05	6.13014e-05	BEGAIN/DLG2/DLGAP1/DLGAP3/EPB41L3/GRIN2B/GRIN2D/LIN7A/LRRTM1/LRRTM3/LRRTM4/NLGN1/NLGN3/NLGN4X/NLGN4Y/NRXN1/NRXN2/NRXN3/SHANK1/SHANK2/SHARPIN/STXBP1/SYT1/SYT12/SYT7/SYT9	26		R-HSA-453279	Mitotic G1 phase and G1/S transition	144	-0.63398	-2.38151	1e-10	8.19524e-09	6.35589e-09	tags=61%, list=21%, signal=49%	6241/4175/5694/56655/1876/5687/5683/5719/1026/6714/28227/8454/5701/5706/5693/5422/5705/5515/6117/5686/1031/5718/4174/5691/9861/7027/5688/5685/5702/5700/6118/5001/4172/5717/6502/5708/10213/1017/10197/5684/5426/5690/91768/8900/1869/1021/5709/5707/84515/54107/5933/4609/81620/595/1719/286826/5111/1163/4171/1870/4173/10926/26271/4176/8318/7465/23594/5557/1875/898/1028/7298/51053/7083/4067/5427/23649/5…	3342		R-HSA-8948216	Collagen chain trimerization	18/1759	25/7758	2.1131e-07	3.7261e-05	3.37602e-05	COL11A2/COL13A1/COL16A1/COL19A1/COL1A2/COL24A1/COL26A1/COL27A1/COL3A1/COL4A1/COL5A1/COL6A1/COL6A2/COL6A3/COL6A6/COL7A1/COL8A2/COL9A3	18
R-HSA-163210	Formation of ATP by chemiosmotic coupling	18	-0.830678	-2.05647	8.03642e-05	0.0116831	0.0109897	tags=33%, list=5%, signal=32%	516/522/521/514/4509/4508	851		R-HSA-1474290	Collagen formation	33/1626	71/8006	5.82254e-07	9.35101e-05	8.83801e-05	ADAMTS14/ADAMTS3/COL11A1/COL11A2/COL12A1/COL13A1/COL16A1/COL1A1/COL1A2/COL21A1/COL22A1/COL23A1/COL25A1/COL26A1/COL28A1/COL2A1/COL3A1/COL4A2/COL4A4/COL5A2/COL5A3/COL6A1/COL6A2/COL6A3/COL7A1/COL9A1/COL9A3/ITGA6/LAMA3/LOXL3/LOXL4/PXDN/TLL2	33		R-HSA-5663220	RHO GTPases Activate Formins	133	-0.68068	-2.55294	1e-10	8.19524e-09	6.35589e-09	tags=64%, list=22%, signal=51%	1778/5903/79023/55166/4928/3796/23421/5501/55920/401541/7846/5528/25936/81929/23279/6714/25909/57122/51807/378708/51143/23002/1780/11243/5515/22919/84617/9184/54820/64946/1729/71/9735/7514/79980/64105/347733/79902/9183/9793/5905/10726/23380/60/55055/10376/80776/10383/54908/10382/752/91687/348235/7277/55839/79019/79172/81624/220134/3619/11130/147841/57405/54821/4085/10403/57082/81930/2491/151648/1…	3440		R-HSA-69190	DNA strand elongation	21/1759	32/7758	2.43467e-07	3.86382e-05	3.5008e-05	CDC45/DNA2/FEN1/GINS1/GINS2/GINS3/GINS4/LIG1/MCM2/MCM4/MCM7/MCM8/PCNA/POLA2/POLD4/PRIM1/PRIM2/RFC2/RFC3/RFC4/RFC5	21
R-HSA-72312	rRNA processing	199	-0.446419	-1.74222	8.14336e-05	0.0116831	0.0109897	tags=58%, list=30%, signal=41%	6204/6205/6168/8780/6228/9136/6158/54433/54881/6128/79922/6187/5393/10556/6169/57418/2091/6159/57050/6146/26354/6207/51013/6147/6130/6217/7311/6165/6134/6144/79050/6206/51121/6157/6141/25873/1736/60528/6139/23481/6209/10885/200916/10436/23521/6230/6155/6125/83732/6135/4736/26168/6138/55651/6143/5822/11102/6231/8568/6193/6122/6161/10200/4691/56915/11224/10171/11103/51602/4809/10813/3028/6208/6154/…	4764		R-HSA-1650814	Collagen biosynthesis and modifying enzymes	28/1626	56/8006	6.50243e-07	9.49355e-05	8.97274e-05	ADAMTS14/ADAMTS3/COL11A1/COL11A2/COL12A1/COL13A1/COL16A1/COL1A1/COL1A2/COL21A1/COL22A1/COL23A1/COL25A1/COL26A1/COL28A1/COL2A1/COL3A1/COL4A2/COL4A4/COL5A2/COL5A3/COL6A1/COL6A2/COL6A3/COL7A1/COL9A1/COL9A3/TLL2	28		R-HSA-611105	Respiratory electron transport	102	-0.796743	-2.87644	1e-10	8.19524e-09	6.35589e-09	tags=10%, list=0%, signal=10%	54205/4541/4540/4538/4537/4519/4536/4514/4512/4535	15		R-HSA-5083635	Defective B3GALTL causes Peters-plus syndrome (PpS)	20/1759	30/7758	3.22517e-07	4.65303e-05	4.21586e-05	ADAMTS1/ADAMTS10/ADAMTS13/ADAMTS14/ADAMTS17/ADAMTS2/ADAMTS3/ADAMTS5/ADAMTS6/ADAMTSL2/ADAMTSL4/ADAMTSL5/CFP/SEMA5A/SPON1/SPON2/THBS2/THSD1/THSD4/THSD7A	20
R-HSA-8868773	rRNA processing in the nucleus and cytosol	189	-0.448459	-1.72849	8.53485e-05	0.0116831	0.0109897	tags=59%, list=30%, signal=42%	6204/6205/6168/8780/6228/9136/6158/54433/54881/6128/6187/5393/10556/6169/57418/2091/6159/57050/6146/26354/6207/51013/6147/6130/6217/7311/6165/6134/6144/79050/6206/51121/6157/6141/25873/1736/6139/23481/6209/10885/200916/10436/23521/6230/6155/6125/83732/6135/4736/26168/6138/55651/6143/5822/11102/6231/8568/6193/6122/6161/10200/4691/56915/11224/10171/11103/51602/4809/10813/6208/6154/6203/10607/6129/6…	4764		R-HSA-216083	Integrin cell surface interactions	29/1626	60/8006	1.02001e-06	0.000134118	0.00012676	CDH1/COL13A1/COL16A1/COL1A1/COL1A2/COL23A1/COL2A1/COL3A1/COL4A2/COL4A4/COL5A2/COL5A3/COL6A1/COL6A2/COL6A3/COL7A1/COL9A1/COL9A3/FBN1/ICAM1/ICAM3/ICAM4/ITGA11/ITGA2B/ITGA6/ITGA9/KDR/TNC/VWF	29		R-HSA-6799198	Complex I biogenesis	57	-0.824689	-2.68381	1e-10	8.19524e-09	6.35589e-09	tags=42%, list=0%, signal=42%	51103/4725/4716/4715/137682/4706/4722/51295/4714/28976/4718/29078/4700/55967/91942/79133/4704/4729/4541/4540/4538/4537/4536/4535	15		R-HSA-419037	NCAM1 interactions	19/1759	28/7758	4.21373e-07	5.57266e-05	5.04908e-05	ARTN/CACNA1C/CACNA1G/CACNB2/CACNB4/COL3A1/COL4A1/COL5A1/COL6A1/COL6A2/COL6A3/COL6A6/COL9A3/GFRA1/GFRA2/PRNP/PSPN/ST8SIA2/ST8SIA4	19
R-HSA-372790	Signaling by GPCR	352	0.437476	1.57191	8.73374e-05	0.0116831	0.0109897	tags=29%, list=16%, signal=25%	5142/2587/5579/2769/9630/7852/150/2925/139189/388/6372/6751/163404/2859/1132/5139/1237/7200/1901/11250/6866/10887/1815/1607/2921/887/301/2785/7434/1608/10125/23533/259295/7433/8490/9459/4886/7504/1604/2918/5138/3709/4168/29/2781/10874/1268/5999/5021/79948/6000/2869/817/5580/5578/50840/107/3708/196883/133/54429/3274/2843/8325/2788/23263/5029/9162/26575/5290/8111/8503/25791/165140/9170/8601/56413/8…	2491		R-HSA-191273	Cholesterol biosynthesis	16/1626	24/8006	1.08564e-06	0.000134118	0.00012676	ACAT2/CYP51A1/DHCR7/EBP/FDFT1/HMGCR/HMGCS1/HSD17B7/IDI1/LSS/MSMO1/MVD/MVK/NSDHL/SC5D/TM7SF2	16		R-HSA-68877	Mitotic Prometaphase	197	-0.650594	-2.58368	1e-10	8.19524e-09	6.35589e-09	tags=61%, list=22%, signal=48%	8655/1457/1778/5903/79023/55166/10121/4928/3796/5885/23421/7531/55125/5501/55920/401541/7846/5528/25936/23354/81929/23279/7840/25909/57122/51807/378708/22994/9738/79441/51143/1780/11243/5515/22919/84617/9126/440145/10274/22995/8636/55142/9184/54820/64946/9735/79959/203068/7514/7283/27229/79980/64105/347733/79902/5116/9183/9793/5905/10726/115106/55835/5108/8243/84131/55559/10592/3320/55055/54801/1…	3516		R-HSA-3000178	ECM proteoglycans	28/1759	51/7758	5.62352e-07	6.86501e-05	6.22002e-05	BCAN/BGN/COL1A2/COL3A1/COL4A1/COL5A1/COL6A1/COL6A2/COL6A3/COL6A6/COL9A3/COMP/DCN/HAPLN1/HSPG2/ITGA2/ITGB3/LAMA1/LAMB1/LAMB2/MATN3/SERPINE1/SPARC/TGFB3/TNR/TNXB/VCAN/VTN	28
R-HSA-6791226	Major pathway of rRNA processing in the nucleolus and cytosol	179	-0.450352	-1.71484	0.00012549	0.0141683	0.0133274	tags=59%, list=30%, signal=42%	6204/6205/6168/8780/6228/9136/6158/54881/6128/6187/5393/10556/6169/57418/2091/6159/57050/6146/26354/6207/51013/6147/6130/6217/7311/6165/6134/6144/79050/6206/51121/6157/6141/25873/6139/23481/6209/10885/200916/10436/23521/6230/6155/6125/83732/6135/4736/26168/6138/6143/5822/11102/6231/8568/6193/6122/6161/10200/4691/56915/11224/10171/11103/51602/4809/10813/6208/6154/6203/10607/6129/6124/55127/9790/62…	4764		R-HSA-1474228	Degradation of the extracellular matrix	41/1626	99/8006	1.2086e-06	0.000138644	0.000131038	A2M/ACAN/ADAM15/ADAM8/ADAMTS1/ADAMTS18/ADAMTS4/ADAMTS5/CDH1/COL11A1/COL11A2/COL12A1/COL13A1/COL16A1/COL1A1/COL1A2/COL23A1/COL25A1/COL26A1/COL2A1/COL3A1/COL4A2/COL4A4/COL5A2/COL5A3/COL6A1/COL6A2/COL6A3/COL7A1/COL9A1/COL9A3/ELN/FBN1/FBN3/FURIN/LAMA3/MMP14/MMP15/MMP16/MMP2/TLL2	41		R-HSA-68882	Mitotic Anaphase	223	-0.648105	-2.61716	1e-10	8.19524e-09	6.35589e-09	tags=62%, list=22%, signal=49%	5710/8655/29882/1778/5903/79023/9818/55166/4928/3796/5694/5885/23198/23421/5687/7329/5501/55920/401541/7846/5683/23636/200014/5528/25906/25936/81929/23279/5719/996/25909/57122/51807/378708/51143/5701/3842/5706/5693/1780/5705/11243/5515/22919/84617/5686/9126/1104/10274/64682/5718/5691/9861/9184/54820/64946/5688/129401/5685/9735/5702/7514/5700/5717/5708/10213/79980/10197/64105/9631/347733/79902/568…	3549		R-HSA-5173214	O-glycosylation of TSR domain-containing proteins	20/1759	31/7758	7.15475e-07	7.99908e-05	7.24754e-05	ADAMTS1/ADAMTS10/ADAMTS13/ADAMTS14/ADAMTS17/ADAMTS2/ADAMTS3/ADAMTS5/ADAMTS6/ADAMTSL2/ADAMTSL4/ADAMTSL5/CFP/SEMA5A/SPON1/SPON2/THBS2/THSD1/THSD4/THSD7A	20
R-HSA-8953854	Metabolism of RNA	652	-0.327406	-1.39385	0.000129238	0.0141683	0.0133274	tags=47%, list=33%, signal=33%	9295/5687/23524/115939/5432/5439/2733/5707/53938/4839/81929/11340/10283/6607/2965/3192/6234/79622/4686/134637/6167/54555/5717/79760/5694/4331/54888/10197/3190/80145/6156/90353/5690/5901/54920/6428/55706/7314/6222/26019/6633/54802/1977/5434/5683/6204/11260/5684/6205/6606/6168/8780/9416/10914/1994/6228/4927/103/9136/6158/1660/54433/23350/54881/25949/6128/6631/5701/79922/6187/9343/3181/9410/5689/272…	5296		R-HSA-198933	Immunoregulatory interactions between a Lymphoid and a non-Lymphoid cell	25/1626	49/8006	1.5985e-06	0.000171146	0.000161757	JAML/C3/CD22/CD40/CDH1/COL1A1/COL1A2/COL2A1/COL3A1/HLA-A/HLA-C/HLA-E/ICAM1/ICAM3/ICAM4/IFITM1/KLRG1/MICA/MICB/NCR3LG1/NPDC1/OSCAR/PIANP/SIGLEC10/ULBP3	25		R-HSA-68886	M Phase	367	-0.597509	-2.54874	1e-10	8.19524e-09	6.35589e-09	tags=54%, list=22%, signal=43%	6418/8655/29882/1457/1778/5903/79023/9818/55166/10121/4928/387893/3796/5694/5885/23198/23421/7531/5687/7329/55125/5501/55920/401541/7846/5683/23636/200014/5528/25906/25936/23354/81929/23279/5719/996/7840/25909/57122/94239/51807/378708/22994/9738/79441/51143/5701/3842/5706/5693/1780/8480/5705/11243/5515/22919/84617/5686/9126/1104/440145/10274/64682/5718/22995/5691/9861/8636/55142/9184/54820/64946/…	3518		R-HSA-397014	Muscle contraction	54/1759	129/7758	7.56057e-07	7.99908e-05	7.24754e-05	ACTA2/ACTN2/ASPH/ATP1A3/ATP1B2/ATP2B2/ATP2B3/ATP2B4/CACNA1C/CACNB2/CACNG4/CAMK2D/CORIN/FGF14/FXYD6/GUCY1A1/GUCY1B1/ITPR3/KCND1/KCNIP2/KCNIP4/KCNJ11/KCNJ12/KCNK1/KCNK15/KCNK3/KCNK5/KCNQ1/LMOD1/MYL5/MYLK/NKX2-5/NPPC/PLN/RYR1/RYR3/SCN2A/SCN3A/SCN3B/SCN4B/SCN5A/SCN7A/SCN8A/SCN9A/SLC8A1/SORBS3/TCAP/TNNI1/TNNI3/TNNT2/TPM1/TPM2/TTN/VIM	54
R-HSA-418990	Adherens junctions interactions	27	0.758458	1.93331	0.000130358	0.0141683	0.0133274	tags=56%, list=15%, signal=48%	23705/1009/57863/1003/253559/1007/1004/1002/1000/1008/999/64403/25945/5818/1006	2325		R-HSA-2022090	Assembly of collagen fibrils and other multimeric structures	23/1626	45/8006	4.01716e-06	0.000403223	0.000381102	COL11A1/COL11A2/COL12A1/COL1A1/COL1A2/COL2A1/COL3A1/COL4A2/COL4A4/COL5A2/COL5A3/COL6A1/COL6A2/COL6A3/COL7A1/COL9A1/COL9A3/ITGA6/LAMA3/LOXL3/LOXL4/PXDN/TLL2	23		R-HSA-69242	S Phase	158	-0.62197	-2.38556	1e-10	8.19524e-09	6.35589e-09	tags=61%, list=21%, signal=49%	4175/5694/56655/5885/23198/5687/5683/9978/51343/25906/5981/5719/1026/996/8454/5701/5706/5693/5422/5705/6117/5686/9126/5424/10274/64682/5718/4174/5691/9861/5425/7027/5688/5685/5702/5700/6118/5001/4172/5717/6502/5708/10213/1017/10714/10197/5684/5426/5690/51434/91768/8900/1869/5709/5982/5707/84515/54107/8243/5985/4609/81620/5984/3978/595/51659/286826/5111/1163/5983/4171/84296/4173/4176/8318/9837/746…	3333		R-HSA-112316	Neuronal System	96/1759	272/7758	9.95951e-07	9.87859e-05	8.95045e-05	ABCC8/ACHE/ACTN2/ADCY5/APBA1/ARHGEF9/BCHE/TSPOAP1/CACNB2/CACNB4/CACNG4/CAMK2D/CAMK4/CHRNA3/CHRNA5/CHRNA9/CHRNB4/CHRND/CPLX1/DLG3/EPB41L5/ERBB4/GABRA3/GABRB3/GABRG3/GABRQ/GAD1/GNAL/GNG4/GNG7/GNG8/GRIA3/GRIA4/GRIK2/GRIK5/GRIN1/GRIN2C/GRIN3A/GRIP1/GRIP2/HCN2/HOMER2/KCNAB2/KCNC1/KCNC3/KCNC4/KCND1/KCNG1/KCNH1/KCNH3/KCNH6/KCNH8/KCNJ11/KCNJ12/KCNJ3/KCNJ8/KCNK1/KCNK3/KCNMA1/KCNMB4/KCNQ1/KCNQ2/KPNA2/LRFN2…	96
R-HSA-1500931	Cell-Cell communication	94	0.577989	1.80438	0.000146638	0.0150002	0.0141099	tags=39%, list=17%, signal=33%	23705/1009/57863/1003/8935/84623/10686/5777/253559/1007/55679/9459/1004/3655/1002/3909/1000/1008/999/50855/8440/64403/5290/9076/3611/9074/29780/5584/25945/5818/1006/54549/3987/84552/50848/6711/5295	2664		R-HSA-419037	NCAM1 interactions	19/1626	34/8006	5.03757e-06	0.000475902	0.000449794	CACNA1C/CACNA1D/CACNA1G/CNTN2/COL2A1/COL3A1/COL4A2/COL4A4/COL5A2/COL5A3/COL6A1/COL6A2/COL6A3/COL9A1/COL9A3/GFRA1/GFRA2/NCAM1/NCAN	19		R-HSA-69278	Cell Cycle, Mitotic	507	-0.62043	-2.71405	1e-10	8.19524e-09	6.35589e-09	tags=56%, list=21%, signal=46%	5903/79023/9818/55166/10121/4928/6241/4175/387893/3796/5694/56655/5885/23198/23421/1876/7531/5687/7329/55125/5501/55920/401541/7846/5683/8945/23636/200014/9978/5528/51343/25906/25936/23354/81929/5981/23279/5719/1026/996/7840/6714/28227/25909/8454/57122/94239/51807/378708/22994/9738/79441/3326/51143/5701/3842/5706/5693/1780/8480/5422/5705/11243/5515/6117/22919/84617/5686/9126/5424/1031/1104/440145…	3397		R-HSA-216083	Integrin cell surface interactions	28/1759	54/7758	2.59785e-06	0.000242517	0.000219732	CD44/COL13A1/COL16A1/COL1A2/COL3A1/COL4A1/COL5A1/COL6A1/COL6A2/COL6A3/COL6A6/COL7A1/COL8A2/COL9A3/COMP/F11R/FBN1/HSPG2/ICAM1/ICAM2/ICAM5/ITGA11/ITGA2/ITGA3/ITGA4/ITGB3/ITGB8/VTN	28
R-HSA-191273	Cholesterol biosynthesis	24	0.775095	1.91626	0.000156635	0.0151327	0.0142346	tags=71%, list=13%, signal=62%	3157/7108/6307/39/4047/1717/3422/2222/6309/4597/3156/51478/4598/1595/50814/10682/1718	2083		R-HSA-373076	Class A/1 (Rhodopsin-like receptors)	39/1626	98/8006	6.98053e-06	0.000622818	0.000588651	ADRA2A/ADRA2C/ANXA1/APLNR/C3/CCKBR/CCR10/CCR8/CHRM4/CNR1/CXCL3/CXCL6/CXCR4/DRD4/EDN1/GAL/GALR1/GPR35/GPR68/GRPR/HRH2/HRH3/LPAR2/PLPPR3/PLPPR5/LTB4R2/NMU/NPW/NPY1R/OXER1/OXTR/P2RY2/PROK2/PROKR1/S1PR1/SSTR1/TAC3/TRH/XK	39		R-HSA-69618	Mitotic Spindle Checkpoint	112	-0.694839	-2.55282	1e-10	8.19524e-09	6.35589e-09	tags=68%, list=22%, signal=53%	8655/29882/1778/5903/79023/55166/4928/3796/23421/5501/55920/401541/5528/25906/25936/81929/23279/996/25909/57122/378708/51143/1780/11243/5515/22919/64682/9184/54820/64946/9735/7514/79980/64105/79902/9183/9793/51434/5905/10726/55055/80776/54908/27338/91687/348235/55839/79019/79172/220134/3619/11130/147841/57405/54821/4085/10403/57082/81930/2491/151648/11004/151246/1063/79682/701/83540/11065/332/921…	3516		R-HSA-2022090	Assembly of collagen fibrils and other multimeric structures	22/1759	38/7758	2.82189e-06	0.000248796	0.000225421	COL11A2/COL1A2/COL24A1/COL27A1/COL3A1/COL4A1/COL5A1/COL6A1/COL6A2/COL6A3/COL6A6/COL7A1/COL8A2/COL9A3/CTSB/CTSS/CTSV/ITGB4/LAMB3/LOX/LOXL4/PCOLCE	22
R-HSA-8949613	Cristae formation	31	-0.717309	-1.97106	0.000203127	0.0185915	0.0174881	tags=48%, list=17%, signal=40%	54927/515/513/139322/539/440574/125988/4580/516/522/521/514/79135/4509/4508	2718		R-HSA-372790	Signaling by GPCR	104/1626	352/8006	1.60126e-05	0.00131369	0.00124162	ABR/ADCY1/ADCY4/ADCY5/ADM/ADRA2A/ADRA2C/ANXA1/APLNR/ARHGEF6/ARRB1/BTK/C3/CAMK2D/CCKBR/CCR10/CCR8/CD55/ADGRE5/CHRM4/CNR1/CXCL3/CXCL6/CXCR4/DGKB/DGKG/DGKI/DGKK/DRD4/EDN1/FZD8/GABBR2/GAL/GALR1/GNA14/GNA15/GNAZ/GNG3/GNG7/GPR176/GPR20/GPR35/GPR45/GPR68/GPSM3/GRK5/GRM8/GRPR/HRH2/HRH3/ITPR1/ITPR2/LPAR2/PLPPR3/PLPPR5/LTB4R2/MCF2/MCF2L/NGEF/NMU/NPW/NPY1R/OBSCN/OXER1/OXTR/P2RY2/PDE2A/PDE3A/PDE4A/PDE4B/PIK3…	104		R-HSA-69620	Cell Cycle Checkpoints	266	-0.641409	-2.6343	1e-10	8.19524e-09	6.35589e-09	tags=63%, list=22%, signal=49%	6119/5710/8655/29882/1778/51588/5903/79023/55166/4928/4175/3796/5694/23198/23421/7531/5687/5501/55920/401541/5683/11200/7468/4193/5528/7156/25906/25936/116028/7336/81929/23279/5719/1026/996/25909/57122/378708/7334/51143/5701/5706/5693/1780/5705/11243/5515/580/6117/22919/5686/64682/5718/4174/79184/5691/9861/83695/9184/54820/64946/10971/5688/5685/9735/5702/7514/5700/6118/5001/4172/7533/5717/5708/10…	3564		R-HSA-3906995	Diseases associated with O-glycosylation of proteins	26/1759	49/7758	3.37141e-06	0.000280991	0.000254591	ADAMTS1/ADAMTS10/ADAMTS13/ADAMTS14/ADAMTS17/ADAMTS2/ADAMTS3/ADAMTS5/ADAMTS6/ADAMTSL2/ADAMTSL4/ADAMTSL5/CFP/GALNT12/LARGE1/LFNG/MUC1/MUC19/MUC6/SEMA5A/SPON1/SPON2/THBS2/THSD1/THSD4/THSD7A	26
R-HSA-9675108	Nervous system development	512	0.401856	1.48445	0.000252025	0.0219136	0.020613	tags=19%, list=14%, signal=17%	137970/55816/2051/4099/4684/9037/140801/1826/2674/2904/3786/6330/3908/6326/2675/7852/1463/388/6900/1600/4155/6331/1293/6335/3680/55800/6586/26052/1292/775/1286/6585/1290/286/5362/1280/1297/2045/1400/84448/91584/8633/51332/4313/23767/113457/7223/1291/10154/2049/9353/51065/8913/6092/80031/2817/116986/5603/776/161/9423/1949/1946/4629/8440/9901/4753/10570/3156/5578/1796/6721/64221/8828/4627/7846/1595…	2166		R-HSA-112315	Transmission across Chemical Synapses	65/1626	197/8006	1.63598e-05	0.00131369	0.00124162	ABAT/ADCY1/ADCY4/ADCY5/ALDH5A1/AP2A2/CACNA1B/CACNA1E/CACNA2D2/CACNG4/CAMK2D/CHRFAM7A/CHRNA3/CHRNA4/CHRNB4/DLG2/DNAJC5/GABBR2/GABRA3/GABRA5/GABRQ/GLRB/GLS2/GNG3/GNG7/GRIA4/GRIK3/GRIN2B/GRIN2D/GRIN3A/GRIP2/KCNJ12/KCNJ2/KIF17/LIN7A/MAOA/MDM2/NCALD/NEFL/NRG1/NRGN/PLCB3/PPFIA4/PRKAG1/PRKAR2A/PRKCA/PRKCB/RAB3A/RASGRF2/RIMS1/SLC1A1/SLC1A3/SLC1A6/SLC6A12/SLC6A3/STXBP1/SYN2/SYT1/TSPAN7/TUBA1A/TUBA3D/TUBA4…	65		R-HSA-72203	Processing of Capped Intron-Containing Pre-mRNA	240	-0.575764	-2.33222	1e-10	8.19524e-09	6.35589e-09	tags=65%, list=29%, signal=47%	29894/10949/57794/5431/9716/29107/10523/10921/9939/8449/51503/22826/6627/8021/51690/11193/79869/348995/10898/7536/5437/4116/80145/8896/10482/10236/988/10291/55339/5439/10594/6635/54883/55746/3183/10992/55660/10946/1477/23517/27316/10262/9092/5903/79023/9818/2733/4928/3312/3185/3190/4904/220988/11157/1994/6626/10250/10978/1478/9785/53981/9129/2963/23450/84991/23636/154007/51729/6632/8563/10283/819…	4649		R-HSA-5576891	Cardiac conduction	39/1759	87/7758	3.54116e-06	0.000280991	0.000254591	ASPH/ATP1A3/ATP1B2/ATP2B2/ATP2B3/ATP2B4/CACNA1C/CACNB2/CACNG4/CAMK2D/CORIN/FGF14/FXYD6/ITPR3/KCND1/KCNIP2/KCNIP4/KCNJ11/KCNJ12/KCNK1/KCNK15/KCNK3/KCNK5/KCNQ1/NKX2-5/NPPC/PLN/RYR1/RYR3/SCN2A/SCN3A/SCN3B/SCN4B/SCN5A/SCN7A/SCN8A/SCN9A/SLC8A1/TNNI3	39
R-HSA-1852241	Organelle biogenesis and maintenance	279	-0.393055	-1.56452	0.000375485	0.0298377	0.0280668	tags=32%, list=17%, signal=27%	23082/10121/2551/6608/2553/6991/64784/506/3313/166379/5442/4208/9657/9371/8766/91147/85302/54205/7532/84902/54927/200894/56623/84747/515/814/50807/513/139322/64792/89891/64216/26146/8195/6950/92482/84100/28981/539/79738/440574/79441/23322/8636/2101/6907/8481/10694/125988/54585/4580/85441/27077/5577/7203/133522/10383/56652/23409/23059/11258/79659/79867/79600/582/347240/57728/79989/516/95681/10381/…	2731		R-HSA-140534	Caspase activation via Death Receptors in the presence of ligand	9/1626	8006-11-01	2.12697e-05	0.00162663	0.00153739	CASP8/FAS/RIPK1/TICAM1/TMED7-TICAM2/TNFRSF10A/TNFRSF10B/TRADD/TRAF2	9		R-HSA-9648025	EML4 and NUDC in mitotic spindle formation	111	-0.690219	-2.52996	1e-10	8.19524e-09	6.35589e-09	tags=69%, list=22%, signal=55%	1778/5903/79023/55166/4928/3796/23421/5501/55920/401541/7846/5528/25936/81929/23279/25909/57122/51807/378708/51143/1780/11243/5515/22919/84617/9184/54820/64946/9735/7514/79980/64105/347733/79902/9183/9793/5905/10726/55055/10376/80776/10383/54908/10382/91687/348235/7277/55839/79019/79172/220134/3619/11130/147841/57405/54821/4085/10403/57082/81930/2491/151648/11004/151246/10381/1063/79682/701/83540…	3440		R-HSA-1474290	Collagen formation	29/1759	59/7758	6.91304e-06	0.000522428	0.000473344	ADAMTS14/ADAMTS2/ADAMTS3/COL11A2/COL13A1/COL16A1/COL19A1/COL1A2/COL24A1/COL26A1/COL27A1/COL3A1/COL4A1/COL5A1/COL6A1/COL6A2/COL6A3/COL6A6/COL7A1/COL8A2/COL9A3/CTSB/CTSS/CTSV/ITGB4/LAMB3/LOX/LOXL4/PCOLCE	29
R-HSA-8953897	Cellular responses to stimuli	688	-0.312607	-1.33687	0.000377475	0.0298377	0.0280668	tags=35%, list=27%, signal=27%	8649/6923/3159/7001/6159/5704/6146/890/5693/6207/7295/27230/246184/51013/25942/6147/6130/6217/9709/7311/6341/3006/6165/6134/9797/6144/9550/6206/8365/6667/8086/51121/79813/4000/6157/55662/9296/6141/25873/91582/6139/27102/5682/4209/468/6209/200916/1019/57332/8358/23521/5706/64223/6009/5695/523/10121/3281/8367/534/5685/996/64784/30001/6230/6734/6155/6125/51382/405/6135/7324/10728/3313/4736/27000/613…	4290		R-HSA-388396	GPCR downstream signalling	95/1626	319/8006	2.64566e-05	0.00186379	0.00176154	ABR/ADCY1/ADCY4/ADCY5/ADM/ADRA2A/ADRA2C/ANXA1/APLNR/ARHGEF6/ARRB1/BTK/C3/CAMK2D/CCKBR/CCR10/CCR8/CHRM4/CNR1/CXCL3/CXCL6/CXCR4/DGKB/DGKG/DGKI/DGKK/DRD4/EDN1/GABBR2/GAL/GALR1/GNA14/GNA15/GNAZ/GNG3/GNG7/GPR176/GPR20/GPR45/GPR68/GPSM3/GRK5/GRM8/GRPR/HRH2/ITPR1/ITPR2/LPAR2/LTB4R2/MCF2/MCF2L/NGEF/NMU/NPW/NPY1R/OBSCN/OXER1/OXTR/P2RY2/PDE2A/PDE3A/PDE4A/PDE4B/PIK3CA/PIK3R3/PIK3R5/PLCB3/PREX1/PRKAR2A/PRKCA…	95		R-HSA-69275	G2/M Transition	186	-0.582213	-2.29943	1.59485e-10	1.2476e-08	9.6759e-09	tags=59%, list=25%, signal=45%	9662/5715/5721/95681/7532/1022/51400/5520/4660/132660/29922/5710/8655/1778/10121/5694/23198/7531/5687/55125/7846/5683/8945/9978/23354/5719/1026/7840/28227/8454/51807/22994/9738/79441/3326/5701/5706/5693/5705/5515/22919/84617/5686/440145/5718/22995/5691/9861/8636/55142/54820/5688/5685/79959/5702/203068/7514/5700/7283/5717/5708/27229/10213/1017/10197/347733/5116/5684/4218/9793/5690/8900/5709/115106…	4023		R-HSA-388396	GPCR downstream signalling	104/1759	313/7758	8.36327e-06	0.000603296	0.000546614	ADCY5/ADCYAP1R1/ADM/ADM2/ADORA2A/ADRA2A/AGT/AGTR1/APLN/APLNR/ARHGEF16/ARHGEF26/ARHGEF3/ARHGEF37/ARHGEF39/ARHGEF9/CALCA/CALCRL/CAMK2D/CAMK4/CHRM1/CHRM2/CRHR1/CX3CL1/CXCL12/CXCL16/CYSLTR2/DGKA/DGKB/DRD4/ECT2/EDN3/EDNRA/FGD3/GAL/GIPR/GNAL/GNAS/GNG4/GNG7/GNG8/GPBAR1/GPR27/GPR37/GPR37L1/GPSM2/GRM7/GRM8/HRH1/HTR1E/HTR2B/ITPR3/KPNA2/LPAR1/LPAR3/MGLL/NET1/NMU/NPB/NPW/NPY/NPY4R/OBSCN/OPRD1/OXTR/P2RY1/P2RY…	104
R-HSA-2262752	Cellular responses to stress	681	-0.315547	-1.34511	0.000434673	0.0328651	0.0309145	tags=35%, list=27%, signal=27%	8649/6923/3159/7001/6159/5704/6146/890/5693/6207/7295/27230/246184/51013/25942/6147/6130/6217/9709/7311/6341/3006/6165/6134/9797/6144/9550/6206/8365/6667/8086/51121/79813/4000/6157/55662/9296/6141/25873/91582/6139/27102/5682/4209/468/6209/200916/1019/57332/8358/23521/5706/64223/6009/5695/523/10121/3281/8367/534/5685/996/64784/30001/6230/6734/6155/6125/51382/405/6135/7324/10728/3313/4736/27000/613…	4290		R-HSA-500792	GPCR ligand binding	53/1626	154/8006	2.66918e-05	0.00186379	0.00176154	ADM/ADRA2A/ADRA2C/ANXA1/APLNR/C3/CCKBR/CCR10/CCR8/CD55/ADGRE5/CHRM4/CNR1/CXCL3/CXCL6/CXCR4/DRD4/EDN1/FZD8/GABBR2/GAL/GALR1/GNG3/GNG7/GPR35/GPR68/GRM8/GRPR/HRH2/HRH3/LPAR2/PLPPR3/PLPPR5/LTB4R2/NMU/NPW/NPY1R/OXER1/OXTR/P2RY2/PROK2/PROKR1/PTH1R/S1PR1/SSTR1/TAC3/TAS2R14/TAS2R20/TAS2R5/TRH/VIPR1/VIPR2/XK	53		R-HSA-69306	DNA Replication	123	-0.65318	-2.42047	2.05843e-10	1.54024e-08	1.19455e-08	tags=71%, list=23%, signal=55%	1871/6119/5710/29882/4175/5694/56655/23198/5687/5683/9978/51343/25906/5981/5719/996/8454/5701/5706/5693/5422/5705/6117/5686/5424/64682/5718/4174/5691/9861/5425/5688/5685/5702/5700/6118/5001/4172/5717/6502/5708/10213/1017/10714/10197/5684/5426/5690/51434/8900/1869/5709/5982/5707/84515/54107/5985/81620/5984/3978/51659/5111/5983/4171/1870/84296/4173/10926/4176/8318/9837/23594/5557/64785/898/2237/273…	3601		R-HSA-69205	G1/S-Specific Transcription	17/1759	28/7758	1.63391e-05	0.0011274	0.00102147	CCNA1/CCNE1/CDC45/CDC6/CDK1/CDT1/DHFR/E2F1/E2F5/FBXO5/LIN9/ORC1/PCNA/RBL1/RRM2/TK1/TYMS	17
R-HSA-422475	Axon guidance	488	0.398166	1.46232	0.000560332	0.0406008	0.0381911	tags=18%, list=14%, signal=16%	137970/55816/2051/4684/9037/140801/1826/2674/2904/3786/6330/6326/2675/7852/1463/388/6900/1600/6331/1293/6335/3680/55800/6586/26052/1292/775/1286/6585/1290/286/5362/1280/1297/2045/1400/84448/91584/8633/51332/4313/23767/113457/7223/1291/10154/2049/9353/51065/8913/6092/80031/2817/116986/5603/776/161/9423/1949/1946/4629/8440/9901/4753/10570/5578/1796/64221/8828/4627/7846/10095/57698/287/5290/8503/257…	2166		R-HSA-5173214	O-glycosylation of TSR domain-containing proteins	18/1626	35/8006	4.06595e-05	0.0027208	0.00257153	ADAMTS1/ADAMTS10/ADAMTS14/ADAMTS18/ADAMTS3/ADAMTS4/ADAMTS5/ADAMTS7/ADAMTSL1/ADAMTSL4/CFP/POFUT2/SEMA5A/SEMA5B/SPON2/THBS2/THSD1/THSD7A	18		R-HSA-453274	Mitotic G2-G2/M phases	188	-0.584015	-2.30743	2.39882e-10	1.72016e-08	1.33408e-08	tags=60%, list=25%, signal=45%	9662/5715/5721/95681/7532/1022/51400/5520/4660/132660/1871/29922/5710/8655/1778/10121/5694/23198/7531/5687/55125/7846/5683/8945/9978/23354/5719/1026/7840/28227/8454/51807/22994/9738/79441/3326/5701/5706/5693/5705/5515/22919/84617/5686/440145/5718/22995/5691/9861/8636/55142/54820/5688/5685/79959/5702/203068/7514/5700/7283/5717/5708/27229/10213/1017/10197/347733/5116/5684/4218/9793/5690/8900/1869/5…	4023		R-HSA-176187	Activation of ATR in response to replication stress	20/1759	36/7758	1.87166e-05	0.00123764	0.00112136	ATRIP/CDC25A/CDC25C/CDC45/CDC6/CHEK1/CLSPN/DBF4/HUS1/MCM10/MCM2/MCM4/MCM7/MCM8/ORC1/ORC6/RFC2/RFC3/RFC4/RFC5	20
												R-HSA-1296072	Voltage gated Potassium channels	15/1626	27/8006	5.58973e-05	0.00359084	0.00339385	KCNA5/KCNAB2/KCNC1/KCNC3/KCND2/KCND3/KCNG3/KCNH1/KCNH2/KCNH8/KCNQ1/KCNQ3/KCNQ5/KCNS1/KCNS3	15		R-HSA-69206	G1/S Transition	128	-0.630041	-2.34446	5.0001e-10	3.44207e-08	2.66953e-08	tags=62%, list=21%, signal=49%	6241/4175/5694/56655/1876/5687/5683/5719/1026/28227/8454/5701/5706/5693/5422/5705/5515/6117/5686/5718/4174/5691/9861/7027/5688/5685/5702/5700/6118/5001/4172/5717/6502/5708/10213/1017/10197/5684/5426/5690/91768/8900/1869/5709/5707/84515/54107/5933/4609/81620/595/1719/286826/5111/1163/4171/4173/10926/26271/4176/8318/7465/23594/5557/1875/898/7298/51053/7083/5427/23649/55388/990/5558/983/4998/993/624…	3342		R-HSA-5173105	O-linked glycosylation	35/1759	80/7758	2.12446e-05	0.00134861	0.0012219	ADAMTS1/ADAMTS10/ADAMTS13/ADAMTS14/ADAMTS17/ADAMTS2/ADAMTS3/ADAMTS5/ADAMTS6/ADAMTSL2/ADAMTSL4/ADAMTSL5/B3GNT4/B3GNT7/B3GNT8/CFP/GALNT12/GALNT13/GALNT14/GALNT16/GALNT18/LARGE2/LARGE1/MUC1/MUC19/MUC6/SEMA5A/SPON1/SPON2/ST3GAL1/ST6GALNAC3/THBS2/THSD1/THSD4/THSD7A	35
												R-HSA-1566948	Elastic fibre formation	19/1626	39/8006	6.55407e-05	0.0040484	0.0038263	BMP2/BMP4/EFEMP1/EFEMP2/ELN/EMILIN1/EMILIN3/FBLN1/FBLN2/FBLN5/FBN1/FBN3/FURIN/LOXL3/LOXL4/MFAP4/MFAP5/TGFB1/TGFB2	19		R-HSA-8953854	Metabolism of RNA	652	-0.395843	-1.75538	6.55681e-10	4.34011e-08	3.36601e-08	tags=53%, list=28%, signal=40%	27257/9836/79042/219988/10523/10921/51121/10557/5073/9939/8449/54555/5692/5695/25904/127253/5704/51503/54920/23016/22826/6627/8021/51690/11193/79833/56915/23381/55505/51493/79869/29960/5715/5721/348995/27292/10898/7536/5437/2071/4116/80145/65083/1022/8732/9887/8896/8270/10482/5520/10236/988/55781/10291/55629/55339/7534/5439/10594/6635/54883/55746/51202/81875/3183/10992/55660/26168/10607/10946/556…	4441		R-HSA-373080	Class B/2 (Secretin family receptors)	25/1759	51/7758	3.13618e-05	0.0018769	0.00170056	ADCYAP1R1/ADM/ADM2/CALCA/CALCRL/ADGRE5/CRHR1/CYSLTR2/FZD5/FZD6/FZD7/FZD9/GIPR/GNAS/GNG4/GNG7/GNG8/PTCH2/PTH1R/PTH2R/PTHLH/UCN/VIP/WNT11/WNT6	25
												R-HSA-3000171	Non-integrin membrane-ECM interactions	23/1626	52/8006	7.84452e-05	0.00466604	0.00441006	COL11A1/COL11A2/COL1A1/COL1A2/COL2A1/COL3A1/COL4A2/COL4A4/COL5A2/COL5A3/DDR2/DMD/ITGA6/LAMA2/LAMA3/LAMA4/LAMC3/NRXN1/PRKCA/SDC1/SDC2/TGFB1/TNC	23		R-HSA-195258	RHO GTPase Effectors	262	-0.518829	-2.13118	8.67528e-10	5.52969e-08	4.2886e-08	tags=43%, list=21%, signal=34%	5903/79023/55166/4928/3796/23421/29941/7531/5501/55920/401541/7846/5590/5528/25936/23028/81929/23279/6714/5580/25909/10552/57122/94239/51807/378708/51143/23002/1780/11243/5515/22919/84617/26999/9184/54820/64946/10971/1729/71/8357/9735/7514/7533/79980/3012/64105/347733/79902/9183/9793/8936/8363/5905/10726/23380/10458/60/1535/55055/10376/3015/85415/80776/10383/54908/10382/752/91687/348235/8355/7277…	3397		R-HSA-2500257	Resolution of Sister Chromatid Cohesion	47/1759	120/7758	3.19322e-05	0.0018769	0.00170056	AURKB/B9D2/BIRC5/BUB1/BUB1B/KNL1/CCNB1/CCNB2/CDC20/CDCA5/CDCA8/CDK1/CENPA/CENPE/CENPF/CENPI/CENPL/CENPM/CENPN/CENPO/CENPU/ERCC6L/INCENP/KIF18A/KIF2C/MAD2L1/NDC80/NUDC/NUF2/PLK1/RANGAP1/RPS27/SGO1/SGO2/SKA1/SKA2/SMC1A/SPC24/SPC25/SPDL1/TUBA1B/TUBA4A/TUBB3/TUBB4A/TUBB4B/ZWILCH/ZWINT	47
												R-HSA-5083635	Defective B3GALTL causes Peters-plus syndrome (PpS)	17/1626	34/8006	0.000105188	0.0060333	0.00570231	ADAMTS1/ADAMTS10/ADAMTS14/ADAMTS18/ADAMTS3/ADAMTS4/ADAMTS5/ADAMTS7/ADAMTSL1/ADAMTSL4/CFP/SEMA5A/SEMA5B/SPON2/THBS2/THSD1/THSD7A	17		R-HSA-72163	mRNA Splicing - Major Pathway	182	-0.564561	-2.21595	9.88657e-10	6.07671e-08	4.71284e-08	tags=74%, list=34%, signal=49%	83443/3178/27238/22938/5093/84950/51691/23283/27339/6429/11100/8175/23524/24144/5546/2962/10914/29894/10949/57794/5431/9716/10523/10921/9939/8449/51503/22826/6627/51690/11193/79869/10898/7536/5437/4116/8896/10236/988/10291/55339/5439/10594/6635/54883/3183/10992/55660/10946/1477/23517/27316/10262/9092/3312/3185/3190/4904/220988/11157/1994/6626/10250/10978/1478/9785/53981/9129/2963/23450/84991/5172…	5456		R-HSA-6785807	Interleukin-4 and Interleukin-13 signaling	30/1759	66/7758	3.35808e-05	0.00190331	0.00172449	BCL2/BCL6/BIRC5/CCL2/CCND1/CEBPD/COL1A2/FOS/FOXO1/HGF/HSP90AA1/ICAM1/IL13RA1/IL4R/JAK3/LIF/MMP2/MUC1/MYC/NDN/OPRD1/PIM1/RORA/RORC/S1PR1/SOCS1/SOX2/STAT3/TIMP1/VIM	30
												R-HSA-1296071	Potassium Channels	26/1626	63/8006	0.000113817	0.0062284	0.00588671	GABBR2/GNG3/GNG7/HCN1/KCNA5/KCNAB2/KCNC1/KCNC3/KCND2/KCND3/KCNG3/KCNH1/KCNH2/KCNH8/KCNJ12/KCNJ14/KCNJ2/KCNK1/KCNK10/KCNK3/KCNN3/KCNQ1/KCNQ3/KCNQ5/KCNS1/KCNS3	26		R-HSA-69239	Synthesis of DNA	116	-0.64816	-2.39102	1.24539e-09	7.39075e-08	5.73197e-08	tags=70%, list=22%, signal=55%	6119/5710/29882/4175/5694/56655/23198/5687/5683/9978/51343/25906/5981/5719/996/8454/5701/5706/5693/5422/5705/6117/5686/5424/64682/5718/4174/5691/9861/5425/5688/5685/5702/5700/6118/5001/4172/5717/6502/5708/10213/1017/10714/10197/5684/5426/5690/51434/8900/5709/5982/5707/84515/54107/5985/81620/5984/3978/51659/5111/5983/4171/84296/4173/4176/8318/9837/23594/5557/64785/898/2237/27338/5427/1763/23649/99…	3564		R-HSA-1650814	Collagen biosynthesis and modifying enzymes	22/1759	44/7758	6.3559e-05	0.00347821	0.00315142	ADAMTS14/ADAMTS2/ADAMTS3/COL11A2/COL13A1/COL16A1/COL19A1/COL1A2/COL24A1/COL26A1/COL27A1/COL3A1/COL4A1/COL5A1/COL6A1/COL6A2/COL6A3/COL6A6/COL7A1/COL8A2/COL9A3/PCOLCE	22
												R-HSA-190861	Gap junction assembly	12/1626	20/8006	0.000116346	0.0062284	0.00588671	GJA3/GJA5/GJB7/GJC2/GJD2/GJD3/TUBA1A/TUBA3D/TUBA4A/TUBB3/TUBB4A/TUBB4B	12		R-HSA-73894	DNA Repair	304	-0.482054	-2.01634	2.25731e-09	1.29494e-07	1.0043e-07	tags=54%, list=29%, signal=39%	51720/9025/5431/7515/9716/10987/2070/8505/2873/54617/80198/283899/10524/5883/9318/3981/3017/4968/54936/3980/4361/221120/5810/65057/1642/5437/2071/5932/1022/4292/55666/5439/165918/2956/84464/6119/91442/9100/3150/4437/51588/5429/5591/8451/56655/7329/51138/86/2176/11200/7468/9978/79840/7156/116028/7336/55183/7874/5981/5423/55775/5430/4913/5434/51567/5433/94239/8930/378708/5438/8467/8607/79913/7334/9…	4600		R-HSA-1296072	Voltage gated Potassium channels	12/1759	18/7758	8.25205e-05	0.00436533	0.00395519	KCNAB2/KCNC1/KCNC3/KCNC4/KCND1/KCNG1/KCNH1/KCNH3/KCNH6/KCNH8/KCNQ1/KCNQ2	12
												R-HSA-877300	Interferon gamma signaling	25/1626	60/8006	0.000127592	0.00661009	0.00624746	CAMK2D/GBP5/HLA-A/HLA-C/HLA-E/ICAM1/JAK2/MT2A/NCAM1/OAS3/PRKCD/PTPN1/PTPN6/SOCS1/SOCS3/TRIM14/TRIM21/TRIM22/TRIM26/TRIM3/TRIM38/TRIM46/TRIM5/TRIM6/TRIM68	25		R-HSA-72172	mRNA Splicing	190	-0.558097	-2.19704	5.69599e-09	3.16219e-07	2.45247e-07	tags=64%, list=29%, signal=46%	29894/10949/57794/5431/9716/10523/10921/9939/8449/51503/22826/6627/51690/11193/79869/10898/7536/5437/4116/8896/10236/988/10291/55339/5439/10594/6635/54883/3183/10992/55660/10946/1477/23517/27316/10262/9092/3312/3185/3190/4904/220988/11157/1994/6626/10250/10978/1478/9785/53981/9129/2963/23450/84991/154007/51729/6632/10283/51645/22827/57819/3187/5430/10084/5434/9128/5433/51692/5438/11338/8926/56259…	4649		R-HSA-9648025	EML4 and NUDC in mitotic spindle formation	43/1759	111/7758	9.23279e-05	0.00472659	0.00428251	AURKB/B9D2/BIRC5/BUB1/BUB1B/KNL1/CDC20/CDCA8/CENPA/CENPE/CENPF/CENPI/CENPL/CENPM/CENPN/CENPO/CENPU/ERCC6L/INCENP/KIF18A/KIF2C/MAD2L1/NDC80/NEK7/NUDC/NUF2/PLK1/RANGAP1/RPS27/SGO1/SGO2/SKA1/SKA2/SPC24/SPC25/SPDL1/TUBA1B/TUBA4A/TUBB3/TUBB4A/TUBB4B/ZWILCH/ZWINT	43
												R-HSA-2129379	Molecules associated with elastic fibres	16/1626	32/8006	0.000167889	0.00842594	0.0079637	BMP2/BMP4/EFEMP1/EFEMP2/ELN/EMILIN1/EMILIN3/FBLN1/FBLN2/FBLN5/FBN1/FBN3/MFAP4/MFAP5/TGFB1/TGFB2	16		R-HSA-73886	Chromosome Maintenance	113	-0.625218	-2.29801	7.80978e-09	4.2002e-07	3.2575e-07	tags=61%, list=19%, signal=50%	55164/1616/5981/5430/10856/5434/5433/94239/378708/5438/8467/8607/5432/5422/55651/6117/5424/5425/5441/64946/4869/5435/6118/54433/1017/10714/3012/64105/63922/8363/8900/54069/55320/1736/7015/5982/5985/79075/5984/55135/3978/5111/3015/5983/5931/5557/2237/91687/51750/55839/8367/1763/23649/79019/79172/11339/641/3014/387103/5558/8364/57082/2491/55355/79682/1058/890/8338/80119	2961		R-HSA-109582	Hemostasis	129/1759	425/7758	0.000100845	0.00496328	0.00449696	A2M/ACTB/ACTN2/ADRA2A/ALDOA/ANGPT2/APOB/ATP1B2/ATP2B2/ATP2B3/ATP2B4/CD109/CD44/CD9/CD99/CENPE/CLU/COL1A2/CXADR/DGKA/DGKB/DOCK10/DOCK11/DOCK5/DOCK6/ECM1/ENDOD1/F10/F11R/F3/F8/FERMT3/VEGFD/GATA2/GATA5/GNAS/GNG4/GNG7/GNG8/GP1BA/GUCY1A1/GUCY1B1/HGF/H3C8/IGF2/INPP5D/ITGA2/ITGA3/ITGA4/ITGB3/ITIH4/ITPR3/KCNMA1/KCNMB4/KIF11/KIF15/KIF18A/KIF18B/KIF1A/KIF20A/KIF20B/KIF21B/KIF22/KIF23/KIF26B/KIF2C/KIF4A/KIF…	129
												R-HSA-418594	G alpha (i) signalling events	51/1626	158/8006	0.000240012	0.011553	0.0109192	ADCY1/ADCY4/ADCY5/ADRA2A/ADRA2C/ANXA1/APLNR/C3/CAMK2D/CCR10/CCR8/CHRM4/CNR1/CXCL3/CXCL6/CXCR4/DRD4/GABBR2/GAL/GALR1/GNA14/GNA15/GNAZ/GNG3/GNG7/GPSM3/GRM8/ITPR1/ITPR2/LPAR2/NMU/NPW/NPY1R/OXER1/PDE4A/PDE4B/PLCB3/PRKAR2A/PRKCA/PRKCD/RGS11/RGS16/RGS17/RGS20/RGS4/RGS5/RGS7/SSTR1/TAS2R14/TAS2R20/TAS2R5	51		R-HSA-156902	Peptide chain elongation	85	0.666102	2.1728	8.80732e-09	4.59315e-07	3.56226e-07	tags=86%, list=27%, signal=63%	6191/6173/6170/6222/6232/6154/23521/6167/6139/6137/6160/6202/6168/6210/6164/6205/6208/6142/6194/6156/6188/6161/6201/6124/6136/1915/6189/9349/6176/6135/6133/6217/6218/6235/6141/25873/1938/6138/6158/6155/6181/6218/6159/6125/6175/6157/6147/6129/6204/6228/6143/6134/6206/6229/6146/6227/6193/4736/6144/6130/6230/6224/6171/6207/6233/6209/6234/6203/6122/6169/6128/3921/6165/6223	4245		R-HSA-1296071	Potassium Channels	25/1759	54/7758	0.000103693	0.00496328	0.00449696	ABCC8/GNG4/GNG7/GNG8/HCN2/KCNAB2/KCNC1/KCNC3/KCNC4/KCND1/KCNG1/KCNH1/KCNH3/KCNH6/KCNH8/KCNJ11/KCNJ12/KCNJ3/KCNJ8/KCNK1/KCNK3/KCNMA1/KCNMB4/KCNQ1/KCNQ2	25
												R-HSA-425407	SLC-mediated transmembrane transport	52/1626	162/8006	0.000244583	0.011553	0.0109192	ARL2/CP/HEPH/PDZD11/RUNX1/SLC12A4/SLC12A5/SLC13A3/SLC16A10/SLC16A2/SLC16A7/SLC1A1/SLC1A3/SLC1A4/SLC1A6/SLC22A15/SLC22A18/SLC22A5/SLC24A3/SLC25A18/SLC25A6/SLC27A1/SLC27A6/SLC2A12/SLC2A9/SLC30A1/SLC30A3/SLC38A3/SLC38A5/SLC39A4/SLC39A8/SLC41A2/SLC43A1/SLC44A5/SLC5A2/SLC6A12/SLC6A15/SLC6A2/SLC6A3/SLC7A2/SLC7A3/SLC7A5/SLC7A7/SLC7A8/SLC8A1/SLC8A2/SLC8B1/SLC9A8/SLCO1A2/SLCO2A1/SLCO3A1/SLCO4C1	52		R-HSA-69481	G2/M Checkpoints	141	-0.588566	-2.2107	1.04697e-08	5.19753e-07	4.03099e-07	tags=70%, list=27%, signal=52%	5692/10524/5695/5883/5704/3017/23595/4361/5715/5810/5721/5932/7532/7534/165918/6119/5710/51588/4175/5694/23198/7531/5687/5683/11200/7468/7156/116028/7336/5719/7334/5701/5706/5693/5705/580/6117/5686/5718/4174/79184/5691/9861/83695/10971/5688/5685/5702/5700/6118/5001/4172/7533/5717/5708/10213/1017/11073/10197/5684/5690/8363/3364/5709/80010/5982/5707/84515/84126/5985/83990/5984/9656/5983/4171/4173/1…	4301		R-HSA-156711	Polo-like kinase mediated events	11/1759	16/7758	0.000109461	0.00496328	0.00449696	CCNB1/CCNB2/CDC25A/CDC25C/CENPF/FOXM1/LIN9/MYBL2/PKMYT1/PLK1/WEE1	11
												R-HSA-375276	Peptide ligand-binding receptors	23/1626	56/8006	0.000303291	0.0131601	0.0124381	ANXA1/APLNR/C3/CCKBR/CCR10/CCR8/CXCL3/CXCL6/CXCR4/EDN1/GAL/GALR1/GRPR/NMU/NPW/NPY1R/OXTR/PROK2/PROKR1/SSTR1/TAC3/TRH/XK	23		R-HSA-156842	Eukaryotic Translation Elongation	89	0.655747	2.1583	1.08722e-08	5.19753e-07	4.03099e-07	tags=84%, list=27%, signal=62%	6191/6173/6170/6222/6232/6154/23521/6167/6139/6137/6160/6202/6168/6210/1937/6164/6205/6208/6142/6194/6156/6188/6161/6201/6124/6136/1915/6189/9349/6176/6135/6133/6217/6218/6235/6141/25873/1938/6138/6158/6155/6181/6218/6159/6125/6175/6157/6147/6129/6204/6228/6143/6134/6206/6229/6146/6227/6193/4736/6144/6130/6230/6224/6171/6207/6233/6209/1933/6234/6203/6122/6169/6128/3921/6165/6223	4245		R-HSA-977606	Regulation of Complement cascade	11/1759	16/7758	0.000109461	0.00496328	0.00449696	C1R/C1S/C4A/C6/C7/CD59/CFI/CFP/CLU/SERPING1/VTN	11
												R-HSA-76002	Platelet activation, signaling and aggregation	61/1626	199/8006	0.000308552	0.0131601	0.0124381	A2M/ABCC4/ADRA2A/ADRA2C/ARRB1/BCAR1/CD109/CD9/CLU/COL1A1/COL1A2/DGKB/DGKG/DGKI/DGKK/EGF/GAS6/GNA14/GNA15/GNG3/GNG7/IGF2/ITGA2B/ITIH4/ITPR1/ITPR2/LCK/LEFTY2/LGALS3BP/PCDH7/PDPN/PHACTR2/PIK3CA/PIK3R3/PIK3R5/PLCG2/PRKCA/PRKCB/PRKCD/PRKCH/PTPN1/PTPN6/RAC2/RARRES2/RASGRP1/RHOB/SCCPDH/SELENOP/SERPINE1/SOD1/STXBP2/SYK/TAGLN2/TGFB1/TGFB2/TLN1/TOR4A/TTN/TUBA4A/VAV3/VWF	61		R-HSA-2408557	Selenocysteine synthesis	89	0.655607	2.15784	1.08722e-08	5.19753e-07	4.03099e-07	tags=82%, list=27%, signal=61%	6191/6173/6170/6222/6232/6154/23521/6167/6139/6137/6160/6202/6168/6210/6164/6205/6301/6208/6142/6194/6156/6188/6161/6201/6124/6136/6189/9349/6176/6135/6133/6217/6218/6235/6141/25873/6138/6158/6155/6181/6218/6159/6125/6175/6157/6147/6129/6204/6228/6143/51091/6134/6206/6229/6146/6227/6193/4736/6144/6130/6230/6224/6171/6207/6233/6209/6234/6203/6122/6169/6128/3921/6165/6223	4245		R-HSA-381426	Regulation of Insulin-like Growth Factor (IGF) transport and uptake by Insulin-like Growth Factor Binding Proteins (IGFBPs)	31/1759	73/7758	0.000122557	0.00540271	0.00489511	APOB/APOE/C4A/CDH2/CHGB/CHRDL1/EVA1A/FAM20C/FBN1/FSTL1/FSTL3/GPC3/IGF2/IGFBP3/IGFBP5/IGFBP6/LAMB1/LAMB2/LGALS1/MATN3/MFGE8/MELTF/MMP2/PAPPA/SCG2/SCG3/SHISA5/STC2/TIMP1/VCAN/VGF	31
												R-HSA-5661231	Metallothioneins bind metals	5/1626	8006-05-01	0.00034387	0.0131601	0.0124381	MT1E/MT1F/MT1M/MT1X/MT2A	5		R-HSA-1474244	Extracellular matrix organization	196	0.542903	1.98389	1.63227e-08	7.59225e-07	5.88824e-07	tags=49%, list=18%, signal=40%	1311/5154/5054/92291/3383/7143/4053/1305/1634/2200/633/1296/1520/11096/9510/7043/1289/1292/1278/3690/1310/7087/2/3676/8425/3675/147968/80274/6385/1294/5045/59277/7148/650/4320/1462/1291/9508/136227/1293/4921/1302/4811/84171/63827/84034/1282/7448/1307/85301/1508/30008/4323/140766/4054/5118/101/7076/4325/22795/4148/3912/3673/4313/3696/3339/3914/4326/1509/4239/4327/3913/440854/50848/3691/23385/6678/…	2921		R-HSA-73886	Chromosome Maintenance	43/1759	113/7758	0.000148818	0.0063831	0.00578338	BLM/KNL1/CCNA1/CCNA2/CENPA/CENPI/CENPL/CENPM/CENPN/CENPO/CENPU/CENPW/DKC1/DNA2/DSCC1/FEN1/H2AX/H2AZ1/H2AC6/H2BC5/H4C3/H4C5/H2AC20/H4C15/HJURP/LIG1/MIS18A/MIS18BP1/OIP5/PCNA/PIF1/POLA2/POLD4/PRIM1/PRIM2/RBBP7/RFC2/RFC3/RFC4/RFC5/RTEL1/TERT/WRAP53	43
												R-HSA-1433617	Regulation of signaling by NODAL	7/1626	8006-09-01	0.000344162	0.0131601	0.0124381	ACVR1C/ACVR2A/CER1/LEFTY1/LEFTY2/NODAL/TDGF1	7		R-HSA-192823	Viral mRNA Translation	85	0.656403	2.14117	2.22119e-08	9.81185e-07	7.60967e-07	tags=85%, list=27%, signal=63%	6191/6173/6170/6222/6232/6154/23521/6167/6139/6137/6160/6202/6168/6210/6164/6205/6208/6142/6194/6156/6188/6161/6201/6124/6136/6189/9349/6176/6135/6133/6217/6218/6235/6141/25873/6138/6158/6155/6181/6218/6159/6125/6175/6157/6147/6129/6204/6228/6143/6134/6206/6229/6146/6227/6193/4736/6144/6130/6230/6224/6171/6207/6233/6209/6234/6203/6122/6169/5611/6128/3921/6165/6223	4245		R-HSA-68962	Activation of the pre-replicative complex	17/1759	32/7758	0.000167437	0.00699271	0.00633571	CDC45/CDC6/CDT1/DBF4/GMNN/MCM10/MCM2/MCM4/MCM7/MCM8/ORC1/ORC6/POLA2/POLE2/POLE3/PRIM1/PRIM2	17
												R-HSA-3371378	Regulation by c-FLIP	7/1626	8006-09-01	0.000344162	0.0131601	0.0124381	CASP8/FAS/RIPK1/TNFRSF10A/TNFRSF10B/TRADD/TRAF2	7		R-HSA-5389840	Mitochondrial translation elongation	87	-0.663013	-2.33328	2.24281e-08	9.81185e-07	7.60967e-07	tags=84%, list=30%, signal=59%	128308/23107/51263/92259/28973/64969/63875/28977/118487/64981/55173/85476/64949/78988/56945/64983/54948/84545/64976/55168/740/7284/219927/51649/54534/64963/90480/51373/51023/9801/64951/64978/64968/55037/60488/64979/51069/6183/10240/51318/28998/26284/54998/51073/65080/51116/51258/64965/57129/11222/10102/65003/29074/29088/29093/6182/65005/65993/51642/6150/28957/51081/64928/64960/55052/116541/51264/…	4777		R-HSA-176974	Unwinding of DNA	9/1759	7758-12-01	0.000173769	0.00707106	0.0064067	CDC45/GINS1/GINS2/GINS3/GINS4/MCM2/MCM4/MCM7/MCM8	9
												R-HSA-428542	Regulation of commissural axon pathfinding by SLIT and ROBO	7/1626	8006-09-01	0.000344162	0.0131601	0.0124381	NELL2/NTN1/ROBO2/ROBO3/SLIT1/SLIT2/SLIT3	7		R-HSA-5368286	Mitochondrial translation initiation	87	-0.66268	-2.33211	2.2805e-08	9.81185e-07	7.60967e-07	tags=84%, list=30%, signal=59%	128308/23107/51263/92259/219402/28973/64969/63875/28977/118487/64981/55173/64949/78988/56945/64983/54948/84545/64976/123263/55168/740/4528/219927/51649/54534/64963/90480/51373/51023/9801/64951/64978/64968/55037/60488/64979/51069/6183/10240/51318/28998/26284/54998/51073/65080/51116/51258/64965/57129/11222/65003/29074/29088/29093/6182/65005/65993/51642/6150/28957/51081/64928/64960/55052/116541/5126…	4777		R-HSA-606279	Deposition of new CENPA-containing nucleosomes at the centromere	22/1759	47/7758	0.000219192	0.00848432	0.00768718	KNL1/CENPA/CENPI/CENPL/CENPM/CENPN/CENPO/CENPU/CENPW/H2AX/H2AZ1/H2AC6/H2BC5/H4C3/H4C5/H2AC20/H4C15/HJURP/MIS18A/MIS18BP1/OIP5/RBBP7	22
												R-HSA-5218900	CASP8 activity is inhibited	7/1626	8006-09-01	0.000344162	0.0131601	0.0124381	CASP8/FAS/RIPK1/TNFRSF10A/TNFRSF10B/TRADD/TRAF2	7		R-HSA-5368287	Mitochondrial translation	93	-0.660971	-2.33925	2.55077e-08	1.0707e-06	8.30392e-07	tags=84%, list=30%, signal=59%	128308/23107/51263/84340/92259/219402/28973/64969/63875/28977/118487/54516/64981/55173/85476/64949/78988/56945/64983/54948/84545/64976/123263/55168/740/7284/4528/219927/51649/54534/64963/90480/51373/51023/9801/64951/64978/64968/55037/60488/64979/51069/6183/10240/51318/28998/26284/54998/51073/65080/51116/51258/64965/57129/11222/10102/65003/29074/29088/29093/6182/65005/65993/51642/6150/28957/51081/…	4777		R-HSA-774815	Nucleosome assembly	22/1759	47/7758	0.000219192	0.00848432	0.00768718	KNL1/CENPA/CENPI/CENPL/CENPM/CENPN/CENPO/CENPU/CENPW/H2AX/H2AZ1/H2AC6/H2BC5/H4C3/H4C5/H2AC20/H4C15/HJURP/MIS18A/MIS18BP1/OIP5/RBBP7	22
												R-HSA-69416	Dimerization of procaspase-8	7/1626	8006-09-01	0.000344162	0.0131601	0.0124381	CASP8/FAS/RIPK1/TNFRSF10A/TNFRSF10B/TRADD/TRAF2	7		R-HSA-5419276	Mitochondrial translation termination	87	-0.658235	-2.31647	3.59977e-08	1.47505e-06	1.14399e-06	tags=83%, list=30%, signal=58%	128308/23107/51263/84340/92259/28973/64969/63875/28977/118487/54516/64981/55173/64949/78988/56945/64983/54948/84545/64976/55168/740/219927/51649/54534/64963/90480/51373/51023/9801/64951/64978/64968/55037/60488/64979/51069/6183/10240/51318/28998/26284/54998/51073/65080/51116/51258/64965/57129/11222/65003/29074/29088/29093/6182/65005/65993/51642/6150/28957/51081/64928/64960/55052/116541/51264/51253…	4777		R-HSA-141424	Amplification of signal from the kinetochores	37/1759	95/7758	0.000245548	0.00867666	0.00786146	AURKB/B9D2/BIRC5/BUB1/BUB1B/KNL1/CDC20/CDCA8/CENPA/CENPE/CENPF/CENPI/CENPL/CENPM/CENPN/CENPO/CENPU/ERCC6L/INCENP/KIF18A/KIF2C/MAD2L1/NDC80/NUDC/NUF2/PLK1/RANGAP1/RPS27/SGO1/SGO2/SKA1/SKA2/SPC24/SPC25/SPDL1/ZWILCH/ZWINT	37
[truncated: 214 more rows]

## Sheet: 5
Supplementary Table 5: Gene Ontology Resource Pathway Results (GSEA and ORA)
NT2 - GO - GSEA													NT2 - GO - ORA											SY5Y - GO -GSEA													SY5Y - GO - ORA
[truncated: 695 more rows]

## Sheet: 6
Supplementary Table 6: IPA Results (ORA and z-score)
SY5Y - IPA									NT2 - IPA
[truncated: 128 more rows]
